# Supplementary material for: Burden of autism spectrum disorder in Japan from 1992 to 2021 and its prediction until 2050: results from the GBD study
Source: Front Psychiatry. 2025 Jul 8;16:1619085. doi: 10.3389/fpsyt.2025.1619085 (PMC12279874; doi:10.3389/fpsyt.2025.1619085)
Supplement: Supplementary file 12 [file DataSheet1.csv]

measure	location	sex	cause	joinpoint	Segment	Segment.Start	Segment.End	APC	APC_LCI	APC_UCI	Significant_indicator	Test.Statistic	P.Value	APC_95CI	age
DALYs (Disability-Adjusted Life Years)	Aichi	Male	Autism spectrum disorders	5	0	1990	1998	0.1963	0.1808	0.2117	Yes	27.0684	0	0.2 (0.18, 0.21)	Age-standardized
DALYs (Disability-Adjusted Life Years)	Aichi	Male	Autism spectrum disorders	5	1	1998	2005	0.1184	0.0943	0.1425	Yes	10.4631	0	0.12 (0.09, 0.14)	Age-standardized
DALYs (Disability-Adjusted Life Years)	Aichi	Male	Autism spectrum disorders	5	2	2005	2010	0.0038	-0.0405	0.0482	No	0.1843	0.856	0 (-0.04, 0.05)	Age-standardized
DALYs (Disability-Adjusted Life Years)	Aichi	Male	Autism spectrum disorders	5	3	2010	2015	0.4583	0.4137	0.5029	Yes	21.9544	0	0.46 (0.41, 0.5)	Age-standardized
DALYs (Disability-Adjusted Life Years)	Aichi	Male	Autism spectrum disorders	5	4	2015	2018	-0.2928	-0.4327	-0.1527	Yes	-4.4506	0	-0.29 (-0.43, -0.15)	Age-standardized
DALYs (Disability-Adjusted Life Years)	Aichi	Male	Autism spectrum disorders	5	5	2018	2021	-0.0883	-0.1582	-0.0183	Yes	-2.6889	0.017	-0.09 (-0.16, -0.02)	Age-standardized
DALYs (Disability-Adjusted Life Years)	Aichi	Female	Autism spectrum disorders	3	0	1990	2000	0.2692	0.2366	0.3019	Yes	17.182	0	0.27 (0.24, 0.3)	Age-standardized
DALYs (Disability-Adjusted Life Years)	Aichi	Female	Autism spectrum disorders	3	1	2000	2011	0.0055	-0.0265	0.0375	No	0.3561	0.725	0.01 (-0.03, 0.04)	Age-standardized
DALYs (Disability-Adjusted Life Years)	Aichi	Female	Autism spectrum disorders	3	2	2011	2014	0.7114	0.2976	1.1269	Yes	3.5803	0.002	0.71 (0.3, 1.13)	Age-standardized
DALYs (Disability-Adjusted Life Years)	Aichi	Female	Autism spectrum disorders	3	3	2014	2021	-0.0497	-0.1051	0.0057	No	-1.8658	0.076	-0.05 (-0.11, 0.01)	Age-standardized
DALYs (Disability-Adjusted Life Years)	Aichi	Both	Autism spectrum disorders	5	0	1990	1999	0.2301	0.2129	0.2472	Yes	28.6372	0	0.23 (0.21, 0.25)	Age-standardized
DALYs (Disability-Adjusted Life Years)	Aichi	Both	Autism spectrum disorders	5	1	1999	2006	0.1406	0.1086	0.1727	Yes	9.3611	0	0.14 (0.11, 0.17)	Age-standardized
DALYs (Disability-Adjusted Life Years)	Aichi	Both	Autism spectrum disorders	5	2	2006	2010	-0.0352	-0.1286	0.0583	No	-0.8027	0.435	-0.04 (-0.13, 0.06)	Age-standardized
DALYs (Disability-Adjusted Life Years)	Aichi	Both	Autism spectrum disorders	5	3	2010	2015	0.5046	0.4449	0.5644	Yes	18.0555	0	0.5 (0.44, 0.56)	Age-standardized
DALYs (Disability-Adjusted Life Years)	Aichi	Both	Autism spectrum disorders	5	4	2015	2018	-0.2581	-0.4444	-0.0715	Yes	-2.9464	0.01	-0.26 (-0.44, -0.07)	Age-standardized
DALYs (Disability-Adjusted Life Years)	Aichi	Both	Autism spectrum disorders	5	5	2018	2021	-0.0517	-0.1448	0.0414	No	-1.1844	0.255	-0.05 (-0.14, 0.04)	Age-standardized
DALYs (Disability-Adjusted Life Years)	Akita	Male	Autism spectrum disorders	4	0	1990	1999	0.6021	0.5837	0.6206	Yes	68.6788	0	0.6 (0.58, 0.62)	Age-standardized
DALYs (Disability-Adjusted Life Years)	Akita	Male	Autism spectrum disorders	4	1	1999	2010	0.0237	0.0079	0.0394	Yes	3.1585	0.005	0.02 (0.01, 0.04)	Age-standardized
DALYs (Disability-Adjusted Life Years)	Akita	Male	Autism spectrum disorders	4	2	2010	2015	1.0724	1.0086	1.1363	Yes	35.4595	0	1.07 (1.01, 1.14)	Age-standardized
DALYs (Disability-Adjusted Life Years)	Akita	Male	Autism spectrum disorders	4	3	2015	2019	-0.8405	-0.9398	-0.7411	Yes	-17.6985	0	-0.84 (-0.94, -0.74)	Age-standardized
DALYs (Disability-Adjusted Life Years)	Akita	Male	Autism spectrum disorders	4	4	2019	2021	0.3474	0.1423	0.5529	Yes	3.5611	0.002	0.35 (0.14, 0.55)	Age-standardized
DALYs (Disability-Adjusted Life Years)	Akita	Female	Autism spectrum disorders	3	0	1990	2000	0.6497	0.6165	0.683	Yes	40.8087	0	0.65 (0.62, 0.68)	Age-standardized
DALYs (Disability-Adjusted Life Years)	Akita	Female	Autism spectrum disorders	3	1	2000	2011	0.066	0.0325	0.0996	Yes	4.0931	0.001	0.07 (0.03, 0.1)	Age-standardized
DALYs (Disability-Adjusted Life Years)	Akita	Female	Autism spectrum disorders	3	2	2011	2014	1.4914	1.0597	1.9248	Yes	7.2231	0	1.49 (1.06, 1.92)	Age-standardized
DALYs (Disability-Adjusted Life Years)	Akita	Female	Autism spectrum disorders	3	3	2014	2021	-0.1196	-0.1768	-0.0623	Yes	-4.3437	0	-0.12 (-0.18, -0.06)	Age-standardized
DALYs (Disability-Adjusted Life Years)	Akita	Both	Autism spectrum disorders	4	0	1990	1999	0.6886	0.6728	0.7043	Yes	92.1434	0	0.69 (0.67, 0.7)	Age-standardized
DALYs (Disability-Adjusted Life Years)	Akita	Both	Autism spectrum disorders	4	1	1999	2010	0.0639	0.0505	0.0772	Yes	10.0444	0	0.06 (0.05, 0.08)	Age-standardized
DALYs (Disability-Adjusted Life Years)	Akita	Both	Autism spectrum disorders	4	2	2010	2015	1.0577	1.0033	1.1122	Yes	41.0576	0	1.06 (1, 1.11)	Age-standardized
DALYs (Disability-Adjusted Life Years)	Akita	Both	Autism spectrum disorders	4	3	2015	2019	-0.5652	-0.6497	-0.4805	Yes	-13.9975	0	-0.57 (-0.65, -0.48)	Age-standardized
DALYs (Disability-Adjusted Life Years)	Akita	Both	Autism spectrum disorders	4	4	2019	2021	0.373	0.2005	0.5458	Yes	4.548	0	0.37 (0.2, 0.55)	Age-standardized
DALYs (Disability-Adjusted Life Years)	Aomori	Male	Autism spectrum disorders	3	0	1990	2000	0.3128	0.2909	0.3347	Yes	29.7431	0	0.31 (0.29, 0.33)	Age-standardized
DALYs (Disability-Adjusted Life Years)	Aomori	Male	Autism spectrum disorders	3	1	2000	2011	0.1163	0.0945	0.138	Yes	11.121	0	0.12 (0.09, 0.14)	Age-standardized
DALYs (Disability-Adjusted Life Years)	Aomori	Male	Autism spectrum disorders	3	2	2011	2014	0.7035	0.4201	0.9876	Yes	5.1745	0	0.7 (0.42, 0.99)	Age-standardized
DALYs (Disability-Adjusted Life Years)	Aomori	Male	Autism spectrum disorders	3	3	2014	2021	-0.1506	-0.1888	-0.1124	Yes	-8.1967	0	-0.15 (-0.19, -0.11)	Age-standardized
DALYs (Disability-Adjusted Life Years)	Aomori	Female	Autism spectrum disorders	5	0	1990	1994	0.2921	0.2355	0.3488	Yes	11.0095	0	0.29 (0.24, 0.35)	Age-standardized
DALYs (Disability-Adjusted Life Years)	Aomori	Female	Autism spectrum disorders	5	1	1994	1998	0.4145	0.3249	0.5041	Yes	9.8785	0	0.41 (0.32, 0.5)	Age-standardized
DALYs (Disability-Adjusted Life Years)	Aomori	Female	Autism spectrum disorders	5	2	1998	2001	0.2474	0.0692	0.4259	Yes	2.9607	0.01	0.25 (0.07, 0.43)	Age-standardized
DALYs (Disability-Adjusted Life Years)	Aomori	Female	Autism spectrum disorders	5	3	2001	2010	0.06	0.0409	0.079	Yes	6.7112	0	0.06 (0.04, 0.08)	Age-standardized
DALYs (Disability-Adjusted Life Years)	Aomori	Female	Autism spectrum disorders	5	4	2010	2015	0.386	0.3301	0.4419	Yes	14.7458	0	0.39 (0.33, 0.44)	Age-standardized
DALYs (Disability-Adjusted Life Years)	Aomori	Female	Autism spectrum disorders	5	5	2015	2021	-0.0299	-0.0596	-3e-04	Yes	-2.1551	0.048	-0.03 (-0.06, 0)	Age-standardized
DALYs (Disability-Adjusted Life Years)	Aomori	Both	Autism spectrum disorders	3	0	1990	2000	0.3805	0.3639	0.397	Yes	47.9128	0	0.38 (0.36, 0.4)	Age-standardized
DALYs (Disability-Adjusted Life Years)	Aomori	Both	Autism spectrum disorders	3	1	2000	2011	0.1173	0.101	0.1337	Yes	14.9301	0	0.12 (0.1, 0.13)	Age-standardized
DALYs (Disability-Adjusted Life Years)	Aomori	Both	Autism spectrum disorders	3	2	2011	2014	0.6617	0.4484	0.8756	Yes	6.4637	0	0.66 (0.45, 0.88)	Age-standardized
DALYs (Disability-Adjusted Life Years)	Aomori	Both	Autism spectrum disorders	3	3	2014	2021	-0.019	-0.0477	0.0097	No	-1.3782	0.183	-0.02 (-0.05, 0.01)	Age-standardized
DALYs (Disability-Adjusted Life Years)	Chiba	Male	Autism spectrum disorders	4	0	1990	1999	0.5612	0.5411	0.5813	Yes	58.8267	0	0.56 (0.54, 0.58)	Age-standardized
DALYs (Disability-Adjusted Life Years)	Chiba	Male	Autism spectrum disorders	4	1	1999	2010	0.0473	0.0302	0.0645	Yes	5.803	0	0.05 (0.03, 0.06)	Age-standardized
DALYs (Disability-Adjusted Life Years)	Chiba	Male	Autism spectrum disorders	4	2	2010	2015	1.0716	1.0018	1.1414	Yes	32.4249	0	1.07 (1, 1.14)	Age-standardized
DALYs (Disability-Adjusted Life Years)	Chiba	Male	Autism spectrum disorders	4	3	2015	2018	-0.9001	-1.1156	-0.6841	Yes	-8.7245	0	-0.9 (-1.12, -0.68)	Age-standardized
DALYs (Disability-Adjusted Life Years)	Chiba	Male	Autism spectrum disorders	4	4	2018	2021	-0.0987	-0.2094	0.0122	No	-1.8701	0.078	-0.1 (-0.21, 0.01)	Age-standardized
DALYs (Disability-Adjusted Life Years)	Chiba	Female	Autism spectrum disorders	4	0	1990	2000	0.6659	0.6399	0.6919	Yes	53.992	0	0.67 (0.64, 0.69)	Age-standardized
DALYs (Disability-Adjusted Life Years)	Chiba	Female	Autism spectrum disorders	4	1	2000	2010	-0.0095	-0.0394	0.0204	No	-0.6683	0.512	-0.01 (-0.04, 0.02)	Age-standardized
DALYs (Disability-Adjusted Life Years)	Chiba	Female	Autism spectrum disorders	4	2	2010	2015	1.0619	0.9572	1.1667	Yes	21.4173	0	1.06 (0.96, 1.17)	Age-standardized
DALYs (Disability-Adjusted Life Years)	Chiba	Female	Autism spectrum disorders	4	3	2015	2019	-0.3594	-0.5205	-0.1981	Yes	-4.6747	0	-0.36 (-0.52, -0.2)	Age-standardized
DALYs (Disability-Adjusted Life Years)	Chiba	Female	Autism spectrum disorders	4	4	2019	2021	0.2904	-0.0397	0.6216	No	1.8478	0.081	0.29 (-0.04, 0.62)	Age-standardized
DALYs (Disability-Adjusted Life Years)	Chiba	Both	Autism spectrum disorders	4	0	1990	1999	0.6163	0.5972	0.6354	Yes	67.9389	0	0.62 (0.6, 0.64)	Age-standardized
DALYs (Disability-Adjusted Life Years)	Chiba	Both	Autism spectrum disorders	4	1	1999	2010	0.0398	0.0236	0.056	Yes	5.1525	0	0.04 (0.02, 0.06)	Age-standardized
DALYs (Disability-Adjusted Life Years)	Chiba	Both	Autism spectrum disorders	4	2	2010	2015	1.0761	1.0101	1.1422	Yes	34.3955	0	1.08 (1.01, 1.14)	Age-standardized
DALYs (Disability-Adjusted Life Years)	Chiba	Both	Autism spectrum disorders	4	3	2015	2018	-0.7614	-0.9653	-0.557	Yes	-7.8037	0	-0.76 (-0.97, -0.56)	Age-standardized
DALYs (Disability-Adjusted Life Years)	Chiba	Both	Autism spectrum disorders	4	4	2018	2021	-0.0304	-0.1347	0.0739	No	-0.6128	0.548	-0.03 (-0.13, 0.07)	Age-standardized
DALYs (Disability-Adjusted Life Years)	Ehime	Male	Autism spectrum disorders	4	0	1990	1999	0.5704	0.5542	0.5867	Yes	73.9501	0	0.57 (0.55, 0.59)	Age-standardized
DALYs (Disability-Adjusted Life Years)	Ehime	Male	Autism spectrum disorders	4	1	1999	2010	0.0555	0.0417	0.0692	Yes	8.4508	0	0.06 (0.04, 0.07)	Age-standardized
DALYs (Disability-Adjusted Life Years)	Ehime	Male	Autism spectrum disorders	4	2	2010	2015	1.0405	0.9842	1.0969	Yes	38.9868	0	1.04 (0.98, 1.1)	Age-standardized
DALYs (Disability-Adjusted Life Years)	Ehime	Male	Autism spectrum disorders	4	3	2015	2019	-0.7436	-0.8302	-0.6569	Yes	-17.9633	0	-0.74 (-0.83, -0.66)	Age-standardized
DALYs (Disability-Adjusted Life Years)	Ehime	Male	Autism spectrum disorders	4	4	2019	2021	0.2223	0.0448	0.4001	Yes	2.6323	0.017	0.22 (0.04, 0.4)	Age-standardized
DALYs (Disability-Adjusted Life Years)	Ehime	Female	Autism spectrum disorders	4	0	1990	1994	0.4951	0.3589	0.6315	Yes	7.649	0	0.5 (0.36, 0.63)	Age-standardized
DALYs (Disability-Adjusted Life Years)	Ehime	Female	Autism spectrum disorders	4	1	1994	2000	0.7461	0.6533	0.839	Yes	16.9366	0	0.75 (0.65, 0.84)	Age-standardized
DALYs (Disability-Adjusted Life Years)	Ehime	Female	Autism spectrum disorders	4	2	2000	2011	0.0676	0.0352	0.1001	Yes	4.3815	0	0.07 (0.04, 0.1)	Age-standardized
DALYs (Disability-Adjusted Life Years)	Ehime	Female	Autism spectrum disorders	4	3	2011	2014	1.4917	1.0735	1.9116	Yes	7.5338	0	1.49 (1.07, 1.91)	Age-standardized
DALYs (Disability-Adjusted Life Years)	Ehime	Female	Autism spectrum disorders	4	4	2014	2021	-0.1336	-0.1887	-0.0785	Yes	-5.0886	0	-0.13 (-0.19, -0.08)	Age-standardized
DALYs (Disability-Adjusted Life Years)	Ehime	Both	Autism spectrum disorders	4	0	1990	2000	0.6174	0.5993	0.6355	Yes	71.9119	0	0.62 (0.6, 0.64)	Age-standardized
DALYs (Disability-Adjusted Life Years)	Ehime	Both	Autism spectrum disorders	4	1	2000	2010	0.0704	0.0496	0.0913	Yes	7.0998	0	0.07 (0.05, 0.09)	Age-standardized
DALYs (Disability-Adjusted Life Years)	Ehime	Both	Autism spectrum disorders	4	2	2010	2015	1.1085	1.0354	1.1817	Yes	32.0207	0	1.11 (1.04, 1.18)	Age-standardized
DALYs (Disability-Adjusted Life Years)	Ehime	Both	Autism spectrum disorders	4	3	2015	2019	-0.5459	-0.6592	-0.4324	Yes	-10.087	0	-0.55 (-0.66, -0.43)	Age-standardized
DALYs (Disability-Adjusted Life Years)	Ehime	Both	Autism spectrum disorders	4	4	2019	2021	0.2325	0.0038	0.4618	Yes	2.1359	0.047	0.23 (0, 0.46)	Age-standardized
DALYs (Disability-Adjusted Life Years)	Fukui	Male	Autism spectrum disorders	4	0	1990	2000	0.5196	0.4943	0.5448	Yes	43.3954	0	0.52 (0.49, 0.54)	Age-standardized
DALYs (Disability-Adjusted Life Years)	Fukui	Male	Autism spectrum disorders	4	1	2000	2010	0.0227	-0.0067	0.052	No	1.621	0.122	0.02 (-0.01, 0.05)	Age-standardized
DALYs (Disability-Adjusted Life Years)	Fukui	Male	Autism spectrum disorders	4	2	2010	2015	1.1152	1.0118	1.2187	Yes	22.7834	0	1.12 (1.01, 1.22)	Age-standardized
DALYs (Disability-Adjusted Life Years)	Fukui	Male	Autism spectrum disorders	4	3	2015	2019	-0.8807	-1.0401	-0.7211	Yes	-11.5491	0	-0.88 (-1.04, -0.72)	Age-standardized
DALYs (Disability-Adjusted Life Years)	Fukui	Male	Autism spectrum disorders	4	4	2019	2021	0.3199	0.0028	0.6379	Yes	2.1198	0.048	0.32 (0, 0.64)	Age-standardized
DALYs (Disability-Adjusted Life Years)	Fukui	Female	Autism spectrum disorders	3	0	1990	2000	0.656	0.6257	0.6863	Yes	45.2195	0	0.66 (0.63, 0.69)	Age-standardized
DALYs (Disability-Adjusted Life Years)	Fukui	Female	Autism spectrum disorders	3	1	2000	2010	0.0235	-0.0115	0.0586	No	1.3951	0.178	0.02 (-0.01, 0.06)	Age-standardized
DALYs (Disability-Adjusted Life Years)	Fukui	Female	Autism spectrum disorders	3	2	2010	2014	1.0586	0.8662	1.2515	Yes	11.4877	0	1.06 (0.87, 1.25)	Age-standardized
DALYs (Disability-Adjusted Life Years)	Fukui	Female	Autism spectrum disorders	3	3	2014	2021	-0.0349	-0.0865	0.0168	No	-1.4041	0.175	-0.03 (-0.09, 0.02)	Age-standardized
DALYs (Disability-Adjusted Life Years)	Fukui	Both	Autism spectrum disorders	4	0	1990	2000	0.5947	0.5702	0.6191	Yes	51.2271	0	0.59 (0.57, 0.62)	Age-standardized
DALYs (Disability-Adjusted Life Years)	Fukui	Both	Autism spectrum disorders	4	1	2000	2010	0.0292	7e-04	0.0578	Yes	2.1511	0.045	0.03 (0, 0.06)	Age-standardized
DALYs (Disability-Adjusted Life Years)	Fukui	Both	Autism spectrum disorders	4	2	2010	2015	1.1497	1.0502	1.2493	Yes	24.4	0	1.15 (1.05, 1.25)	Age-standardized
DALYs (Disability-Adjusted Life Years)	Fukui	Both	Autism spectrum disorders	4	3	2015	2019	-0.6415	-0.796	-0.4868	Yes	-8.6889	0	-0.64 (-0.8, -0.49)	Age-standardized
DALYs (Disability-Adjusted Life Years)	Fukui	Both	Autism spectrum disorders	4	4	2019	2021	0.3433	0.0358	0.6518	Yes	2.3463	0.031	0.34 (0.04, 0.65)	Age-standardized
DALYs (Disability-Adjusted Life Years)	Fukuoka	Male	Autism spectrum disorders	4	0	1990	2000	0.3046	0.2938	0.3155	Yes	59.1965	0	0.3 (0.29, 0.32)	Age-standardized
DALYs (Disability-Adjusted Life Years)	Fukuoka	Male	Autism spectrum disorders	4	1	2000	2010	0.0807	0.0679	0.0936	Yes	13.2067	0	0.08 (0.07, 0.09)	Age-standardized
DALYs (Disability-Adjusted Life Years)	Fukuoka	Male	Autism spectrum disorders	4	2	2010	2015	0.4302	0.3857	0.4747	Yes	20.3568	0	0.43 (0.39, 0.47)	Age-standardized
DALYs (Disability-Adjusted Life Years)	Fukuoka	Male	Autism spectrum disorders	4	3	2015	2018	-0.2305	-0.37	-0.0908	Yes	-3.4645	0.003	-0.23 (-0.37, -0.09)	Age-standardized
DALYs (Disability-Adjusted Life Years)	Fukuoka	Male	Autism spectrum disorders	4	4	2018	2021	-0.0598	-0.1311	0.0114	No	-1.7642	0.095	-0.06 (-0.13, 0.01)	Age-standardized
DALYs (Disability-Adjusted Life Years)	Fukuoka	Female	Autism spectrum disorders	4	0	1990	2000	0.2991	0.2825	0.3158	Yes	37.8441	0	0.3 (0.28, 0.32)	Age-standardized
DALYs (Disability-Adjusted Life Years)	Fukuoka	Female	Autism spectrum disorders	4	1	2000	2011	0.1026	0.0859	0.1192	Yes	12.9538	0	0.1 (0.09, 0.12)	Age-standardized
DALYs (Disability-Adjusted Life Years)	Fukuoka	Female	Autism spectrum disorders	4	2	2011	2015	0.3698	0.2628	0.4769	Yes	7.2715	0	0.37 (0.26, 0.48)	Age-standardized
DALYs (Disability-Adjusted Life Years)	Fukuoka	Female	Autism spectrum disorders	4	3	2015	2018	-0.1646	-0.3784	0.0497	No	-1.6137	0.124	-0.16 (-0.38, 0.05)	Age-standardized
DALYs (Disability-Adjusted Life Years)	Fukuoka	Female	Autism spectrum disorders	4	4	2018	2021	0.065	-0.0418	0.1719	No	1.2788	0.217	0.06 (-0.04, 0.17)	Age-standardized
DALYs (Disability-Adjusted Life Years)	Fukuoka	Both	Autism spectrum disorders	4	0	1990	2000	0.3243	0.3138	0.3347	Yes	65.3239	0	0.32 (0.31, 0.33)	Age-standardized
DALYs (Disability-Adjusted Life Years)	Fukuoka	Both	Autism spectrum disorders	4	1	2000	2010	0.0873	0.0749	0.0997	Yes	14.8236	0	0.09 (0.07, 0.1)	Age-standardized
DALYs (Disability-Adjusted Life Years)	Fukuoka	Both	Autism spectrum disorders	4	2	2010	2015	0.4129	0.3702	0.4557	Yes	20.3299	0	0.41 (0.37, 0.46)	Age-standardized
DALYs (Disability-Adjusted Life Years)	Fukuoka	Both	Autism spectrum disorders	4	3	2015	2018	-0.173	-0.3076	-0.0383	Yes	-2.697	0.015	-0.17 (-0.31, -0.04)	Age-standardized
DALYs (Disability-Adjusted Life Years)	Fukuoka	Both	Autism spectrum disorders	4	4	2018	2021	0.0075	-0.0609	0.0759	No	0.2299	0.821	0.01 (-0.06, 0.08)	Age-standardized
DALYs (Disability-Adjusted Life Years)	Fukushima	Male	Autism spectrum disorders	4	0	1990	1999	0.5969	0.557	0.6368	Yes	31.5167	0	0.6 (0.56, 0.64)	Age-standardized
DALYs (Disability-Adjusted Life Years)	Fukushima	Male	Autism spectrum disorders	4	1	1999	2010	0.047	0.0132	0.0809	Yes	2.9182	0.009	0.05 (0.01, 0.08)	Age-standardized
DALYs (Disability-Adjusted Life Years)	Fukushima	Male	Autism spectrum disorders	4	2	2010	2015	1.1493	1.0102	1.2887	Yes	17.4394	0	1.15 (1.01, 1.29)	Age-standardized
DALYs (Disability-Adjusted Life Years)	Fukushima	Male	Autism spectrum disorders	4	3	2015	2018	-1.0185	-1.4427	-0.5925	Yes	-5.0082	0	-1.02 (-1.44, -0.59)	Age-standardized
DALYs (Disability-Adjusted Life Years)	Fukushima	Male	Autism spectrum disorders	4	4	2018	2021	-0.0179	-0.2355	0.2002	No	-0.1724	0.865	-0.02 (-0.24, 0.2)	Age-standardized
DALYs (Disability-Adjusted Life Years)	Fukushima	Female	Autism spectrum disorders	3	0	1990	1999	0.6589	0.6341	0.6836	Yes	55.5808	0	0.66 (0.63, 0.68)	Age-standardized
DALYs (Disability-Adjusted Life Years)	Fukushima	Female	Autism spectrum disorders	3	1	1999	2011	0.0887	0.0707	0.1067	Yes	10.2684	0	0.09 (0.07, 0.11)	Age-standardized
DALYs (Disability-Adjusted Life Years)	Fukushima	Female	Autism spectrum disorders	3	2	2011	2014	1.4461	1.1751	1.7178	Yes	11.1622	0	1.45 (1.18, 1.72)	Age-standardized
DALYs (Disability-Adjusted Life Years)	Fukushima	Female	Autism spectrum disorders	3	3	2014	2021	-0.0814	-0.1172	-0.0456	Yes	-4.726	0	-0.08 (-0.12, -0.05)	Age-standardized
DALYs (Disability-Adjusted Life Years)	Fukushima	Both	Autism spectrum disorders	4	0	1990	1999	0.6717	0.6405	0.7028	Yes	45.4914	0	0.67 (0.64, 0.7)	Age-standardized
DALYs (Disability-Adjusted Life Years)	Fukushima	Both	Autism spectrum disorders	4	1	1999	2010	0.0654	0.0393	0.0916	Yes	5.2565	0	0.07 (0.04, 0.09)	Age-standardized
DALYs (Disability-Adjusted Life Years)	Fukushima	Both	Autism spectrum disorders	4	2	2010	2015	1.3039	1.1952	1.4126	Yes	25.3613	0	1.3 (1.2, 1.41)	Age-standardized
DALYs (Disability-Adjusted Life Years)	Fukushima	Both	Autism spectrum disorders	4	3	2015	2018	-0.7983	-1.1285	-0.467	Yes	-5.0503	0	-0.8 (-1.13, -0.47)	Age-standardized
DALYs (Disability-Adjusted Life Years)	Fukushima	Both	Autism spectrum disorders	4	4	2018	2021	-0.0546	-0.2235	0.1147	No	-0.6775	0.507	-0.05 (-0.22, 0.11)	Age-standardized
DALYs (Disability-Adjusted Life Years)	Gifu	Male	Autism spectrum disorders	4	0	1990	1999	0.53	0.5122	0.5478	Yes	62.6595	0	0.53 (0.51, 0.55)	Age-standardized
DALYs (Disability-Adjusted Life Years)	Gifu	Male	Autism spectrum disorders	4	1	1999	2010	0.0923	0.0771	0.1075	Yes	12.7647	0	0.09 (0.08, 0.11)	Age-standardized
DALYs (Disability-Adjusted Life Years)	Gifu	Male	Autism spectrum disorders	4	2	2010	2015	1.0287	0.9671	1.0904	Yes	35.2331	0	1.03 (0.97, 1.09)	Age-standardized
DALYs (Disability-Adjusted Life Years)	Gifu	Male	Autism spectrum disorders	4	3	2015	2019	-0.7226	-0.8182	-0.6269	Yes	-15.8179	0	-0.72 (-0.82, -0.63)	Age-standardized
DALYs (Disability-Adjusted Life Years)	Gifu	Male	Autism spectrum disorders	4	4	2019	2021	0.1413	-0.0523	0.3352	No	1.5328	0.143	0.14 (-0.05, 0.34)	Age-standardized
DALYs (Disability-Adjusted Life Years)	Gifu	Female	Autism spectrum disorders	5	0	1990	1995	0.6097	0.5435	0.676	Yes	19.6859	0	0.61 (0.54, 0.68)	Age-standardized
DALYs (Disability-Adjusted Life Years)	Gifu	Female	Autism spectrum disorders	5	1	1995	1999	0.8612	0.7135	1.009	Yes	12.4737	0	0.86 (0.71, 1.01)	Age-standardized
DALYs (Disability-Adjusted Life Years)	Gifu	Female	Autism spectrum disorders	5	2	1999	2010	0.0355	0.0127	0.0584	Yes	3.3138	0.005	0.04 (0.01, 0.06)	Age-standardized
DALYs (Disability-Adjusted Life Years)	Gifu	Female	Autism spectrum disorders	5	3	2010	2015	0.998	0.9065	1.0896	Yes	23.3501	0	1 (0.91, 1.09)	Age-standardized
DALYs (Disability-Adjusted Life Years)	Gifu	Female	Autism spectrum disorders	5	4	2015	2018	-0.3934	-0.6803	-0.1058	Yes	-2.9136	0.011	-0.39 (-0.68, -0.11)	Age-standardized
DALYs (Disability-Adjusted Life Years)	Gifu	Female	Autism spectrum disorders	5	5	2018	2021	0.0428	-0.1036	0.1894	No	0.6229	0.543	0.04 (-0.1, 0.19)	Age-standardized
DALYs (Disability-Adjusted Life Years)	Gifu	Both	Autism spectrum disorders	4	0	1990	2000	0.5831	0.5669	0.5993	Yes	75.7618	0	0.58 (0.57, 0.6)	Age-standardized
DALYs (Disability-Adjusted Life Years)	Gifu	Both	Autism spectrum disorders	4	1	2000	2010	0.0771	0.0582	0.0961	Yes	8.5379	0	0.08 (0.06, 0.1)	Age-standardized
DALYs (Disability-Adjusted Life Years)	Gifu	Both	Autism spectrum disorders	4	2	2010	2015	1.0803	1.0144	1.1463	Yes	34.5855	0	1.08 (1.01, 1.15)	Age-standardized
DALYs (Disability-Adjusted Life Years)	Gifu	Both	Autism spectrum disorders	4	3	2015	2018	-0.6472	-0.8506	-0.4433	Yes	-6.6545	0	-0.65 (-0.85, -0.44)	Age-standardized
DALYs (Disability-Adjusted Life Years)	Gifu	Both	Autism spectrum disorders	4	4	2018	2021	0.0025	-0.1003	0.1054	No	0.0506	0.96	0 (-0.1, 0.11)	Age-standardized
DALYs (Disability-Adjusted Life Years)	Global	Male	Autism spectrum disorders	5	0	1990	1995	0.0265	0.0166	0.0364	Yes	5.7159	0	0.03 (0.02, 0.04)	Age-standardized
DALYs (Disability-Adjusted Life Years)	Global	Male	Autism spectrum disorders	5	1	1995	2000	0.1721	0.1581	0.1861	Yes	26.2003	0	0.17 (0.16, 0.19)	Age-standardized
DALYs (Disability-Adjusted Life Years)	Global	Male	Autism spectrum disorders	5	2	2000	2011	0.0551	0.0517	0.0586	Yes	34.1469	0	0.06 (0.05, 0.06)	Age-standardized
DALYs (Disability-Adjusted Life Years)	Global	Male	Autism spectrum disorders	5	3	2011	2014	0.0882	0.0441	0.1324	Yes	4.2595	0.001	0.09 (0.04, 0.13)	Age-standardized
DALYs (Disability-Adjusted Life Years)	Global	Male	Autism spectrum disorders	5	4	2014	2019	0.043	0.0291	0.057	Yes	6.5691	0	0.04 (0.03, 0.06)	Age-standardized
DALYs (Disability-Adjusted Life Years)	Global	Male	Autism spectrum disorders	5	5	2019	2021	-0.0483	-0.0926	-0.004	Yes	-2.3228	0.035	-0.05 (-0.09, 0)	Age-standardized
DALYs (Disability-Adjusted Life Years)	Global	Female	Autism spectrum disorders	5	0	1990	1992	-0.2725	-0.3033	-0.2416	Yes	-18.7998	0	-0.27 (-0.3, -0.24)	Age-standardized
DALYs (Disability-Adjusted Life Years)	Global	Female	Autism spectrum disorders	5	1	1992	1995	-0.0577	-0.0886	-0.0268	Yes	-3.9817	0.001	-0.06 (-0.09, -0.03)	Age-standardized
DALYs (Disability-Adjusted Life Years)	Global	Female	Autism spectrum disorders	5	2	1995	2000	0.202	0.1922	0.2118	Yes	44.0621	0	0.2 (0.19, 0.21)	Age-standardized
DALYs (Disability-Adjusted Life Years)	Global	Female	Autism spectrum disorders	5	3	2000	2006	0.0692	0.0623	0.0761	Yes	21.335	0	0.07 (0.06, 0.08)	Age-standardized
DALYs (Disability-Adjusted Life Years)	Global	Female	Autism spectrum disorders	5	4	2006	2015	0.122	0.1186	0.1254	Yes	76.7249	0	0.12 (0.12, 0.13)	Age-standardized
DALYs (Disability-Adjusted Life Years)	Global	Female	Autism spectrum disorders	5	5	2015	2021	0.0672	0.0619	0.0725	Yes	27.2254	0	0.07 (0.06, 0.07)	Age-standardized
DALYs (Disability-Adjusted Life Years)	Global	Both	Autism spectrum disorders	5	0	1990	1993	-0.0473	-0.0837	-0.0109	Yes	-2.7693	0.014	-0.05 (-0.08, -0.01)	Age-standardized
DALYs (Disability-Adjusted Life Years)	Global	Both	Autism spectrum disorders	5	1	1993	1996	0.0593	-0.0135	0.1322	No	1.7368	0.103	0.06 (-0.01, 0.13)	Age-standardized
DALYs (Disability-Adjusted Life Years)	Global	Both	Autism spectrum disorders	5	2	1996	1999	0.2223	0.1493	0.2953	Yes	6.4987	0	0.22 (0.15, 0.3)	Age-standardized
DALYs (Disability-Adjusted Life Years)	Global	Both	Autism spectrum disorders	5	3	1999	2011	0.0661	0.0612	0.071	Yes	28.6807	0	0.07 (0.06, 0.07)	Age-standardized
DALYs (Disability-Adjusted Life Years)	Global	Both	Autism spectrum disorders	5	4	2011	2015	0.1036	0.0671	0.1401	Yes	6.054	0	0.1 (0.07, 0.14)	Age-standardized
DALYs (Disability-Adjusted Life Years)	Global	Both	Autism spectrum disorders	5	5	2015	2021	0.039	0.0267	0.0514	Yes	6.7431	0	0.04 (0.03, 0.05)	Age-standardized
DALYs (Disability-Adjusted Life Years)	Gunma	Male	Autism spectrum disorders	4	0	1990	2000	0.4806	0.4676	0.4935	Yes	78.3037	0	0.48 (0.47, 0.49)	Age-standardized
DALYs (Disability-Adjusted Life Years)	Gunma	Male	Autism spectrum disorders	4	1	2000	2010	0.0679	0.0528	0.0829	Yes	9.4862	0	0.07 (0.05, 0.08)	Age-standardized
DALYs (Disability-Adjusted Life Years)	Gunma	Male	Autism spectrum disorders	4	2	2010	2015	0.9926	0.9403	1.045	Yes	40.0609	0	0.99 (0.94, 1.04)	Age-standardized
DALYs (Disability-Adjusted Life Years)	Gunma	Male	Autism spectrum disorders	4	3	2015	2019	-0.7456	-0.8261	-0.6651	Yes	-19.3875	0	-0.75 (-0.83, -0.67)	Age-standardized
DALYs (Disability-Adjusted Life Years)	Gunma	Male	Autism spectrum disorders	4	4	2019	2021	0.2409	0.0799	0.4022	Yes	3.1453	0.006	0.24 (0.08, 0.4)	Age-standardized
DALYs (Disability-Adjusted Life Years)	Gunma	Female	Autism spectrum disorders	5	0	1990	1999	0.6901	0.667	0.7131	Yes	64.0257	0	0.69 (0.67, 0.71)	Age-standardized
DALYs (Disability-Adjusted Life Years)	Gunma	Female	Autism spectrum disorders	5	1	1999	2003	0.1814	0.0544	0.3085	Yes	3.0462	0.008	0.18 (0.05, 0.31)	Age-standardized
DALYs (Disability-Adjusted Life Years)	Gunma	Female	Autism spectrum disorders	5	2	2003	2010	-0.0345	-0.0767	0.0078	No	-1.7403	0.102	-0.03 (-0.08, 0.01)	Age-standardized
DALYs (Disability-Adjusted Life Years)	Gunma	Female	Autism spectrum disorders	5	3	2010	2015	1.0046	0.9245	1.0846	Yes	26.8802	0	1 (0.92, 1.08)	Age-standardized
DALYs (Disability-Adjusted Life Years)	Gunma	Female	Autism spectrum disorders	5	4	2015	2018	-0.309	-0.5558	-0.0616	Yes	-2.6611	0.018	-0.31 (-0.56, -0.06)	Age-standardized
DALYs (Disability-Adjusted Life Years)	Gunma	Female	Autism spectrum disorders	5	5	2018	2021	0.0959	-0.0283	0.2203	No	1.6453	0.121	0.1 (-0.03, 0.22)	Age-standardized
DALYs (Disability-Adjusted Life Years)	Gunma	Both	Autism spectrum disorders	4	0	1990	2000	0.5571	0.5449	0.5692	Yes	96.6448	0	0.56 (0.54, 0.57)	Age-standardized
DALYs (Disability-Adjusted Life Years)	Gunma	Both	Autism spectrum disorders	4	1	2000	2010	0.0694	0.0552	0.0836	Yes	10.2545	0	0.07 (0.06, 0.08)	Age-standardized
DALYs (Disability-Adjusted Life Years)	Gunma	Both	Autism spectrum disorders	4	2	2010	2015	1.0363	0.9872	1.0855	Yes	44.5073	0	1.04 (0.99, 1.09)	Age-standardized
DALYs (Disability-Adjusted Life Years)	Gunma	Both	Autism spectrum disorders	4	3	2015	2019	-0.5491	-0.625	-0.4731	Yes	-15.142	0	-0.55 (-0.62, -0.47)	Age-standardized
DALYs (Disability-Adjusted Life Years)	Gunma	Both	Autism spectrum disorders	4	4	2019	2021	0.2901	0.1389	0.4415	Yes	4.0341	0.001	0.29 (0.14, 0.44)	Age-standardized
DALYs (Disability-Adjusted Life Years)	High SDI	Male	Autism spectrum disorders	5	0	1990	1995	0.0072	-0.0197	0.0341	No	0.5707	0.577	0.01 (-0.02, 0.03)	Age-standardized
DALYs (Disability-Adjusted Life Years)	High SDI	Male	Autism spectrum disorders	5	1	1995	2000	0.3586	0.3206	0.3967	Yes	20.1249	0	0.36 (0.32, 0.4)	Age-standardized
DALYs (Disability-Adjusted Life Years)	High SDI	Male	Autism spectrum disorders	5	2	2000	2005	-0.018	-0.0558	0.0198	No	-1.0167	0.325	-0.02 (-0.06, 0.02)	Age-standardized
DALYs (Disability-Adjusted Life Years)	High SDI	Male	Autism spectrum disorders	5	3	2005	2010	-0.1312	-0.1691	-0.0932	Yes	-7.3629	0	-0.13 (-0.17, -0.09)	Age-standardized
DALYs (Disability-Adjusted Life Years)	High SDI	Male	Autism spectrum disorders	5	4	2010	2015	0.1481	0.1103	0.186	Yes	8.3462	0	0.15 (0.11, 0.19)	Age-standardized
DALYs (Disability-Adjusted Life Years)	High SDI	Male	Autism spectrum disorders	5	5	2015	2021	-0.1249	-0.1452	-0.1046	Yes	-13.1268	0	-0.12 (-0.15, -0.1)	Age-standardized
DALYs (Disability-Adjusted Life Years)	High SDI	Female	Autism spectrum disorders	5	0	1990	1992	-0.1076	-0.2006	-0.0146	Yes	-2.4651	0.026	-0.11 (-0.2, -0.01)	Age-standardized
DALYs (Disability-Adjusted Life Years)	High SDI	Female	Autism spectrum disorders	5	1	1992	1995	0.018	-0.0756	0.1116	No	0.4098	0.688	0.02 (-0.08, 0.11)	Age-standardized
DALYs (Disability-Adjusted Life Years)	High SDI	Female	Autism spectrum disorders	5	2	1995	2000	0.2478	0.2182	0.2774	Yes	17.8482	0	0.25 (0.22, 0.28)	Age-standardized
DALYs (Disability-Adjusted Life Years)	High SDI	Female	Autism spectrum disorders	5	3	2000	2010	-0.0893	-0.0978	-0.0807	Yes	-22.3543	0	-0.09 (-0.1, -0.08)	Age-standardized
DALYs (Disability-Adjusted Life Years)	High SDI	Female	Autism spectrum disorders	5	4	2010	2015	0.1248	0.0952	0.1544	Yes	8.9949	0	0.12 (0.1, 0.15)	Age-standardized
DALYs (Disability-Adjusted Life Years)	High SDI	Female	Autism spectrum disorders	5	5	2015	2021	-0.0568	-0.0727	-0.0409	Yes	-7.6248	0	-0.06 (-0.07, -0.04)	Age-standardized
DALYs (Disability-Adjusted Life Years)	High SDI	Both	Autism spectrum disorders	4	0	1990	1995	0.0143	-0.0078	0.0365	No	1.3567	0.192	0.01 (-0.01, 0.04)	Age-standardized
DALYs (Disability-Adjusted Life Years)	High SDI	Both	Autism spectrum disorders	4	1	1995	2000	0.3481	0.3168	0.3794	Yes	23.3895	0	0.35 (0.32, 0.38)	Age-standardized
DALYs (Disability-Adjusted Life Years)	High SDI	Both	Autism spectrum disorders	4	2	2000	2011	-0.0436	-0.0512	-0.0359	Yes	-11.957	0	-0.04 (-0.05, -0.04)	Age-standardized
DALYs (Disability-Adjusted Life Years)	High SDI	Both	Autism spectrum disorders	4	3	2011	2015	0.1903	0.1411	0.2394	Yes	8.1404	0	0.19 (0.14, 0.24)	Age-standardized
DALYs (Disability-Adjusted Life Years)	High SDI	Both	Autism spectrum disorders	4	4	2015	2021	-0.0968	-0.1135	-0.0801	Yes	-12.201	0	-0.1 (-0.11, -0.08)	Age-standardized
DALYs (Disability-Adjusted Life Years)	High-income Asia Pacific	Male	Autism spectrum disorders	4	0	1990	2000	0.4208	0.3953	0.4463	Yes	34.6964	0	0.42 (0.4, 0.45)	Age-standardized
DALYs (Disability-Adjusted Life Years)	High-income Asia Pacific	Male	Autism spectrum disorders	4	1	2000	2010	0.1225	0.0928	0.1522	Yes	8.68	0	0.12 (0.09, 0.15)	Age-standardized
DALYs (Disability-Adjusted Life Years)	High-income Asia Pacific	Male	Autism spectrum disorders	4	2	2010	2015	0.5749	0.4714	0.6786	Yes	11.6932	0	0.57 (0.47, 0.68)	Age-standardized
DALYs (Disability-Adjusted Life Years)	High-income Asia Pacific	Male	Autism spectrum disorders	4	3	2015	2018	-0.4723	-0.7956	-0.148	Yes	-3.0577	0.007	-0.47 (-0.8, -0.15)	Age-standardized
DALYs (Disability-Adjusted Life Years)	High-income Asia Pacific	Male	Autism spectrum disorders	4	4	2018	2021	0.1403	-0.0235	0.3043	No	1.7994	0.089	0.14 (-0.02, 0.3)	Age-standardized
DALYs (Disability-Adjusted Life Years)	High-income Asia Pacific	Female	Autism spectrum disorders	4	0	1990	1999	0.4004	0.3911	0.4098	Yes	90.0096	0	0.4 (0.39, 0.41)	Age-standardized
DALYs (Disability-Adjusted Life Years)	High-income Asia Pacific	Female	Autism spectrum disorders	4	1	1999	2010	0.0623	0.0544	0.0701	Yes	16.6614	0	0.06 (0.05, 0.07)	Age-standardized
DALYs (Disability-Adjusted Life Years)	High-income Asia Pacific	Female	Autism spectrum disorders	4	2	2010	2015	0.5872	0.5551	0.6194	Yes	38.4816	0	0.59 (0.56, 0.62)	Age-standardized
DALYs (Disability-Adjusted Life Years)	High-income Asia Pacific	Female	Autism spectrum disorders	4	3	2015	2018	-0.0545	-0.1563	0.0474	No	-1.1244	0.276	-0.05 (-0.16, 0.05)	Age-standardized
DALYs (Disability-Adjusted Life Years)	High-income Asia Pacific	Female	Autism spectrum disorders	4	4	2018	2021	0.1813	0.1304	0.2322	Yes	7.4882	0	0.18 (0.13, 0.23)	Age-standardized
DALYs (Disability-Adjusted Life Years)	High-income Asia Pacific	Both	Autism spectrum disorders	4	0	1990	1999	0.4612	0.4377	0.4847	Yes	41.2601	0	0.46 (0.44, 0.48)	Age-standardized
DALYs (Disability-Adjusted Life Years)	High-income Asia Pacific	Both	Autism spectrum disorders	4	1	1999	2010	0.1272	0.1074	0.147	Yes	13.4941	0	0.13 (0.11, 0.15)	Age-standardized
DALYs (Disability-Adjusted Life Years)	High-income Asia Pacific	Both	Autism spectrum disorders	4	2	2010	2015	0.6088	0.5274	0.6902	Yes	15.7588	0	0.61 (0.53, 0.69)	Age-standardized
DALYs (Disability-Adjusted Life Years)	High-income Asia Pacific	Both	Autism spectrum disorders	4	3	2015	2018	-0.3375	-0.5919	-0.0824	Yes	-2.7784	0.012	-0.34 (-0.59, -0.08)	Age-standardized
DALYs (Disability-Adjusted Life Years)	High-income Asia Pacific	Both	Autism spectrum disorders	4	4	2018	2021	0.1584	0.0298	0.2873	Yes	2.5875	0.019	0.16 (0.03, 0.29)	Age-standardized
DALYs (Disability-Adjusted Life Years)	Hiroshima	Male	Autism spectrum disorders	4	0	1990	1999	0.5563	0.5277	0.5848	Yes	41.0624	0	0.56 (0.53, 0.58)	Age-standardized
DALYs (Disability-Adjusted Life Years)	Hiroshima	Male	Autism spectrum disorders	4	1	1999	2010	0.0555	0.0317	0.0793	Yes	4.8991	0	0.06 (0.03, 0.08)	Age-standardized
DALYs (Disability-Adjusted Life Years)	Hiroshima	Male	Autism spectrum disorders	4	2	2010	2015	1.1491	1.0494	1.249	Yes	24.3371	0	1.15 (1.05, 1.25)	Age-standardized
DALYs (Disability-Adjusted Life Years)	Hiroshima	Male	Autism spectrum disorders	4	3	2015	2018	-0.8709	-1.1751	-0.5658	Yes	-5.9795	0	-0.87 (-1.18, -0.57)	Age-standardized
DALYs (Disability-Adjusted Life Years)	Hiroshima	Male	Autism spectrum disorders	4	4	2018	2021	-0.1574	-0.3096	-0.0049	Yes	-2.1682	0.044	-0.16 (-0.31, 0)	Age-standardized
DALYs (Disability-Adjusted Life Years)	Hiroshima	Female	Autism spectrum disorders	4	0	1990	2000	0.6837	0.6539	0.7136	Yes	48.304	0	0.68 (0.65, 0.71)	Age-standardized
DALYs (Disability-Adjusted Life Years)	Hiroshima	Female	Autism spectrum disorders	4	1	2000	2010	0.0105	-0.024	0.045	No	0.6399	0.53	0.01 (-0.02, 0.04)	Age-standardized
DALYs (Disability-Adjusted Life Years)	Hiroshima	Female	Autism spectrum disorders	4	2	2010	2015	1.0303	0.9117	1.149	Yes	18.3404	0	1.03 (0.91, 1.15)	Age-standardized
DALYs (Disability-Adjusted Life Years)	Hiroshima	Female	Autism spectrum disorders	4	3	2015	2019	-0.3497	-0.5343	-0.1648	Yes	-3.97	0.001	-0.35 (-0.53, -0.16)	Age-standardized
DALYs (Disability-Adjusted Life Years)	Hiroshima	Female	Autism spectrum disorders	4	4	2019	2021	0.3339	-0.0415	0.7106	No	1.8682	0.078	0.33 (-0.04, 0.71)	Age-standardized
DALYs (Disability-Adjusted Life Years)	Hiroshima	Both	Autism spectrum disorders	4	0	1990	1999	0.6311	0.6171	0.6452	Yes	94.6313	0	0.63 (0.62, 0.65)	Age-standardized
DALYs (Disability-Adjusted Life Years)	Hiroshima	Both	Autism spectrum disorders	4	1	1999	2010	0.0846	0.0728	0.0964	Yes	15.0772	0	0.08 (0.07, 0.1)	Age-standardized
DALYs (Disability-Adjusted Life Years)	Hiroshima	Both	Autism spectrum disorders	4	2	2010	2015	1.1429	1.0942	1.1916	Yes	49.5818	0	1.14 (1.09, 1.19)	Age-standardized
DALYs (Disability-Adjusted Life Years)	Hiroshima	Both	Autism spectrum disorders	4	3	2015	2019	-0.6047	-0.6794	-0.5299	Yes	-16.9397	0	-0.6 (-0.68, -0.53)	Age-standardized
DALYs (Disability-Adjusted Life Years)	Hiroshima	Both	Autism spectrum disorders	4	4	2019	2021	0.1611	0.0098	0.3126	Yes	2.2365	0.038	0.16 (0.01, 0.31)	Age-standardized
DALYs (Disability-Adjusted Life Years)	Hokkaido	Male	Autism spectrum disorders	4	0	1990	1999	0.5834	0.561	0.6057	Yes	54.9697	0	0.58 (0.56, 0.61)	Age-standardized
DALYs (Disability-Adjusted Life Years)	Hokkaido	Male	Autism spectrum disorders	4	1	1999	2010	0.0601	0.0414	0.0788	Yes	6.7527	0	0.06 (0.04, 0.08)	Age-standardized
DALYs (Disability-Adjusted Life Years)	Hokkaido	Male	Autism spectrum disorders	4	2	2010	2015	0.9959	0.921	1.0708	Yes	28.0759	0	1 (0.92, 1.07)	Age-standardized
DALYs (Disability-Adjusted Life Years)	Hokkaido	Male	Autism spectrum disorders	4	3	2015	2019	-0.7854	-0.9027	-0.6678	Yes	-13.9933	0	-0.79 (-0.9, -0.67)	Age-standardized
DALYs (Disability-Adjusted Life Years)	Hokkaido	Male	Autism spectrum disorders	4	4	2019	2021	0.4737	0.2302	0.7178	Yes	4.0915	0.001	0.47 (0.23, 0.72)	Age-standardized
DALYs (Disability-Adjusted Life Years)	Hokkaido	Female	Autism spectrum disorders	3	0	1990	1999	0.6375	0.6081	0.6669	Yes	45.2249	0	0.64 (0.61, 0.67)	Age-standardized
DALYs (Disability-Adjusted Life Years)	Hokkaido	Female	Autism spectrum disorders	3	1	1999	2011	0.1356	0.1141	0.157	Yes	13.1595	0	0.14 (0.11, 0.16)	Age-standardized
DALYs (Disability-Adjusted Life Years)	Hokkaido	Female	Autism spectrum disorders	3	2	2011	2014	1.3385	1.022	1.6559	Yes	8.8412	0	1.34 (1.02, 1.66)	Age-standardized
DALYs (Disability-Adjusted Life Years)	Hokkaido	Female	Autism spectrum disorders	3	3	2014	2021	-0.0865	-0.1287	-0.0444	Yes	-4.2684	0	-0.09 (-0.13, -0.04)	Age-standardized
DALYs (Disability-Adjusted Life Years)	Hokkaido	Both	Autism spectrum disorders	4	0	1990	1999	0.6193	0.6037	0.635	Yes	83.5402	0	0.62 (0.6, 0.64)	Age-standardized
DALYs (Disability-Adjusted Life Years)	Hokkaido	Both	Autism spectrum disorders	4	1	1999	2010	0.0957	0.0826	0.1088	Yes	15.356	0	0.1 (0.08, 0.11)	Age-standardized
DALYs (Disability-Adjusted Life Years)	Hokkaido	Both	Autism spectrum disorders	4	2	2010	2015	0.9964	0.9436	1.0493	Yes	39.7999	0	1 (0.94, 1.05)	Age-standardized
DALYs (Disability-Adjusted Life Years)	Hokkaido	Both	Autism spectrum disorders	4	3	2015	2019	-0.5715	-0.6539	-0.4889	Yes	-14.5093	0	-0.57 (-0.65, -0.49)	Age-standardized
DALYs (Disability-Adjusted Life Years)	Hokkaido	Both	Autism spectrum disorders	4	4	2019	2021	0.4068	0.2383	0.5756	Yes	5.0775	0	0.41 (0.24, 0.58)	Age-standardized
DALYs (Disability-Adjusted Life Years)	Hyogo	Male	Autism spectrum disorders	5	0	1990	1995	0.4804	0.4092	0.5516	Yes	14.4168	0	0.48 (0.41, 0.55)	Age-standardized
DALYs (Disability-Adjusted Life Years)	Hyogo	Male	Autism spectrum disorders	5	1	1995	1999	0.6816	0.5227	0.8408	Yes	9.1647	0	0.68 (0.52, 0.84)	Age-standardized
DALYs (Disability-Adjusted Life Years)	Hyogo	Male	Autism spectrum disorders	5	2	1999	2010	0.0836	0.0592	0.108	Yes	7.3114	0	0.08 (0.06, 0.11)	Age-standardized
DALYs (Disability-Adjusted Life Years)	Hyogo	Male	Autism spectrum disorders	5	3	2010	2015	0.9912	0.89	1.0925	Yes	20.9671	0	0.99 (0.89, 1.09)	Age-standardized
DALYs (Disability-Adjusted Life Years)	Hyogo	Male	Autism spectrum disorders	5	4	2015	2019	-0.7019	-0.8582	-0.5454	Yes	-9.5322	0	-0.7 (-0.86, -0.55)	Age-standardized
DALYs (Disability-Adjusted Life Years)	Hyogo	Male	Autism spectrum disorders	5	5	2019	2021	0.3525	0.0392	0.6667	Yes	2.3989	0.03	0.35 (0.04, 0.67)	Age-standardized
DALYs (Disability-Adjusted Life Years)	Hyogo	Female	Autism spectrum disorders	3	0	1990	1999	0.6879	0.644	0.7319	Yes	32.6834	0	0.69 (0.64, 0.73)	Age-standardized
DALYs (Disability-Adjusted Life Years)	Hyogo	Female	Autism spectrum disorders	3	1	1999	2011	0.0605	0.0283	0.0927	Yes	3.9098	0.001	0.06 (0.03, 0.09)	Age-standardized
DALYs (Disability-Adjusted Life Years)	Hyogo	Female	Autism spectrum disorders	3	2	2011	2014	1.5431	1.068	2.0203	Yes	6.7909	0	1.54 (1.07, 2.02)	Age-standardized
DALYs (Disability-Adjusted Life Years)	Hyogo	Female	Autism spectrum disorders	3	3	2014	2021	-0.1028	-0.1654	-0.0401	Yes	-3.4071	0.003	-0.1 (-0.17, -0.04)	Age-standardized
DALYs (Disability-Adjusted Life Years)	Hyogo	Both	Autism spectrum disorders	4	0	1990	1999	0.6258	0.5908	0.6607	Yes	37.7601	0	0.63 (0.59, 0.66)	Age-standardized
DALYs (Disability-Adjusted Life Years)	Hyogo	Both	Autism spectrum disorders	4	1	1999	2010	0.0834	0.0541	0.1127	Yes	5.9865	0	0.08 (0.05, 0.11)	Age-standardized
DALYs (Disability-Adjusted Life Years)	Hyogo	Both	Autism spectrum disorders	4	2	2010	2015	1.0154	0.8941	1.1368	Yes	17.6692	0	1.02 (0.89, 1.14)	Age-standardized
DALYs (Disability-Adjusted Life Years)	Hyogo	Both	Autism spectrum disorders	4	3	2015	2019	-0.5531	-0.7398	-0.366	Yes	-6.2003	0	-0.55 (-0.74, -0.37)	Age-standardized
DALYs (Disability-Adjusted Life Years)	Hyogo	Both	Autism spectrum disorders	4	4	2019	2021	0.2713	-0.101	0.6451	No	1.5301	0.143	0.27 (-0.1, 0.65)	Age-standardized
DALYs (Disability-Adjusted Life Years)	Ibaraki	Male	Autism spectrum disorders	4	0	1990	1999	0.5376	0.5256	0.5496	Yes	94.5057	0	0.54 (0.53, 0.55)	Age-standardized
DALYs (Disability-Adjusted Life Years)	Ibaraki	Male	Autism spectrum disorders	4	1	1999	2010	0.0892	0.0791	0.0993	Yes	18.5819	0	0.09 (0.08, 0.1)	Age-standardized
DALYs (Disability-Adjusted Life Years)	Ibaraki	Male	Autism spectrum disorders	4	2	2010	2015	1.0515	1.0095	1.0935	Yes	52.9111	0	1.05 (1.01, 1.09)	Age-standardized
DALYs (Disability-Adjusted Life Years)	Ibaraki	Male	Autism spectrum disorders	4	3	2015	2019	-0.7995	-0.8643	-0.7347	Yes	-25.8151	0	-0.8 (-0.86, -0.73)	Age-standardized
DALYs (Disability-Adjusted Life Years)	Ibaraki	Male	Autism spectrum disorders	4	4	2019	2021	0.1923	0.0619	0.323	Yes	3.0981	0.006	0.19 (0.06, 0.32)	Age-standardized
DALYs (Disability-Adjusted Life Years)	Ibaraki	Female	Autism spectrum disorders	3	0	1990	2000	0.702	0.6724	0.7317	Yes	49.4492	0	0.7 (0.67, 0.73)	Age-standardized
DALYs (Disability-Adjusted Life Years)	Ibaraki	Female	Autism spectrum disorders	3	1	2000	2010	-0.0289	-0.0635	0.0057	No	-1.7353	0.097	-0.03 (-0.06, 0.01)	Age-standardized
DALYs (Disability-Adjusted Life Years)	Ibaraki	Female	Autism spectrum disorders	3	2	2010	2015	1.0402	0.9195	1.161	Yes	18.0003	0	1.04 (0.92, 1.16)	Age-standardized
DALYs (Disability-Adjusted Life Years)	Ibaraki	Female	Autism spectrum disorders	3	3	2015	2021	-0.1974	-0.2616	-0.1332	Yes	-6.3901	0	-0.2 (-0.26, -0.13)	Age-standardized
DALYs (Disability-Adjusted Life Years)	Ibaraki	Both	Autism spectrum disorders	4	0	1990	1999	0.6216	0.6105	0.6328	Yes	117.2877	0	0.62 (0.61, 0.63)	Age-standardized
DALYs (Disability-Adjusted Life Years)	Ibaraki	Both	Autism spectrum disorders	4	1	1999	2010	0.0987	0.0893	0.1081	Yes	22.0586	0	0.1 (0.09, 0.11)	Age-standardized
DALYs (Disability-Adjusted Life Years)	Ibaraki	Both	Autism spectrum disorders	4	2	2010	2015	1.0663	1.0273	1.1053	Yes	57.7255	0	1.07 (1.03, 1.11)	Age-standardized
DALYs (Disability-Adjusted Life Years)	Ibaraki	Both	Autism spectrum disorders	4	3	2015	2019	-0.5769	-0.6375	-0.5162	Yes	-19.9262	0	-0.58 (-0.64, -0.52)	Age-standardized
DALYs (Disability-Adjusted Life Years)	Ibaraki	Both	Autism spectrum disorders	4	4	2019	2021	0.1172	-0.0053	0.2398	No	2.0099	0.06	0.12 (-0.01, 0.24)	Age-standardized
DALYs (Disability-Adjusted Life Years)	Ishikawa	Male	Autism spectrum disorders	4	0	1990	1999	0.5718	0.5474	0.5962	Yes	49.342	0	0.57 (0.55, 0.6)	Age-standardized
DALYs (Disability-Adjusted Life Years)	Ishikawa	Male	Autism spectrum disorders	4	1	1999	2010	0.0576	0.0372	0.0781	Yes	5.9222	0	0.06 (0.04, 0.08)	Age-standardized
DALYs (Disability-Adjusted Life Years)	Ishikawa	Male	Autism spectrum disorders	4	2	2010	2015	1.0997	1.0157	1.1839	Yes	27.6231	0	1.1 (1.02, 1.18)	Age-standardized
DALYs (Disability-Adjusted Life Years)	Ishikawa	Male	Autism spectrum disorders	4	3	2015	2018	-1.0225	-1.2838	-0.7606	Yes	-8.1695	0	-1.02 (-1.28, -0.76)	Age-standardized
DALYs (Disability-Adjusted Life Years)	Ishikawa	Male	Autism spectrum disorders	4	4	2018	2021	0.0513	-0.0831	0.1859	No	0.8012	0.433	0.05 (-0.08, 0.19)	Age-standardized
DALYs (Disability-Adjusted Life Years)	Ishikawa	Female	Autism spectrum disorders	4	0	1990	1995	0.6171	0.5463	0.6879	Yes	18.3661	0	0.62 (0.55, 0.69)	Age-standardized
DALYs (Disability-Adjusted Life Years)	Ishikawa	Female	Autism spectrum disorders	4	1	1995	1999	0.8151	0.6602	0.9702	Yes	11.0938	0	0.82 (0.66, 0.97)	Age-standardized
DALYs (Disability-Adjusted Life Years)	Ishikawa	Female	Autism spectrum disorders	4	2	1999	2010	0.0533	0.0296	0.077	Yes	4.729	0	0.05 (0.03, 0.08)	Age-standardized
DALYs (Disability-Adjusted Life Years)	Ishikawa	Female	Autism spectrum disorders	4	3	2010	2015	0.8702	0.7733	0.9671	Yes	18.9468	0	0.87 (0.77, 0.97)	Age-standardized
DALYs (Disability-Adjusted Life Years)	Ishikawa	Female	Autism spectrum disorders	4	4	2015	2021	-0.0715	-0.1234	-0.0195	Yes	-2.8889	0.01	-0.07 (-0.12, -0.02)	Age-standardized
DALYs (Disability-Adjusted Life Years)	Ishikawa	Both	Autism spectrum disorders	4	0	1990	2000	0.6249	0.6055	0.6443	Yes	67.9024	0	0.62 (0.61, 0.64)	Age-standardized
DALYs (Disability-Adjusted Life Years)	Ishikawa	Both	Autism spectrum disorders	4	1	2000	2010	0.0582	0.036	0.0805	Yes	5.4956	0	0.06 (0.04, 0.08)	Age-standardized
DALYs (Disability-Adjusted Life Years)	Ishikawa	Both	Autism spectrum disorders	4	2	2010	2015	1.0866	1.0082	1.1652	Yes	29.234	0	1.09 (1.01, 1.17)	Age-standardized
DALYs (Disability-Adjusted Life Years)	Ishikawa	Both	Autism spectrum disorders	4	3	2015	2018	-0.7261	-0.9694	-0.4821	Yes	-6.238	0	-0.73 (-0.97, -0.48)	Age-standardized
DALYs (Disability-Adjusted Life Years)	Ishikawa	Both	Autism spectrum disorders	4	4	2018	2021	0.1246	4e-04	0.249	Yes	2.1071	0.049	0.12 (0, 0.25)	Age-standardized
DALYs (Disability-Adjusted Life Years)	Iwate	Male	Autism spectrum disorders	5	0	1990	2000	0.5964	0.5804	0.6123	Yes	79.9007	0	0.6 (0.58, 0.61)	Age-standardized
DALYs (Disability-Adjusted Life Years)	Iwate	Male	Autism spectrum disorders	5	1	2000	2005	-0.1385	-0.2021	-0.0748	Yes	-4.6319	0	-0.14 (-0.2, -0.07)	Age-standardized
DALYs (Disability-Adjusted Life Years)	Iwate	Male	Autism spectrum disorders	5	2	2005	2010	0.1111	0.0475	0.1747	Yes	3.726	0.002	0.11 (0.05, 0.17)	Age-standardized
DALYs (Disability-Adjusted Life Years)	Iwate	Male	Autism spectrum disorders	5	3	2010	2015	1.0511	0.9874	1.1148	Yes	35.3515	0	1.05 (0.99, 1.11)	Age-standardized
DALYs (Disability-Adjusted Life Years)	Iwate	Male	Autism spectrum disorders	5	4	2015	2019	-0.783	-0.8823	-0.6836	Yes	-16.7326	0	-0.78 (-0.88, -0.68)	Age-standardized
DALYs (Disability-Adjusted Life Years)	Iwate	Male	Autism spectrum disorders	5	5	2019	2021	0.3088	0.1065	0.5115	Yes	3.2552	0.005	0.31 (0.11, 0.51)	Age-standardized
DALYs (Disability-Adjusted Life Years)	Iwate	Female	Autism spectrum disorders	3	0	1990	2000	0.6835	0.6572	0.7098	Yes	54.2747	0	0.68 (0.66, 0.71)	Age-standardized
DALYs (Disability-Adjusted Life Years)	Iwate	Female	Autism spectrum disorders	3	1	2000	2010	0.007	-0.0238	0.0378	No	0.4735	0.641	0.01 (-0.02, 0.04)	Age-standardized
DALYs (Disability-Adjusted Life Years)	Iwate	Female	Autism spectrum disorders	3	2	2010	2015	1.0155	0.9098	1.1212	Yes	20.078	0	1.02 (0.91, 1.12)	Age-standardized
DALYs (Disability-Adjusted Life Years)	Iwate	Female	Autism spectrum disorders	3	3	2015	2021	-0.1854	-0.2417	-0.1291	Yes	-6.8402	0	-0.19 (-0.24, -0.13)	Age-standardized
DALYs (Disability-Adjusted Life Years)	Iwate	Both	Autism spectrum disorders	4	0	1990	1999	0.7226	0.6915	0.7537	Yes	48.9615	0	0.72 (0.69, 0.75)	Age-standardized
DALYs (Disability-Adjusted Life Years)	Iwate	Both	Autism spectrum disorders	4	1	1999	2010	0.0392	0.013	0.0654	Yes	3.1426	0.006	0.04 (0.01, 0.07)	Age-standardized
DALYs (Disability-Adjusted Life Years)	Iwate	Both	Autism spectrum disorders	4	2	2010	2015	1.1721	1.0663	1.278	Yes	23.3998	0	1.17 (1.07, 1.28)	Age-standardized
DALYs (Disability-Adjusted Life Years)	Iwate	Both	Autism spectrum disorders	4	3	2015	2019	-0.5989	-0.7642	-0.4332	Yes	-7.5795	0	-0.6 (-0.76, -0.43)	Age-standardized
DALYs (Disability-Adjusted Life Years)	Iwate	Both	Autism spectrum disorders	4	4	2019	2021	0.2101	-0.1271	0.5485	No	1.3083	0.207	0.21 (-0.13, 0.55)	Age-standardized
DALYs (Disability-Adjusted Life Years)	Japan	Male	Autism spectrum disorders	4	0	1990	1999	0.4775	0.4676	0.4875	Yes	100.8356	0	0.48 (0.47, 0.49)	Age-standardized
DALYs (Disability-Adjusted Life Years)	Japan	Male	Autism spectrum disorders	4	1	1999	2010	0.065	0.0565	0.0735	Yes	16.1143	0	0.06 (0.06, 0.07)	Age-standardized
DALYs (Disability-Adjusted Life Years)	Japan	Male	Autism spectrum disorders	4	2	2010	2015	0.876	0.8413	0.9108	Yes	53.1861	0	0.88 (0.84, 0.91)	Age-standardized
DALYs (Disability-Adjusted Life Years)	Japan	Male	Autism spectrum disorders	4	3	2015	2019	-0.6068	-0.6609	-0.5526	Yes	-23.4603	0	-0.61 (-0.66, -0.55)	Age-standardized
DALYs (Disability-Adjusted Life Years)	Japan	Male	Autism spectrum disorders	4	4	2019	2021	0.1919	0.0824	0.3016	Yes	3.6838	0.002	0.19 (0.08, 0.3)	Age-standardized
DALYs (Disability-Adjusted Life Years)	Japan	Female	Autism spectrum disorders	3	0	1990	2000	0.5295	0.5107	0.5482	Yes	58.7834	0	0.53 (0.51, 0.55)	Age-standardized
DALYs (Disability-Adjusted Life Years)	Japan	Female	Autism spectrum disorders	3	1	2000	2010	0.0594	0.0374	0.0813	Yes	5.6326	0	0.06 (0.04, 0.08)	Age-standardized
DALYs (Disability-Adjusted Life Years)	Japan	Female	Autism spectrum disorders	3	2	2010	2015	0.8529	0.7766	0.9293	Yes	23.3295	0	0.85 (0.78, 0.93)	Age-standardized
DALYs (Disability-Adjusted Life Years)	Japan	Female	Autism spectrum disorders	3	3	2015	2021	-0.0786	-0.1191	-0.0381	Yes	-4.0353	0.001	-0.08 (-0.12, -0.04)	Age-standardized
DALYs (Disability-Adjusted Life Years)	Japan	Both	Autism spectrum disorders	4	0	1990	1999	0.5252	0.5156	0.5348	Yes	115.4334	0	0.53 (0.52, 0.53)	Age-standardized
DALYs (Disability-Adjusted Life Years)	Japan	Both	Autism spectrum disorders	4	1	1999	2010	0.0844	0.0763	0.0926	Yes	21.7445	0	0.08 (0.08, 0.09)	Age-standardized
DALYs (Disability-Adjusted Life Years)	Japan	Both	Autism spectrum disorders	4	2	2010	2015	0.8856	0.8521	0.9192	Yes	55.7825	0	0.89 (0.85, 0.92)	Age-standardized
DALYs (Disability-Adjusted Life Years)	Japan	Both	Autism spectrum disorders	4	3	2015	2019	-0.4516	-0.504	-0.3992	Yes	-18.0668	0	-0.45 (-0.5, -0.4)	Age-standardized
DALYs (Disability-Adjusted Life Years)	Japan	Both	Autism spectrum disorders	4	4	2019	2021	0.1861	0.0803	0.292	Yes	3.6971	0.002	0.19 (0.08, 0.29)	Age-standardized
DALYs (Disability-Adjusted Life Years)	Kagawa	Male	Autism spectrum disorders	5	0	1990	2000	0.5327	0.5129	0.5526	Yes	57.3262	0	0.53 (0.51, 0.55)	Age-standardized
DALYs (Disability-Adjusted Life Years)	Kagawa	Male	Autism spectrum disorders	5	1	2000	2005	-0.083	-0.163	-0.003	Yes	-2.2114	0.043	-0.08 (-0.16, 0)	Age-standardized
DALYs (Disability-Adjusted Life Years)	Kagawa	Male	Autism spectrum disorders	5	2	2005	2010	0.1431	0.0621	0.2242	Yes	3.7653	0.002	0.14 (0.06, 0.22)	Age-standardized
DALYs (Disability-Adjusted Life Years)	Kagawa	Male	Autism spectrum disorders	5	3	2010	2015	0.9245	0.8433	1.0058	Yes	24.3653	0	0.92 (0.84, 1.01)	Age-standardized
DALYs (Disability-Adjusted Life Years)	Kagawa	Male	Autism spectrum disorders	5	4	2015	2019	-0.6817	-0.8077	-0.5556	Yes	-11.4908	0	-0.68 (-0.81, -0.56)	Age-standardized
DALYs (Disability-Adjusted Life Years)	Kagawa	Male	Autism spectrum disorders	5	5	2019	2021	0.3108	0.0499	0.5724	Yes	2.5398	0.023	0.31 (0.05, 0.57)	Age-standardized
DALYs (Disability-Adjusted Life Years)	Kagawa	Female	Autism spectrum disorders	4	0	1990	1999	0.6837	0.6617	0.7057	Yes	65.6368	0	0.68 (0.66, 0.71)	Age-standardized
DALYs (Disability-Adjusted Life Years)	Kagawa	Female	Autism spectrum disorders	4	1	1999	2010	0.0865	0.0679	0.1052	Yes	9.7538	0	0.09 (0.07, 0.11)	Age-standardized
DALYs (Disability-Adjusted Life Years)	Kagawa	Female	Autism spectrum disorders	4	2	2010	2015	0.9367	0.86	1.0134	Yes	25.7734	0	0.94 (0.86, 1.01)	Age-standardized
DALYs (Disability-Adjusted Life Years)	Kagawa	Female	Autism spectrum disorders	4	3	2015	2019	-0.2993	-0.418	-0.1805	Yes	-5.2866	0	-0.3 (-0.42, -0.18)	Age-standardized
DALYs (Disability-Adjusted Life Years)	Kagawa	Female	Autism spectrum disorders	4	4	2019	2021	0.2422	-0.0016	0.4866	No	2.0867	0.051	0.24 (0, 0.49)	Age-standardized
DALYs (Disability-Adjusted Life Years)	Kagawa	Both	Autism spectrum disorders	5	0	1990	2000	0.6132	0.5955	0.6309	Yes	74.0624	0	0.61 (0.6, 0.63)	Age-standardized
DALYs (Disability-Adjusted Life Years)	Kagawa	Both	Autism spectrum disorders	5	1	2000	2006	-0.0137	-0.0642	0.0369	No	-0.5759	0.573	-0.01 (-0.06, 0.04)	Age-standardized
DALYs (Disability-Adjusted Life Years)	Kagawa	Both	Autism spectrum disorders	5	2	2006	2010	0.1749	0.0605	0.2895	Yes	3.2599	0.005	0.17 (0.06, 0.29)	Age-standardized
DALYs (Disability-Adjusted Life Years)	Kagawa	Both	Autism spectrum disorders	5	3	2010	2015	1.053	0.9803	1.1258	Yes	31.0303	0	1.05 (0.98, 1.13)	Age-standardized
DALYs (Disability-Adjusted Life Years)	Kagawa	Both	Autism spectrum disorders	5	4	2015	2019	-0.5714	-0.6835	-0.4592	Yes	-10.8275	0	-0.57 (-0.68, -0.46)	Age-standardized
DALYs (Disability-Adjusted Life Years)	Kagawa	Both	Autism spectrum disorders	5	5	2019	2021	0.2457	0.0156	0.4763	Yes	2.2759	0.038	0.25 (0.02, 0.48)	Age-standardized
DALYs (Disability-Adjusted Life Years)	Kagoshima	Male	Autism spectrum disorders	4	0	1990	1999	0.5892	0.5635	0.6149	Yes	48.3765	0	0.59 (0.56, 0.61)	Age-standardized
DALYs (Disability-Adjusted Life Years)	Kagoshima	Male	Autism spectrum disorders	4	1	1999	2010	0.1064	0.0849	0.1279	Yes	10.4027	0	0.11 (0.08, 0.13)	Age-standardized
DALYs (Disability-Adjusted Life Years)	Kagoshima	Male	Autism spectrum disorders	4	2	2010	2015	1.0251	0.9371	1.1132	Yes	24.5787	0	1.03 (0.94, 1.11)	Age-standardized
DALYs (Disability-Adjusted Life Years)	Kagoshima	Male	Autism spectrum disorders	4	3	2015	2019	-0.7175	-0.8548	-0.58	Yes	-10.9297	0	-0.72 (-0.85, -0.58)	Age-standardized
DALYs (Disability-Adjusted Life Years)	Kagoshima	Male	Autism spectrum disorders	4	4	2019	2021	0.1908	-0.0834	0.4658	No	1.4612	0.161	0.19 (-0.08, 0.47)	Age-standardized
DALYs (Disability-Adjusted Life Years)	Kagoshima	Female	Autism spectrum disorders	4	0	1990	2000	0.681	0.6529	0.7091	Yes	51.1357	0	0.68 (0.65, 0.71)	Age-standardized
DALYs (Disability-Adjusted Life Years)	Kagoshima	Female	Autism spectrum disorders	4	1	2000	2010	0.0105	-0.0223	0.0432	No	0.6727	0.51	0.01 (-0.02, 0.04)	Age-standardized
DALYs (Disability-Adjusted Life Years)	Kagoshima	Female	Autism spectrum disorders	4	2	2010	2015	1.0965	0.9833	1.2098	Yes	20.4506	0	1.1 (0.98, 1.21)	Age-standardized
DALYs (Disability-Adjusted Life Years)	Kagoshima	Female	Autism spectrum disorders	4	3	2015	2019	-0.3405	-0.5166	-0.1642	Yes	-4.0534	0.001	-0.34 (-0.52, -0.16)	Age-standardized
DALYs (Disability-Adjusted Life Years)	Kagoshima	Female	Autism spectrum disorders	4	4	2019	2021	0.2291	-0.1256	0.585	No	1.3562	0.192	0.23 (-0.13, 0.58)	Age-standardized
DALYs (Disability-Adjusted Life Years)	Kagoshima	Both	Autism spectrum disorders	4	0	1990	1999	0.6899	0.6696	0.7101	Yes	71.8139	0	0.69 (0.67, 0.71)	Age-standardized
DALYs (Disability-Adjusted Life Years)	Kagoshima	Both	Autism spectrum disorders	4	1	1999	2010	0.1002	0.0832	0.1172	Yes	12.3949	0	0.1 (0.08, 0.12)	Age-standardized
DALYs (Disability-Adjusted Life Years)	Kagoshima	Both	Autism spectrum disorders	4	2	2010	2015	1.0562	0.9867	1.1256	Yes	32.1256	0	1.06 (0.99, 1.13)	Age-standardized
DALYs (Disability-Adjusted Life Years)	Kagoshima	Both	Autism spectrum disorders	4	3	2015	2019	-0.5531	-0.6612	-0.445	Yes	-10.7215	0	-0.55 (-0.66, -0.44)	Age-standardized
DALYs (Disability-Adjusted Life Years)	Kagoshima	Both	Autism spectrum disorders	4	4	2019	2021	0.247	0.0316	0.4628	Yes	2.4093	0.027	0.25 (0.03, 0.46)	Age-standardized
DALYs (Disability-Adjusted Life Years)	Kanagawa	Male	Autism spectrum disorders	4	0	1990	2000	0.2685	0.2494	0.2877	Yes	29.5414	0	0.27 (0.25, 0.29)	Age-standardized
DALYs (Disability-Adjusted Life Years)	Kanagawa	Male	Autism spectrum disorders	4	1	2000	2010	0.0215	-9e-04	0.0438	No	2.0191	0.059	0.02 (0, 0.04)	Age-standardized
DALYs (Disability-Adjusted Life Years)	Kanagawa	Male	Autism spectrum disorders	4	2	2010	2015	1.014	0.936	1.092	Yes	27.4335	0	1.01 (0.94, 1.09)	Age-standardized
DALYs (Disability-Adjusted Life Years)	Kanagawa	Male	Autism spectrum disorders	4	3	2015	2018	-0.47	-0.7169	-0.2224	Yes	-3.9838	0.001	-0.47 (-0.72, -0.22)	Age-standardized
DALYs (Disability-Adjusted Life Years)	Kanagawa	Male	Autism spectrum disorders	4	4	2018	2021	0.0303	-0.0945	0.1553	No	0.51	0.616	0.03 (-0.09, 0.16)	Age-standardized
DALYs (Disability-Adjusted Life Years)	Kanagawa	Female	Autism spectrum disorders	3	0	1990	1999	0.2873	0.2541	0.3206	Yes	18.0087	0	0.29 (0.25, 0.32)	Age-standardized
DALYs (Disability-Adjusted Life Years)	Kanagawa	Female	Autism spectrum disorders	3	1	1999	2010	0.0635	0.0348	0.0922	Yes	4.6013	0	0.06 (0.03, 0.09)	Age-standardized
DALYs (Disability-Adjusted Life Years)	Kanagawa	Female	Autism spectrum disorders	3	2	2010	2015	1.0697	0.9521	1.1874	Yes	19.0066	0	1.07 (0.95, 1.19)	Age-standardized
DALYs (Disability-Adjusted Life Years)	Kanagawa	Female	Autism spectrum disorders	3	3	2015	2021	0.0234	-0.0385	0.0853	No	0.7856	0.441	0.02 (-0.04, 0.09)	Age-standardized
DALYs (Disability-Adjusted Life Years)	Kanagawa	Both	Autism spectrum disorders	4	0	1990	2000	0.2502	0.2342	0.2663	Yes	32.7507	0	0.25 (0.23, 0.27)	Age-standardized
DALYs (Disability-Adjusted Life Years)	Kanagawa	Both	Autism spectrum disorders	4	1	2000	2010	0.0273	0.0085	0.0462	Yes	3.0494	0.007	0.03 (0.01, 0.05)	Age-standardized
DALYs (Disability-Adjusted Life Years)	Kanagawa	Both	Autism spectrum disorders	4	2	2010	2015	0.999	0.933	1.065	Yes	31.9414	0	1 (0.93, 1.06)	Age-standardized
DALYs (Disability-Adjusted Life Years)	Kanagawa	Both	Autism spectrum disorders	4	3	2015	2018	-0.3481	-0.5571	-0.1386	Yes	-3.4889	0.003	-0.35 (-0.56, -0.14)	Age-standardized
DALYs (Disability-Adjusted Life Years)	Kanagawa	Both	Autism spectrum disorders	4	4	2018	2021	-0.002	-0.1062	0.1022	No	-0.0413	0.968	0 (-0.11, 0.1)	Age-standardized
DALYs (Disability-Adjusted Life Years)	Kochi	Male	Autism spectrum disorders	4	0	1990	1999	0.5509	0.521	0.5808	Yes	38.8315	0	0.55 (0.52, 0.58)	Age-standardized
DALYs (Disability-Adjusted Life Years)	Kochi	Male	Autism spectrum disorders	4	1	1999	2010	0.0857	0.0604	0.1109	Yes	7.1338	0	0.09 (0.06, 0.11)	Age-standardized
DALYs (Disability-Adjusted Life Years)	Kochi	Male	Autism spectrum disorders	4	2	2010	2015	1.1164	1.014	1.2189	Yes	23.0147	0	1.12 (1.01, 1.22)	Age-standardized
DALYs (Disability-Adjusted Life Years)	Kochi	Male	Autism spectrum disorders	4	3	2015	2018	-0.9704	-1.2923	-0.6474	Yes	-6.291	0	-0.97 (-1.29, -0.65)	Age-standardized
DALYs (Disability-Adjusted Life Years)	Kochi	Male	Autism spectrum disorders	4	4	2018	2021	0.0117	-0.1508	0.1745	No	0.151	0.882	0.01 (-0.15, 0.17)	Age-standardized
DALYs (Disability-Adjusted Life Years)	Kochi	Female	Autism spectrum disorders	3	0	1990	2000	0.6689	0.6333	0.7045	Yes	39.2169	0	0.67 (0.63, 0.7)	Age-standardized
DALYs (Disability-Adjusted Life Years)	Kochi	Female	Autism spectrum disorders	3	1	2000	2011	0.0319	-0.0032	0.067	No	1.8923	0.072	0.03 (0, 0.07)	Age-standardized
DALYs (Disability-Adjusted Life Years)	Kochi	Female	Autism spectrum disorders	3	2	2011	2014	1.5412	1.0889	1.9955	Yes	7.1249	0	1.54 (1.09, 2)	Age-standardized
DALYs (Disability-Adjusted Life Years)	Kochi	Female	Autism spectrum disorders	3	3	2014	2021	-0.1227	-0.1827	-0.0626	Yes	-4.2458	0	-0.12 (-0.18, -0.06)	Age-standardized
DALYs (Disability-Adjusted Life Years)	Kochi	Both	Autism spectrum disorders	4	0	1990	1999	0.6722	0.6505	0.6939	Yes	65.2343	0	0.67 (0.65, 0.69)	Age-standardized
DALYs (Disability-Adjusted Life Years)	Kochi	Both	Autism spectrum disorders	4	1	1999	2010	0.1116	0.0933	0.1299	Yes	12.847	0	0.11 (0.09, 0.13)	Age-standardized
DALYs (Disability-Adjusted Life Years)	Kochi	Both	Autism spectrum disorders	4	2	2010	2015	1.1037	1.0291	1.1783	Yes	31.236	0	1.1 (1.03, 1.18)	Age-standardized
DALYs (Disability-Adjusted Life Years)	Kochi	Both	Autism spectrum disorders	4	3	2015	2018	-0.7118	-0.9451	-0.4779	Yes	-6.3784	0	-0.71 (-0.95, -0.48)	Age-standardized
DALYs (Disability-Adjusted Life Years)	Kochi	Both	Autism spectrum disorders	4	4	2018	2021	0.0843	-0.0329	0.2015	No	1.5113	0.148	0.08 (-0.03, 0.2)	Age-standardized
DALYs (Disability-Adjusted Life Years)	Kumamoto	Male	Autism spectrum disorders	4	0	1990	1999	0.5572	0.5339	0.5804	Yes	50.4791	0	0.56 (0.53, 0.58)	Age-standardized
DALYs (Disability-Adjusted Life Years)	Kumamoto	Male	Autism spectrum disorders	4	1	1999	2010	0.0685	0.0484	0.0886	Yes	7.17	0	0.07 (0.05, 0.09)	Age-standardized
DALYs (Disability-Adjusted Life Years)	Kumamoto	Male	Autism spectrum disorders	4	2	2010	2015	1.0089	0.9276	1.0903	Yes	26.179	0	1.01 (0.93, 1.09)	Age-standardized
DALYs (Disability-Adjusted Life Years)	Kumamoto	Male	Autism spectrum disorders	4	3	2015	2019	-0.7506	-0.8758	-0.6254	Yes	-12.5486	0	-0.75 (-0.88, -0.63)	Age-standardized
DALYs (Disability-Adjusted Life Years)	Kumamoto	Male	Autism spectrum disorders	4	4	2019	2021	0.251	-0.0019	0.5046	No	2.0855	0.052	0.25 (0, 0.5)	Age-standardized
DALYs (Disability-Adjusted Life Years)	Kumamoto	Female	Autism spectrum disorders	4	0	1990	2000	0.6786	0.6476	0.7095	Yes	46.192	0	0.68 (0.65, 0.71)	Age-standardized
DALYs (Disability-Adjusted Life Years)	Kumamoto	Female	Autism spectrum disorders	4	1	2000	2010	0.0311	-0.0047	0.0669	No	1.8263	0.084	0.03 (0, 0.07)	Age-standardized
DALYs (Disability-Adjusted Life Years)	Kumamoto	Female	Autism spectrum disorders	4	2	2010	2015	0.9963	0.8708	1.122	Yes	16.745	0	1 (0.87, 1.12)	Age-standardized
DALYs (Disability-Adjusted Life Years)	Kumamoto	Female	Autism spectrum disorders	4	3	2015	2019	-0.2866	-0.484	-0.0887	Yes	-3.0418	0.007	-0.29 (-0.48, -0.09)	Age-standardized
DALYs (Disability-Adjusted Life Years)	Kumamoto	Female	Autism spectrum disorders	4	4	2019	2021	0.2472	-0.1437	0.6396	No	1.3276	0.201	0.25 (-0.14, 0.64)	Age-standardized
DALYs (Disability-Adjusted Life Years)	Kumamoto	Both	Autism spectrum disorders	4	0	1990	1999	0.6639	0.6468	0.6811	Yes	81.41	0	0.66 (0.65, 0.68)	Age-standardized
DALYs (Disability-Adjusted Life Years)	Kumamoto	Both	Autism spectrum disorders	4	1	1999	2010	0.081	0.0662	0.0957	Yes	11.5439	0	0.08 (0.07, 0.1)	Age-standardized
DALYs (Disability-Adjusted Life Years)	Kumamoto	Both	Autism spectrum disorders	4	2	2010	2015	1.0252	0.9651	1.0853	Yes	36.0189	0	1.03 (0.97, 1.09)	Age-standardized
DALYs (Disability-Adjusted Life Years)	Kumamoto	Both	Autism spectrum disorders	4	3	2015	2019	-0.5685	-0.6614	-0.4755	Yes	-12.8144	0	-0.57 (-0.66, -0.48)	Age-standardized
DALYs (Disability-Adjusted Life Years)	Kumamoto	Both	Autism spectrum disorders	4	4	2019	2021	0.2807	0.093	0.4686	Yes	3.144	0.006	0.28 (0.09, 0.47)	Age-standardized
DALYs (Disability-Adjusted Life Years)	Kyoto	Male	Autism spectrum disorders	4	0	1990	1999	0.5358	0.5128	0.5589	Yes	49.005	0	0.54 (0.51, 0.56)	Age-standardized
DALYs (Disability-Adjusted Life Years)	Kyoto	Male	Autism spectrum disorders	4	1	1999	2010	0.0748	0.0552	0.0944	Yes	8.0261	0	0.07 (0.06, 0.09)	Age-standardized
DALYs (Disability-Adjusted Life Years)	Kyoto	Male	Autism spectrum disorders	4	2	2010	2015	1.0482	0.9688	1.1278	Yes	27.8467	0	1.05 (0.97, 1.13)	Age-standardized
DALYs (Disability-Adjusted Life Years)	Kyoto	Male	Autism spectrum disorders	4	3	2015	2019	-0.7345	-0.8591	-0.6097	Yes	-12.3257	0	-0.73 (-0.86, -0.61)	Age-standardized
DALYs (Disability-Adjusted Life Years)	Kyoto	Male	Autism spectrum disorders	4	4	2019	2021	0.2382	-0.0139	0.491	No	1.985	0.063	0.24 (-0.01, 0.49)	Age-standardized
DALYs (Disability-Adjusted Life Years)	Kyoto	Female	Autism spectrum disorders	3	0	1990	2000	0.6645	0.6278	0.7012	Yes	37.8017	0	0.66 (0.63, 0.7)	Age-standardized
DALYs (Disability-Adjusted Life Years)	Kyoto	Female	Autism spectrum disorders	3	1	2000	2011	0.0793	0.043	0.1156	Yes	4.5458	0	0.08 (0.04, 0.12)	Age-standardized
DALYs (Disability-Adjusted Life Years)	Kyoto	Female	Autism spectrum disorders	3	2	2011	2014	1.4837	1.0131	1.9565	Yes	6.5892	0	1.48 (1.01, 1.96)	Age-standardized
DALYs (Disability-Adjusted Life Years)	Kyoto	Female	Autism spectrum disorders	3	3	2014	2021	-0.1171	-0.1791	-0.0551	Yes	-3.9267	0.001	-0.12 (-0.18, -0.06)	Age-standardized
DALYs (Disability-Adjusted Life Years)	Kyoto	Both	Autism spectrum disorders	4	0	1990	1999	0.5849	0.5703	0.5995	Yes	84.317	0	0.58 (0.57, 0.6)	Age-standardized
DALYs (Disability-Adjusted Life Years)	Kyoto	Both	Autism spectrum disorders	4	1	1999	2010	0.0812	0.0688	0.0936	Yes	13.7929	0	0.08 (0.07, 0.09)	Age-standardized
DALYs (Disability-Adjusted Life Years)	Kyoto	Both	Autism spectrum disorders	4	2	2010	2015	1.0425	0.9922	1.0929	Yes	43.7213	0	1.04 (0.99, 1.09)	Age-standardized
DALYs (Disability-Adjusted Life Years)	Kyoto	Both	Autism spectrum disorders	4	3	2015	2019	-0.5913	-0.67	-0.5125	Yes	-15.7374	0	-0.59 (-0.67, -0.51)	Age-standardized
DALYs (Disability-Adjusted Life Years)	Kyoto	Both	Autism spectrum disorders	4	4	2019	2021	0.2151	0.0573	0.3731	Yes	2.8652	0.01	0.22 (0.06, 0.37)	Age-standardized
DALYs (Disability-Adjusted Life Years)	Mie	Male	Autism spectrum disorders	4	0	1990	1999	0.547	0.5133	0.5808	Yes	34.1141	0	0.55 (0.51, 0.58)	Age-standardized
DALYs (Disability-Adjusted Life Years)	Mie	Male	Autism spectrum disorders	4	1	1999	2010	0.0616	0.0328	0.0905	Yes	4.4859	0	0.06 (0.03, 0.09)	Age-standardized
DALYs (Disability-Adjusted Life Years)	Mie	Male	Autism spectrum disorders	4	2	2010	2015	1.0947	0.9771	1.2124	Yes	19.6542	0	1.09 (0.98, 1.21)	Age-standardized
DALYs (Disability-Adjusted Life Years)	Mie	Male	Autism spectrum disorders	4	3	2015	2018	-0.9364	-1.2968	-0.5747	Yes	-5.4236	0	-0.94 (-1.3, -0.57)	Age-standardized
DALYs (Disability-Adjusted Life Years)	Mie	Male	Autism spectrum disorders	4	4	2018	2021	-0.0527	-0.24	0.1349	No	-0.5911	0.562	-0.05 (-0.24, 0.13)	Age-standardized
DALYs (Disability-Adjusted Life Years)	Mie	Female	Autism spectrum disorders	3	0	1990	2000	0.6407	0.6031	0.6782	Yes	35.5947	0	0.64 (0.6, 0.68)	Age-standardized
DALYs (Disability-Adjusted Life Years)	Mie	Female	Autism spectrum disorders	3	1	2000	2010	0.0234	-0.02	0.0667	No	1.1207	0.275	0.02 (-0.02, 0.07)	Age-standardized
DALYs (Disability-Adjusted Life Years)	Mie	Female	Autism spectrum disorders	3	2	2010	2015	0.9909	0.8379	1.1442	Yes	13.5238	0	0.99 (0.84, 1.14)	Age-standardized
DALYs (Disability-Adjusted Life Years)	Mie	Female	Autism spectrum disorders	3	3	2015	2021	-0.1531	-0.2339	-0.0723	Yes	-3.9366	0.001	-0.15 (-0.23, -0.07)	Age-standardized
DALYs (Disability-Adjusted Life Years)	Mie	Both	Autism spectrum disorders	4	0	1990	1999	0.6211	0.5889	0.6532	Yes	40.7319	0	0.62 (0.59, 0.65)	Age-standardized
DALYs (Disability-Adjusted Life Years)	Mie	Both	Autism spectrum disorders	4	1	1999	2010	0.1009	0.0736	0.1283	Yes	7.757	0	0.1 (0.07, 0.13)	Age-standardized
DALYs (Disability-Adjusted Life Years)	Mie	Both	Autism spectrum disorders	4	2	2010	2015	1.0808	0.9691	1.1927	Yes	20.4152	0	1.08 (0.97, 1.19)	Age-standardized
DALYs (Disability-Adjusted Life Years)	Mie	Both	Autism spectrum disorders	4	3	2015	2018	-0.6857	-1.0305	-0.3396	Yes	-4.1558	0.001	-0.69 (-1.03, -0.34)	Age-standardized
DALYs (Disability-Adjusted Life Years)	Mie	Both	Autism spectrum disorders	4	4	2018	2021	0.0456	-0.1319	0.2235	No	0.5395	0.596	0.05 (-0.13, 0.22)	Age-standardized
DALYs (Disability-Adjusted Life Years)	Miyagi	Male	Autism spectrum disorders	4	0	1990	1999	0.6133	0.5955	0.6311	Yes	72.7093	0	0.61 (0.6, 0.63)	Age-standardized
DALYs (Disability-Adjusted Life Years)	Miyagi	Male	Autism spectrum disorders	4	1	1999	2010	0.0578	0.0429	0.0728	Yes	8.127	0	0.06 (0.04, 0.07)	Age-standardized
DALYs (Disability-Adjusted Life Years)	Miyagi	Male	Autism spectrum disorders	4	2	2010	2015	0.9365	0.8752	0.9979	Yes	32.2068	0	0.94 (0.88, 1)	Age-standardized
DALYs (Disability-Adjusted Life Years)	Miyagi	Male	Autism spectrum disorders	4	3	2015	2019	-0.6797	-0.7741	-0.5851	Yes	-15.0602	0	-0.68 (-0.77, -0.59)	Age-standardized
DALYs (Disability-Adjusted Life Years)	Miyagi	Male	Autism spectrum disorders	4	4	2019	2021	0.2157	0.0225	0.4093	Yes	2.346	0.031	0.22 (0.02, 0.41)	Age-standardized
DALYs (Disability-Adjusted Life Years)	Miyagi	Female	Autism spectrum disorders	5	0	1990	1995	0.5013	0.4295	0.5732	Yes	14.9055	0	0.5 (0.43, 0.57)	Age-standardized
DALYs (Disability-Adjusted Life Years)	Miyagi	Female	Autism spectrum disorders	5	1	1995	1999	0.8374	0.6777	0.9973	Yes	11.2139	0	0.84 (0.68, 1)	Age-standardized
DALYs (Disability-Adjusted Life Years)	Miyagi	Female	Autism spectrum disorders	5	2	1999	2003	0.1845	0.0268	0.3424	Yes	2.4948	0.025	0.18 (0.03, 0.34)	Age-standardized
DALYs (Disability-Adjusted Life Years)	Miyagi	Female	Autism spectrum disorders	5	3	2003	2010	-0.0499	-0.1038	0.0041	No	-1.9708	0.067	-0.05 (-0.1, 0)	Age-standardized
DALYs (Disability-Adjusted Life Years)	Miyagi	Female	Autism spectrum disorders	5	4	2010	2015	1.0416	0.9402	1.143	Yes	22.0085	0	1.04 (0.94, 1.14)	Age-standardized
DALYs (Disability-Adjusted Life Years)	Miyagi	Female	Autism spectrum disorders	5	5	2015	2021	-0.1582	-0.2114	-0.105	Yes	-6.3294	0	-0.16 (-0.21, -0.1)	Age-standardized
DALYs (Disability-Adjusted Life Years)	Miyagi	Both	Autism spectrum disorders	4	0	1990	1999	0.6654	0.6416	0.6893	Yes	58.7305	0	0.67 (0.64, 0.69)	Age-standardized
DALYs (Disability-Adjusted Life Years)	Miyagi	Both	Autism spectrum disorders	4	1	1999	2010	0.049	0.0289	0.0692	Yes	5.1136	0	0.05 (0.03, 0.07)	Age-standardized
DALYs (Disability-Adjusted Life Years)	Miyagi	Both	Autism spectrum disorders	4	2	2010	2015	1.0548	0.9722	1.1374	Yes	26.9596	0	1.05 (0.97, 1.14)	Age-standardized
DALYs (Disability-Adjusted Life Years)	Miyagi	Both	Autism spectrum disorders	4	3	2015	2018	-0.6267	-0.8834	-0.3692	Yes	-5.1046	0	-0.63 (-0.88, -0.37)	Age-standardized
DALYs (Disability-Adjusted Life Years)	Miyagi	Both	Autism spectrum disorders	4	4	2018	2021	-0.0484	-0.1784	0.0817	No	-0.7824	0.444	-0.05 (-0.18, 0.08)	Age-standardized
DALYs (Disability-Adjusted Life Years)	Miyazaki	Male	Autism spectrum disorders	5	0	1990	1999	0.582	0.5635	0.6005	Yes	67.2344	0	0.58 (0.56, 0.6)	Age-standardized
DALYs (Disability-Adjusted Life Years)	Miyazaki	Male	Autism spectrum disorders	5	1	1999	2006	0.0161	-0.0181	0.0503	No	1.0034	0.332	0.02 (-0.02, 0.05)	Age-standardized
DALYs (Disability-Adjusted Life Years)	Miyazaki	Male	Autism spectrum disorders	5	2	2006	2010	0.2449	0.1437	0.3462	Yes	5.1614	0	0.24 (0.14, 0.35)	Age-standardized
DALYs (Disability-Adjusted Life Years)	Miyazaki	Male	Autism spectrum disorders	5	3	2010	2015	0.991	0.9263	1.0557	Yes	32.8059	0	0.99 (0.93, 1.06)	Age-standardized
DALYs (Disability-Adjusted Life Years)	Miyazaki	Male	Autism spectrum disorders	5	4	2015	2019	-0.8062	-0.9062	-0.7062	Yes	-17.1134	0	-0.81 (-0.91, -0.71)	Age-standardized
DALYs (Disability-Adjusted Life Years)	Miyazaki	Male	Autism spectrum disorders	5	5	2019	2021	0.1943	-0.0095	0.3986	No	2.0316	0.06	0.19 (-0.01, 0.4)	Age-standardized
DALYs (Disability-Adjusted Life Years)	Miyazaki	Female	Autism spectrum disorders	3	0	1990	2000	0.6325	0.6029	0.6622	Yes	44.4544	0	0.63 (0.6, 0.66)	Age-standardized
DALYs (Disability-Adjusted Life Years)	Miyazaki	Female	Autism spectrum disorders	3	1	2000	2011	0.0593	0.03	0.0885	Yes	4.2165	0	0.06 (0.03, 0.09)	Age-standardized
DALYs (Disability-Adjusted Life Years)	Miyazaki	Female	Autism spectrum disorders	3	2	2011	2014	1.451	1.0746	1.8288	Yes	8.0605	0	1.45 (1.07, 1.83)	Age-standardized
DALYs (Disability-Adjusted Life Years)	Miyazaki	Female	Autism spectrum disorders	3	3	2014	2021	-0.0567	-0.1067	-0.0068	Yes	-2.3624	0.028	-0.06 (-0.11, -0.01)	Age-standardized
DALYs (Disability-Adjusted Life Years)	Miyazaki	Both	Autism spectrum disorders	4	0	1990	1999	0.6632	0.639	0.6874	Yes	57.7661	0	0.66 (0.64, 0.69)	Age-standardized
DALYs (Disability-Adjusted Life Years)	Miyazaki	Both	Autism spectrum disorders	4	1	1999	2010	0.0941	0.0735	0.1146	Yes	9.6256	0	0.09 (0.07, 0.11)	Age-standardized
DALYs (Disability-Adjusted Life Years)	Miyazaki	Both	Autism spectrum disorders	4	2	2010	2015	1.0788	0.9946	1.1632	Yes	27.0418	0	1.08 (0.99, 1.16)	Age-standardized
DALYs (Disability-Adjusted Life Years)	Miyazaki	Both	Autism spectrum disorders	4	3	2015	2019	-0.5912	-0.7218	-0.4606	Yes	-9.4835	0	-0.59 (-0.72, -0.46)	Age-standardized
DALYs (Disability-Adjusted Life Years)	Miyazaki	Both	Autism spectrum disorders	4	4	2019	2021	0.2034	-0.0599	0.4674	No	1.6226	0.122	0.2 (-0.06, 0.47)	Age-standardized
DALYs (Disability-Adjusted Life Years)	Nagano	Male	Autism spectrum disorders	4	0	1990	1993	0.4553	0.3326	0.5781	Yes	7.8079	0	0.46 (0.33, 0.58)	Age-standardized
DALYs (Disability-Adjusted Life Years)	Nagano	Male	Autism spectrum disorders	4	1	1993	1999	0.2782	0.224	0.3324	Yes	10.7963	0	0.28 (0.22, 0.33)	Age-standardized
DALYs (Disability-Adjusted Life Years)	Nagano	Male	Autism spectrum disorders	4	2	1999	2011	0.0583	0.0419	0.0748	Yes	7.4524	0	0.06 (0.04, 0.07)	Age-standardized
DALYs (Disability-Adjusted Life Years)	Nagano	Male	Autism spectrum disorders	4	3	2011	2014	0.5405	0.2948	0.7868	Yes	4.6281	0	0.54 (0.29, 0.79)	Age-standardized
DALYs (Disability-Adjusted Life Years)	Nagano	Male	Autism spectrum disorders	4	4	2014	2021	-0.1359	-0.1681	-0.1037	Yes	-8.8608	0	-0.14 (-0.17, -0.1)	Age-standardized
DALYs (Disability-Adjusted Life Years)	Nagano	Female	Autism spectrum disorders	5	0	1990	1994	0.4342	0.3498	0.5188	Yes	10.9766	0	0.43 (0.35, 0.52)	Age-standardized
DALYs (Disability-Adjusted Life Years)	Nagano	Female	Autism spectrum disorders	5	1	1994	2000	0.2739	0.2153	0.3326	Yes	9.9637	0	0.27 (0.22, 0.33)	Age-standardized
DALYs (Disability-Adjusted Life Years)	Nagano	Female	Autism spectrum disorders	5	2	2000	2004	0.0811	-0.0521	0.2145	No	1.2977	0.214	0.08 (-0.05, 0.21)	Age-standardized
DALYs (Disability-Adjusted Life Years)	Nagano	Female	Autism spectrum disorders	5	3	2004	2010	-0.0352	-0.0938	0.0234	No	-1.2809	0.22	-0.04 (-0.09, 0.02)	Age-standardized
DALYs (Disability-Adjusted Life Years)	Nagano	Female	Autism spectrum disorders	5	4	2010	2015	0.4027	0.3185	0.487	Yes	10.2047	0	0.4 (0.32, 0.49)	Age-standardized
DALYs (Disability-Adjusted Life Years)	Nagano	Female	Autism spectrum disorders	5	5	2015	2021	-0.0047	-0.05	0.0406	No	-0.2233	0.826	0 (-0.05, 0.04)	Age-standardized
DALYs (Disability-Adjusted Life Years)	Nagano	Both	Autism spectrum disorders	5	0	1990	1992	0.5882	0.4006	0.7762	Yes	6.6969	0	0.59 (0.4, 0.78)	Age-standardized
DALYs (Disability-Adjusted Life Years)	Nagano	Both	Autism spectrum disorders	5	1	1992	1998	0.356	0.3146	0.3974	Yes	18.3437	0	0.36 (0.31, 0.4)	Age-standardized
DALYs (Disability-Adjusted Life Years)	Nagano	Both	Autism spectrum disorders	5	2	1998	2003	0.1358	0.0772	0.1944	Yes	4.9431	0	0.14 (0.08, 0.19)	Age-standardized
DALYs (Disability-Adjusted Life Years)	Nagano	Both	Autism spectrum disorders	5	3	2003	2010	0.0316	0	0.0633	Yes	2.1337	0.05	0.03 (0, 0.06)	Age-standardized
DALYs (Disability-Adjusted Life Years)	Nagano	Both	Autism spectrum disorders	5	4	2010	2015	0.4109	0.3513	0.4706	Yes	14.7071	0	0.41 (0.35, 0.47)	Age-standardized
DALYs (Disability-Adjusted Life Years)	Nagano	Both	Autism spectrum disorders	5	5	2015	2021	-0.0901	-0.1213	-0.0589	Yes	-6.1592	0	-0.09 (-0.12, -0.06)	Age-standardized
DALYs (Disability-Adjusted Life Years)	Nagasaki	Male	Autism spectrum disorders	4	0	1990	1999	0.5611	0.5465	0.5757	Yes	81.2161	0	0.56 (0.55, 0.58)	Age-standardized
DALYs (Disability-Adjusted Life Years)	Nagasaki	Male	Autism spectrum disorders	4	1	1999	2010	0.0989	0.0867	0.1111	Yes	17.0555	0	0.1 (0.09, 0.11)	Age-standardized
DALYs (Disability-Adjusted Life Years)	Nagasaki	Male	Autism spectrum disorders	4	2	2010	2015	1.0387	0.9882	1.0892	Yes	43.4126	0	1.04 (0.99, 1.09)	Age-standardized
DALYs (Disability-Adjusted Life Years)	Nagasaki	Male	Autism spectrum disorders	4	3	2015	2019	-0.756	-0.8341	-0.6779	Yes	-20.2569	0	-0.76 (-0.83, -0.68)	Age-standardized
DALYs (Disability-Adjusted Life Years)	Nagasaki	Male	Autism spectrum disorders	4	4	2019	2021	0.044	-0.115	0.2031	No	0.5808	0.569	0.04 (-0.12, 0.2)	Age-standardized
DALYs (Disability-Adjusted Life Years)	Nagasaki	Female	Autism spectrum disorders	4	0	1990	1994	0.4239	0.2932	0.5548	Yes	6.8216	0	0.42 (0.29, 0.55)	Age-standardized
DALYs (Disability-Adjusted Life Years)	Nagasaki	Female	Autism spectrum disorders	4	1	1994	2000	0.7159	0.6219	0.81	Yes	16.0513	0	0.72 (0.62, 0.81)	Age-standardized
DALYs (Disability-Adjusted Life Years)	Nagasaki	Female	Autism spectrum disorders	4	2	2000	2011	0.0573	0.0257	0.089	Yes	3.8068	0.001	0.06 (0.03, 0.09)	Age-standardized
DALYs (Disability-Adjusted Life Years)	Nagasaki	Female	Autism spectrum disorders	4	3	2011	2014	1.4597	1.0461	1.8749	Yes	7.4538	0	1.46 (1.05, 1.87)	Age-standardized
DALYs (Disability-Adjusted Life Years)	Nagasaki	Female	Autism spectrum disorders	4	4	2014	2021	-0.0746	-0.1293	-0.0198	Yes	-2.859	0.01	-0.07 (-0.13, -0.02)	Age-standardized
DALYs (Disability-Adjusted Life Years)	Nagasaki	Both	Autism spectrum disorders	4	0	1990	2000	0.5978	0.5816	0.6139	Yes	78.075	0	0.6 (0.58, 0.61)	Age-standardized
DALYs (Disability-Adjusted Life Years)	Nagasaki	Both	Autism spectrum disorders	4	1	2000	2010	0.0917	0.073	0.1104	Yes	10.3131	0	0.09 (0.07, 0.11)	Age-standardized
DALYs (Disability-Adjusted Life Years)	Nagasaki	Both	Autism spectrum disorders	4	2	2010	2015	1.0913	1.0253	1.1573	Yes	34.9119	0	1.09 (1.03, 1.16)	Age-standardized
DALYs (Disability-Adjusted Life Years)	Nagasaki	Both	Autism spectrum disorders	4	3	2015	2019	-0.5519	-0.6543	-0.4494	Yes	-11.2865	0	-0.55 (-0.65, -0.45)	Age-standardized
DALYs (Disability-Adjusted Life Years)	Nagasaki	Both	Autism spectrum disorders	4	4	2019	2021	0.1279	-0.0784	0.3347	No	1.302	0.209	0.13 (-0.08, 0.33)	Age-standardized
DALYs (Disability-Adjusted Life Years)	Nara	Male	Autism spectrum disorders	4	0	1990	1999	0.5539	0.537	0.5708	Yes	68.9317	0	0.55 (0.54, 0.57)	Age-standardized
DALYs (Disability-Adjusted Life Years)	Nara	Male	Autism spectrum disorders	4	1	1999	2010	0.048	0.0337	0.0622	Yes	7.0845	0	0.05 (0.03, 0.06)	Age-standardized
DALYs (Disability-Adjusted Life Years)	Nara	Male	Autism spectrum disorders	4	2	2010	2015	1.0719	1.0128	1.1311	Yes	38.2643	0	1.07 (1.01, 1.13)	Age-standardized
DALYs (Disability-Adjusted Life Years)	Nara	Male	Autism spectrum disorders	4	3	2015	2019	-0.7793	-0.8702	-0.6884	Yes	-17.9374	0	-0.78 (-0.87, -0.69)	Age-standardized
DALYs (Disability-Adjusted Life Years)	Nara	Male	Autism spectrum disorders	4	4	2019	2021	0.235	0.0514	0.4189	Yes	2.69	0.015	0.23 (0.05, 0.42)	Age-standardized
DALYs (Disability-Adjusted Life Years)	Nara	Female	Autism spectrum disorders	4	0	1990	2000	0.7003	0.6751	0.7256	Yes	58.5816	0	0.7 (0.68, 0.73)	Age-standardized
DALYs (Disability-Adjusted Life Years)	Nara	Female	Autism spectrum disorders	4	1	2000	2010	-0.014	-0.0431	0.015	No	-1.0141	0.324	-0.01 (-0.04, 0.01)	Age-standardized
DALYs (Disability-Adjusted Life Years)	Nara	Female	Autism spectrum disorders	4	2	2010	2015	1.0477	0.9465	1.1489	Yes	21.8579	0	1.05 (0.95, 1.15)	Age-standardized
DALYs (Disability-Adjusted Life Years)	Nara	Female	Autism spectrum disorders	4	3	2015	2019	-0.3172	-0.4755	-0.1587	Yes	-4.201	0.001	-0.32 (-0.48, -0.16)	Age-standardized
DALYs (Disability-Adjusted Life Years)	Nara	Female	Autism spectrum disorders	4	4	2019	2021	0.1499	-0.1703	0.4711	No	0.9827	0.339	0.15 (-0.17, 0.47)	Age-standardized
DALYs (Disability-Adjusted Life Years)	Nara	Both	Autism spectrum disorders	4	0	1990	2000	0.5762	0.5655	0.587	Yes	112.7668	0	0.58 (0.57, 0.59)	Age-standardized
DALYs (Disability-Adjusted Life Years)	Nara	Both	Autism spectrum disorders	4	1	2000	2010	0.0011	-0.0113	0.0135	No	0.1823	0.857	0 (-0.01, 0.01)	Age-standardized
DALYs (Disability-Adjusted Life Years)	Nara	Both	Autism spectrum disorders	4	2	2010	2015	1.0786	1.0351	1.1221	Yes	52.3718	0	1.08 (1.04, 1.12)	Age-standardized
DALYs (Disability-Adjusted Life Years)	Nara	Both	Autism spectrum disorders	4	3	2015	2019	-0.6201	-0.688	-0.5521	Yes	-19.1044	0	-0.62 (-0.69, -0.55)	Age-standardized
DALYs (Disability-Adjusted Life Years)	Nara	Both	Autism spectrum disorders	4	4	2019	2021	0.2476	0.1118	0.3836	Yes	3.8314	0.001	0.25 (0.11, 0.38)	Age-standardized
DALYs (Disability-Adjusted Life Years)	Niigata	Male	Autism spectrum disorders	5	0	1990	2000	0.5234	0.5052	0.5416	Yes	61.4838	0	0.52 (0.51, 0.54)	Age-standardized
DALYs (Disability-Adjusted Life Years)	Niigata	Male	Autism spectrum disorders	5	1	2000	2005	-0.1052	-0.178	-0.0322	Yes	-3.0732	0.008	-0.11 (-0.18, -0.03)	Age-standardized
DALYs (Disability-Adjusted Life Years)	Niigata	Male	Autism spectrum disorders	5	2	2005	2010	0.1689	0.0947	0.2432	Yes	4.8517	0	0.17 (0.09, 0.24)	Age-standardized
DALYs (Disability-Adjusted Life Years)	Niigata	Male	Autism spectrum disorders	5	3	2010	2015	1.0071	0.9324	1.0818	Yes	28.8848	0	1.01 (0.93, 1.08)	Age-standardized
DALYs (Disability-Adjusted Life Years)	Niigata	Male	Autism spectrum disorders	5	4	2015	2019	-0.7225	-0.8387	-0.6063	Yes	-13.2032	0	-0.72 (-0.84, -0.61)	Age-standardized
DALYs (Disability-Adjusted Life Years)	Niigata	Male	Autism spectrum disorders	5	5	2019	2021	0.0717	-0.1638	0.3078	No	0.6487	0.526	0.07 (-0.16, 0.31)	Age-standardized
DALYs (Disability-Adjusted Life Years)	Niigata	Female	Autism spectrum disorders	5	0	1990	1995	0.6063	0.5561	0.6566	Yes	25.8009	0	0.61 (0.56, 0.66)	Age-standardized
DALYs (Disability-Adjusted Life Years)	Niigata	Female	Autism spectrum disorders	5	1	1995	1999	0.8451	0.7331	0.9573	Yes	16.1365	0	0.85 (0.73, 0.96)	Age-standardized
DALYs (Disability-Adjusted Life Years)	Niigata	Female	Autism spectrum disorders	5	2	1999	2010	0.0116	-0.0057	0.0289	No	1.4284	0.174	0.01 (-0.01, 0.03)	Age-standardized
DALYs (Disability-Adjusted Life Years)	Niigata	Female	Autism spectrum disorders	5	3	2010	2015	1.059	0.9896	1.1285	Yes	32.6648	0	1.06 (0.99, 1.13)	Age-standardized
DALYs (Disability-Adjusted Life Years)	Niigata	Female	Autism spectrum disorders	5	4	2015	2019	-0.3546	-0.4645	-0.2447	Yes	-6.8642	0	-0.35 (-0.46, -0.24)	Age-standardized
DALYs (Disability-Adjusted Life Years)	Niigata	Female	Autism spectrum disorders	5	5	2019	2021	0.202	-0.0185	0.423	No	1.9521	0.07	0.2 (-0.02, 0.42)	Age-standardized
DALYs (Disability-Adjusted Life Years)	Niigata	Both	Autism spectrum disorders	5	0	1990	1999	0.6511	0.6276	0.6745	Yes	59.3972	0	0.65 (0.63, 0.67)	Age-standardized
DALYs (Disability-Adjusted Life Years)	Niigata	Both	Autism spectrum disorders	5	1	1999	2006	0.0235	-0.0195	0.0665	No	1.1634	0.263	0.02 (-0.02, 0.07)	Age-standardized
DALYs (Disability-Adjusted Life Years)	Niigata	Both	Autism spectrum disorders	5	2	2006	2010	0.1613	0.0332	0.2895	Yes	2.6851	0.017	0.16 (0.03, 0.29)	Age-standardized
DALYs (Disability-Adjusted Life Years)	Niigata	Both	Autism spectrum disorders	5	3	2010	2015	1.0365	0.9554	1.1176	Yes	27.3808	0	1.04 (0.96, 1.12)	Age-standardized
DALYs (Disability-Adjusted Life Years)	Niigata	Both	Autism spectrum disorders	5	4	2015	2019	-0.5668	-0.694	-0.4395	Yes	-9.4664	0	-0.57 (-0.69, -0.44)	Age-standardized
DALYs (Disability-Adjusted Life Years)	Niigata	Both	Autism spectrum disorders	5	5	2019	2021	0.1634	-0.0918	0.4192	No	1.3643	0.193	0.16 (-0.09, 0.42)	Age-standardized
DALYs (Disability-Adjusted Life Years)	Oita	Male	Autism spectrum disorders	4	0	1990	1999	0.596	0.5682	0.6239	Yes	45.1025	0	0.6 (0.57, 0.62)	Age-standardized
DALYs (Disability-Adjusted Life Years)	Oita	Male	Autism spectrum disorders	4	1	1999	2010	0.0665	0.043	0.09	Yes	5.9399	0	0.07 (0.04, 0.09)	Age-standardized
DALYs (Disability-Adjusted Life Years)	Oita	Male	Autism spectrum disorders	4	2	2010	2015	1.0884	0.9927	1.1842	Yes	24.0189	0	1.09 (0.99, 1.18)	Age-standardized
DALYs (Disability-Adjusted Life Years)	Oita	Male	Autism spectrum disorders	4	3	2015	2019	-0.7848	-0.9355	-0.6338	Yes	-10.8841	0	-0.78 (-0.94, -0.63)	Age-standardized
DALYs (Disability-Adjusted Life Years)	Oita	Male	Autism spectrum disorders	4	4	2019	2021	-0.0347	-0.3404	0.272	No	-0.238	0.815	-0.03 (-0.34, 0.27)	Age-standardized
DALYs (Disability-Adjusted Life Years)	Oita	Female	Autism spectrum disorders	3	0	1990	2000	0.6832	0.6445	0.7219	Yes	36.8247	0	0.68 (0.64, 0.72)	Age-standardized
DALYs (Disability-Adjusted Life Years)	Oita	Female	Autism spectrum disorders	3	1	2000	2011	0.0263	-0.0116	0.0641	No	1.4422	0.164	0.03 (-0.01, 0.06)	Age-standardized
DALYs (Disability-Adjusted Life Years)	Oita	Female	Autism spectrum disorders	3	2	2011	2014	1.5237	1.0322	2.0176	Yes	6.4798	0	1.52 (1.03, 2.02)	Age-standardized
DALYs (Disability-Adjusted Life Years)	Oita	Female	Autism spectrum disorders	3	3	2014	2021	-0.0968	-0.1617	-0.0319	Yes	-3.103	0.005	-0.1 (-0.16, -0.03)	Age-standardized
DALYs (Disability-Adjusted Life Years)	Oita	Both	Autism spectrum disorders	4	0	1990	1999	0.684	0.6631	0.7049	Yes	69.0861	0	0.68 (0.66, 0.7)	Age-standardized
DALYs (Disability-Adjusted Life Years)	Oita	Both	Autism spectrum disorders	4	1	1999	2010	0.1016	0.084	0.1192	Yes	12.1124	0	0.1 (0.08, 0.12)	Age-standardized
DALYs (Disability-Adjusted Life Years)	Oita	Both	Autism spectrum disorders	4	2	2010	2015	1.1487	1.0764	1.221	Yes	33.572	0	1.15 (1.08, 1.22)	Age-standardized
DALYs (Disability-Adjusted Life Years)	Oita	Both	Autism spectrum disorders	4	3	2015	2019	-0.6079	-0.7201	-0.4957	Yes	-11.3492	0	-0.61 (-0.72, -0.5)	Age-standardized
DALYs (Disability-Adjusted Life Years)	Oita	Both	Autism spectrum disorders	4	4	2019	2021	0.0413	-0.1873	0.2705	No	0.3794	0.709	0.04 (-0.19, 0.27)	Age-standardized
DALYs (Disability-Adjusted Life Years)	Okayama	Male	Autism spectrum disorders	4	0	1990	1999	0.5382	0.5201	0.5563	Yes	62.6134	0	0.54 (0.52, 0.56)	Age-standardized
DALYs (Disability-Adjusted Life Years)	Okayama	Male	Autism spectrum disorders	4	1	1999	2010	0.0993	0.084	0.1146	Yes	13.6306	0	0.1 (0.08, 0.11)	Age-standardized
DALYs (Disability-Adjusted Life Years)	Okayama	Male	Autism spectrum disorders	4	2	2010	2015	1.0595	0.9966	1.1224	Yes	35.5957	0	1.06 (1, 1.12)	Age-standardized
DALYs (Disability-Adjusted Life Years)	Okayama	Male	Autism spectrum disorders	4	3	2015	2019	-0.7387	-0.8361	-0.6412	Yes	-15.8745	0	-0.74 (-0.84, -0.64)	Age-standardized
DALYs (Disability-Adjusted Life Years)	Okayama	Male	Autism spectrum disorders	4	4	2019	2021	0.1157	-0.0842	0.3159	No	1.2154	0.24	0.12 (-0.08, 0.32)	Age-standardized
DALYs (Disability-Adjusted Life Years)	Okayama	Female	Autism spectrum disorders	5	0	1990	1999	0.6732	0.6536	0.6929	Yes	73.2526	0	0.67 (0.65, 0.69)	Age-standardized
DALYs (Disability-Adjusted Life Years)	Okayama	Female	Autism spectrum disorders	5	1	1999	2004	0.1757	0.108	0.2435	Yes	5.5338	0	0.18 (0.11, 0.24)	Age-standardized
DALYs (Disability-Adjusted Life Years)	Okayama	Female	Autism spectrum disorders	5	2	2004	2010	0.0136	-0.0345	0.0617	No	0.6015	0.557	0.01 (-0.03, 0.06)	Age-standardized
DALYs (Disability-Adjusted Life Years)	Okayama	Female	Autism spectrum disorders	5	3	2010	2015	1.0106	0.9437	1.0775	Yes	32.3529	0	1.01 (0.94, 1.08)	Age-standardized
DALYs (Disability-Adjusted Life Years)	Okayama	Female	Autism spectrum disorders	5	4	2015	2019	-0.3138	-0.42	-0.2074	Yes	-6.282	0	-0.31 (-0.42, -0.21)	Age-standardized
DALYs (Disability-Adjusted Life Years)	Okayama	Female	Autism spectrum disorders	5	5	2019	2021	0.091	-0.1229	0.3052	No	0.9062	0.379	0.09 (-0.12, 0.31)	Age-standardized
DALYs (Disability-Adjusted Life Years)	Okayama	Both	Autism spectrum disorders	4	0	1990	1999	0.6117	0.5996	0.6239	Yes	106.1459	0	0.61 (0.6, 0.62)	Age-standardized
DALYs (Disability-Adjusted Life Years)	Okayama	Both	Autism spectrum disorders	4	1	1999	2010	0.1218	0.1116	0.1321	Yes	24.9712	0	0.12 (0.11, 0.13)	Age-standardized
DALYs (Disability-Adjusted Life Years)	Okayama	Both	Autism spectrum disorders	4	2	2010	2015	1.0644	1.0226	1.1062	Yes	53.7965	0	1.06 (1.02, 1.11)	Age-standardized
DALYs (Disability-Adjusted Life Years)	Okayama	Both	Autism spectrum disorders	4	3	2015	2019	-0.5714	-0.6366	-0.5061	Yes	-18.3437	0	-0.57 (-0.64, -0.51)	Age-standardized
DALYs (Disability-Adjusted Life Years)	Okayama	Both	Autism spectrum disorders	4	4	2019	2021	0.1487	0.0143	0.2832	Yes	2.3252	0.032	0.15 (0.01, 0.28)	Age-standardized
DALYs (Disability-Adjusted Life Years)	Okinawa	Male	Autism spectrum disorders	4	0	1990	1999	0.5174	0.4962	0.5387	Yes	51.3145	0	0.52 (0.5, 0.54)	Age-standardized
DALYs (Disability-Adjusted Life Years)	Okinawa	Male	Autism spectrum disorders	4	1	1999	2010	0.0751	0.0573	0.093	Yes	8.8564	0	0.08 (0.06, 0.09)	Age-standardized
DALYs (Disability-Adjusted Life Years)	Okinawa	Male	Autism spectrum disorders	4	2	2010	2015	1.0425	0.9697	1.1155	Yes	30.2002	0	1.04 (0.97, 1.12)	Age-standardized
DALYs (Disability-Adjusted Life Years)	Okinawa	Male	Autism spectrum disorders	4	3	2015	2019	-0.6861	-0.7987	-0.5735	Yes	-12.7572	0	-0.69 (-0.8, -0.57)	Age-standardized
DALYs (Disability-Adjusted Life Years)	Okinawa	Male	Autism spectrum disorders	4	4	2019	2021	0.2944	0.0631	0.5262	Yes	2.6753	0.015	0.29 (0.06, 0.53)	Age-standardized
DALYs (Disability-Adjusted Life Years)	Okinawa	Female	Autism spectrum disorders	3	0	1990	2000	0.6134	0.5918	0.6351	Yes	59.0721	0	0.61 (0.59, 0.64)	Age-standardized
DALYs (Disability-Adjusted Life Years)	Okinawa	Female	Autism spectrum disorders	3	1	2000	2011	0.0664	0.0448	0.0881	Yes	6.3929	0	0.07 (0.04, 0.09)	Age-standardized
DALYs (Disability-Adjusted Life Years)	Okinawa	Female	Autism spectrum disorders	3	2	2011	2014	1.5001	1.2206	1.7805	Yes	11.2273	0	1.5 (1.22, 1.78)	Age-standardized
DALYs (Disability-Adjusted Life Years)	Okinawa	Female	Autism spectrum disorders	3	3	2014	2021	-0.1017	-0.1387	-0.0647	Yes	-5.7156	0	-0.1 (-0.14, -0.06)	Age-standardized
DALYs (Disability-Adjusted Life Years)	Okinawa	Both	Autism spectrum disorders	4	0	1990	1999	0.6071	0.5877	0.6264	Yes	66.1215	0	0.61 (0.59, 0.63)	Age-standardized
DALYs (Disability-Adjusted Life Years)	Okinawa	Both	Autism spectrum disorders	4	1	1999	2010	0.0848	0.0686	0.1011	Yes	10.9717	0	0.08 (0.07, 0.1)	Age-standardized
DALYs (Disability-Adjusted Life Years)	Okinawa	Both	Autism spectrum disorders	4	2	2010	2015	1.0113	0.9449	1.0778	Yes	32.1352	0	1.01 (0.94, 1.08)	Age-standardized
DALYs (Disability-Adjusted Life Years)	Okinawa	Both	Autism spectrum disorders	4	3	2015	2019	-0.5068	-0.6099	-0.4036	Yes	-10.2975	0	-0.51 (-0.61, -0.4)	Age-standardized
DALYs (Disability-Adjusted Life Years)	Okinawa	Both	Autism spectrum disorders	4	4	2019	2021	0.2372	0.0251	0.4498	Yes	2.3497	0.03	0.24 (0.03, 0.45)	Age-standardized
DALYs (Disability-Adjusted Life Years)	Osaka	Male	Autism spectrum disorders	4	0	1990	1999	0.588	0.5698	0.6061	Yes	68.2207	0	0.59 (0.57, 0.61)	Age-standardized
DALYs (Disability-Adjusted Life Years)	Osaka	Male	Autism spectrum disorders	4	1	1999	2010	0.1024	0.087	0.1178	Yes	13.9621	0	0.1 (0.09, 0.12)	Age-standardized
DALYs (Disability-Adjusted Life Years)	Osaka	Male	Autism spectrum disorders	4	2	2010	2015	1.0488	0.9852	1.1124	Yes	34.8197	0	1.05 (0.99, 1.11)	Age-standardized
DALYs (Disability-Adjusted Life Years)	Osaka	Male	Autism spectrum disorders	4	3	2015	2019	-0.7644	-0.8621	-0.6665	Yes	-16.3523	0	-0.76 (-0.86, -0.67)	Age-standardized
DALYs (Disability-Adjusted Life Years)	Osaka	Male	Autism spectrum disorders	4	4	2019	2021	0.385	0.1837	0.5867	Yes	4.0217	0.001	0.38 (0.18, 0.59)	Age-standardized
DALYs (Disability-Adjusted Life Years)	Osaka	Female	Autism spectrum disorders	3	0	1990	1999	0.6872	0.6591	0.7154	Yes	50.9461	0	0.69 (0.66, 0.72)	Age-standardized
DALYs (Disability-Adjusted Life Years)	Osaka	Female	Autism spectrum disorders	3	1	1999	2011	0.0925	0.072	0.113	Yes	9.4009	0	0.09 (0.07, 0.11)	Age-standardized
DALYs (Disability-Adjusted Life Years)	Osaka	Female	Autism spectrum disorders	3	2	2011	2014	1.452	1.1461	1.759	Yes	9.9251	0	1.45 (1.15, 1.76)	Age-standardized
DALYs (Disability-Adjusted Life Years)	Osaka	Female	Autism spectrum disorders	3	3	2014	2021	-0.0813	-0.1224	-0.0401	Yes	-4.1025	0.001	-0.08 (-0.12, -0.04)	Age-standardized
DALYs (Disability-Adjusted Life Years)	Osaka	Both	Autism spectrum disorders	4	0	1990	1999	0.6193	0.606	0.6326	Yes	97.8231	0	0.62 (0.61, 0.63)	Age-standardized
DALYs (Disability-Adjusted Life Years)	Osaka	Both	Autism spectrum disorders	4	1	1999	2010	0.0834	0.0721	0.0947	Yes	15.5563	0	0.08 (0.07, 0.09)	Age-standardized
DALYs (Disability-Adjusted Life Years)	Osaka	Both	Autism spectrum disorders	4	2	2010	2015	1.0306	0.9843	1.077	Yes	46.9413	0	1.03 (0.98, 1.08)	Age-standardized
DALYs (Disability-Adjusted Life Years)	Osaka	Both	Autism spectrum disorders	4	3	2015	2019	-0.6056	-0.6768	-0.5343	Yes	-17.7936	0	-0.61 (-0.68, -0.53)	Age-standardized
DALYs (Disability-Adjusted Life Years)	Osaka	Both	Autism spectrum disorders	4	4	2019	2021	0.2721	0.1248	0.4197	Yes	3.8827	0.001	0.27 (0.12, 0.42)	Age-standardized
DALYs (Disability-Adjusted Life Years)	Saga	Male	Autism spectrum disorders	4	0	1990	1999	0.6006	0.5771	0.6242	Yes	53.7302	0	0.6 (0.58, 0.62)	Age-standardized
DALYs (Disability-Adjusted Life Years)	Saga	Male	Autism spectrum disorders	4	1	1999	2010	0.0892	0.0695	0.109	Yes	9.4858	0	0.09 (0.07, 0.11)	Age-standardized
DALYs (Disability-Adjusted Life Years)	Saga	Male	Autism spectrum disorders	4	2	2010	2015	1.0613	0.9814	1.1413	Yes	28.053	0	1.06 (0.98, 1.14)	Age-standardized
DALYs (Disability-Adjusted Life Years)	Saga	Male	Autism spectrum disorders	4	3	2015	2019	-0.8014	-0.9253	-0.6775	Yes	-13.5375	0	-0.8 (-0.93, -0.68)	Age-standardized
DALYs (Disability-Adjusted Life Years)	Saga	Male	Autism spectrum disorders	4	4	2019	2021	0.2423	-0.0113	0.4967	No	2.007	0.06	0.24 (-0.01, 0.5)	Age-standardized
DALYs (Disability-Adjusted Life Years)	Saga	Female	Autism spectrum disorders	3	0	1990	2000	0.6445	0.6251	0.6639	Yes	69.3192	0	0.64 (0.63, 0.66)	Age-standardized
DALYs (Disability-Adjusted Life Years)	Saga	Female	Autism spectrum disorders	3	1	2000	2010	0.0492	0.0262	0.0723	Yes	4.4529	0	0.05 (0.03, 0.07)	Age-standardized
DALYs (Disability-Adjusted Life Years)	Saga	Female	Autism spectrum disorders	3	2	2010	2015	1.0037	0.9249	1.0826	Yes	26.6	0	1 (0.92, 1.08)	Age-standardized
DALYs (Disability-Adjusted Life Years)	Saga	Female	Autism spectrum disorders	3	3	2015	2021	-0.2097	-0.2518	-0.1676	Yes	-10.3408	0	-0.21 (-0.25, -0.17)	Age-standardized
DALYs (Disability-Adjusted Life Years)	Saga	Both	Autism spectrum disorders	4	0	1990	1999	0.687	0.6679	0.7061	Yes	75.9256	0	0.69 (0.67, 0.71)	Age-standardized
DALYs (Disability-Adjusted Life Years)	Saga	Both	Autism spectrum disorders	4	1	1999	2010	0.1018	0.0856	0.1179	Yes	13.2347	0	0.1 (0.09, 0.12)	Age-standardized
DALYs (Disability-Adjusted Life Years)	Saga	Both	Autism spectrum disorders	4	2	2010	2015	1.0923	1.0274	1.1572	Yes	35.5473	0	1.09 (1.03, 1.16)	Age-standardized
DALYs (Disability-Adjusted Life Years)	Saga	Both	Autism spectrum disorders	4	3	2015	2018	-0.6918	-0.8955	-0.4877	Yes	-7.1049	0	-0.69 (-0.9, -0.49)	Age-standardized
DALYs (Disability-Adjusted Life Years)	Saga	Both	Autism spectrum disorders	4	4	2018	2021	-0.0431	-0.1468	0.0608	No	-0.8709	0.395	-0.04 (-0.15, 0.06)	Age-standardized
DALYs (Disability-Adjusted Life Years)	Saitama	Male	Autism spectrum disorders	4	0	1990	2000	0.5365	0.5237	0.5494	Yes	87.827	0	0.54 (0.52, 0.55)	Age-standardized
DALYs (Disability-Adjusted Life Years)	Saitama	Male	Autism spectrum disorders	4	1	2000	2010	0.0345	0.0195	0.0495	Yes	4.8404	0	0.03 (0.02, 0.05)	Age-standardized
DALYs (Disability-Adjusted Life Years)	Saitama	Male	Autism spectrum disorders	4	2	2010	2015	1.0848	1.0322	1.1375	Yes	43.543	0	1.08 (1.03, 1.14)	Age-standardized
DALYs (Disability-Adjusted Life Years)	Saitama	Male	Autism spectrum disorders	4	3	2015	2019	-0.8181	-0.8986	-0.7375	Yes	-21.26	0	-0.82 (-0.9, -0.74)	Age-standardized
DALYs (Disability-Adjusted Life Years)	Saitama	Male	Autism spectrum disorders	4	4	2019	2021	0.354	0.1886	0.5197	Yes	4.4999	0	0.35 (0.19, 0.52)	Age-standardized
DALYs (Disability-Adjusted Life Years)	Saitama	Female	Autism spectrum disorders	3	0	1990	2000	0.6446	0.6232	0.666	Yes	62.8415	0	0.64 (0.62, 0.67)	Age-standardized
DALYs (Disability-Adjusted Life Years)	Saitama	Female	Autism spectrum disorders	3	1	2000	2010	0.0538	0.029	0.0786	Yes	4.5138	0	0.05 (0.03, 0.08)	Age-standardized
DALYs (Disability-Adjusted Life Years)	Saitama	Female	Autism spectrum disorders	3	2	2010	2015	0.9428	0.8559	1.0298	Yes	22.6613	0	0.94 (0.86, 1.03)	Age-standardized
DALYs (Disability-Adjusted Life Years)	Saitama	Female	Autism spectrum disorders	3	3	2015	2021	-0.1522	-0.1981	-0.1062	Yes	-6.885	0	-0.15 (-0.2, -0.11)	Age-standardized
DALYs (Disability-Adjusted Life Years)	Saitama	Both	Autism spectrum disorders	4	0	1990	2000	0.5767	0.5668	0.5867	Yes	122.2522	0	0.58 (0.57, 0.59)	Age-standardized
DALYs (Disability-Adjusted Life Years)	Saitama	Both	Autism spectrum disorders	4	1	2000	2010	0.0549	0.0433	0.0664	Yes	10.0015	0	0.05 (0.04, 0.07)	Age-standardized
DALYs (Disability-Adjusted Life Years)	Saitama	Both	Autism spectrum disorders	4	2	2010	2015	1.0225	0.9817	1.0632	Yes	53.0113	0	1.02 (0.98, 1.06)	Age-standardized
DALYs (Disability-Adjusted Life Years)	Saitama	Both	Autism spectrum disorders	4	3	2015	2019	-0.6374	-0.7002	-0.5746	Yes	-21.2663	0	-0.64 (-0.7, -0.57)	Age-standardized
DALYs (Disability-Adjusted Life Years)	Saitama	Both	Autism spectrum disorders	4	4	2019	2021	0.2037	0.0768	0.3308	Yes	3.374	0.003	0.2 (0.08, 0.33)	Age-standardized
DALYs (Disability-Adjusted Life Years)	Shiga	Male	Autism spectrum disorders	5	0	1990	2000	0.5717	0.5346	0.6089	Yes	32.9191	0	0.57 (0.53, 0.61)	Age-standardized
DALYs (Disability-Adjusted Life Years)	Shiga	Male	Autism spectrum disorders	5	1	2000	2006	-0.021	-0.1259	0.084	No	-0.4259	0.676	-0.02 (-0.13, 0.08)	Age-standardized
DALYs (Disability-Adjusted Life Years)	Shiga	Male	Autism spectrum disorders	5	2	2006	2010	0.1784	-0.0571	0.4143	No	1.6142	0.127	0.18 (-0.06, 0.41)	Age-standardized
DALYs (Disability-Adjusted Life Years)	Shiga	Male	Autism spectrum disorders	5	3	2010	2015	0.9907	0.8424	1.1392	Yes	14.2999	0	0.99 (0.84, 1.14)	Age-standardized
DALYs (Disability-Adjusted Life Years)	Shiga	Male	Autism spectrum disorders	5	4	2015	2018	-0.886	-1.3538	-0.4159	Yes	-4.009	0.001	-0.89 (-1.35, -0.42)	Age-standardized
DALYs (Disability-Adjusted Life Years)	Shiga	Male	Autism spectrum disorders	5	5	2018	2021	-0.107	-0.3452	0.1318	No	-0.9553	0.355	-0.11 (-0.35, 0.13)	Age-standardized
DALYs (Disability-Adjusted Life Years)	Shiga	Female	Autism spectrum disorders	3	0	1990	2000	0.6704	0.6332	0.7077	Yes	37.5444	0	0.67 (0.63, 0.71)	Age-standardized
DALYs (Disability-Adjusted Life Years)	Shiga	Female	Autism spectrum disorders	3	1	2000	2011	0.0427	0.0064	0.079	Yes	2.4431	0.023	0.04 (0.01, 0.08)	Age-standardized
DALYs (Disability-Adjusted Life Years)	Shiga	Female	Autism spectrum disorders	3	2	2011	2014	1.3872	0.9142	1.8625	Yes	6.126	0	1.39 (0.91, 1.86)	Age-standardized
DALYs (Disability-Adjusted Life Years)	Shiga	Female	Autism spectrum disorders	3	3	2014	2021	-0.0495	-0.1123	0.0133	No	-1.6401	0.116	-0.05 (-0.11, 0.01)	Age-standardized
DALYs (Disability-Adjusted Life Years)	Shiga	Both	Autism spectrum disorders	4	0	1990	2000	0.6388	0.6032	0.6745	Yes	37.751	0	0.64 (0.6, 0.67)	Age-standardized
DALYs (Disability-Adjusted Life Years)	Shiga	Both	Autism spectrum disorders	4	1	2000	2010	0.0664	0.0252	0.1077	Yes	3.3828	0.003	0.07 (0.03, 0.11)	Age-standardized
DALYs (Disability-Adjusted Life Years)	Shiga	Both	Autism spectrum disorders	4	2	2010	2015	1.0401	0.8965	1.1838	Yes	15.2893	0	1.04 (0.9, 1.18)	Age-standardized
DALYs (Disability-Adjusted Life Years)	Shiga	Both	Autism spectrum disorders	4	3	2015	2018	-0.6871	-1.1392	-0.233	Yes	-3.1754	0.005	-0.69 (-1.14, -0.23)	Age-standardized
DALYs (Disability-Adjusted Life Years)	Shiga	Both	Autism spectrum disorders	4	4	2018	2021	-0.0577	-0.2867	0.1718	No	-0.5286	0.604	-0.06 (-0.29, 0.17)	Age-standardized
DALYs (Disability-Adjusted Life Years)	Shimane	Male	Autism spectrum disorders	5	0	1990	1995	0.3975	0.3407	0.4543	Yes	14.9426	0	0.4 (0.34, 0.45)	Age-standardized
DALYs (Disability-Adjusted Life Years)	Shimane	Male	Autism spectrum disorders	5	1	1995	1999	0.6511	0.5243	0.778	Yes	10.9769	0	0.65 (0.52, 0.78)	Age-standardized
DALYs (Disability-Adjusted Life Years)	Shimane	Male	Autism spectrum disorders	5	2	1999	2010	0.045	0.0253	0.0647	Yes	4.8791	0	0.04 (0.03, 0.06)	Age-standardized
DALYs (Disability-Adjusted Life Years)	Shimane	Male	Autism spectrum disorders	5	3	2010	2015	1.1267	1.0467	1.2067	Yes	30.1915	0	1.13 (1.05, 1.21)	Age-standardized
DALYs (Disability-Adjusted Life Years)	Shimane	Male	Autism spectrum disorders	5	4	2015	2019	-0.7918	-0.9178	-0.6656	Yes	-13.3272	0	-0.79 (-0.92, -0.67)	Age-standardized
DALYs (Disability-Adjusted Life Years)	Shimane	Male	Autism spectrum disorders	5	5	2019	2021	0.1688	-0.0874	0.4257	No	1.4041	0.181	0.17 (-0.09, 0.43)	Age-standardized
DALYs (Disability-Adjusted Life Years)	Shimane	Female	Autism spectrum disorders	4	0	1990	2000	0.671	0.6389	0.7031	Yes	44.0903	0	0.67 (0.64, 0.7)	Age-standardized
DALYs (Disability-Adjusted Life Years)	Shimane	Female	Autism spectrum disorders	4	1	2000	2010	0.0357	-0.0019	0.0732	No	1.9954	0.061	0.04 (0, 0.07)	Age-standardized
DALYs (Disability-Adjusted Life Years)	Shimane	Female	Autism spectrum disorders	4	2	2010	2015	0.954	0.8224	1.0858	Yes	15.2894	0	0.95 (0.82, 1.09)	Age-standardized
DALYs (Disability-Adjusted Life Years)	Shimane	Female	Autism spectrum disorders	4	3	2015	2019	-0.2798	-0.4823	-0.0768	Yes	-2.8949	0.01	-0.28 (-0.48, -0.08)	Age-standardized
DALYs (Disability-Adjusted Life Years)	Shimane	Female	Autism spectrum disorders	4	4	2019	2021	0.2736	-0.1255	0.6743	No	1.4392	0.167	0.27 (-0.13, 0.67)	Age-standardized
DALYs (Disability-Adjusted Life Years)	Shimane	Both	Autism spectrum disorders	5	0	1990	1995	0.5051	0.4584	0.5518	Yes	23.1045	0	0.51 (0.46, 0.55)	Age-standardized
DALYs (Disability-Adjusted Life Years)	Shimane	Both	Autism spectrum disorders	5	1	1995	1999	0.7665	0.6625	0.8705	Yes	15.766	0	0.77 (0.66, 0.87)	Age-standardized
DALYs (Disability-Adjusted Life Years)	Shimane	Both	Autism spectrum disorders	5	2	1999	2010	0.0855	0.0693	0.1017	Yes	11.2604	0	0.09 (0.07, 0.1)	Age-standardized
DALYs (Disability-Adjusted Life Years)	Shimane	Both	Autism spectrum disorders	5	3	2010	2015	1.2193	1.1531	1.2854	Yes	39.5238	0	1.22 (1.15, 1.29)	Age-standardized
DALYs (Disability-Adjusted Life Years)	Shimane	Both	Autism spectrum disorders	5	4	2015	2019	-0.648	-0.7525	-0.5434	Yes	-13.1674	0	-0.65 (-0.75, -0.54)	Age-standardized
DALYs (Disability-Adjusted Life Years)	Shimane	Both	Autism spectrum disorders	5	5	2019	2021	0.1536	-0.0553	0.363	No	1.5665	0.138	0.15 (-0.06, 0.36)	Age-standardized
DALYs (Disability-Adjusted Life Years)	Shizuoka	Male	Autism spectrum disorders	4	0	1990	1999	0.5889	0.5625	0.6154	Yes	46.9254	0	0.59 (0.56, 0.62)	Age-standardized
DALYs (Disability-Adjusted Life Years)	Shizuoka	Male	Autism spectrum disorders	4	1	1999	2010	0.0407	0.0181	0.0633	Yes	3.7834	0.001	0.04 (0.02, 0.06)	Age-standardized
DALYs (Disability-Adjusted Life Years)	Shizuoka	Male	Autism spectrum disorders	4	2	2010	2015	1.0789	0.9861	1.1718	Yes	24.5474	0	1.08 (0.99, 1.17)	Age-standardized
DALYs (Disability-Adjusted Life Years)	Shizuoka	Male	Autism spectrum disorders	4	3	2015	2019	-0.8597	-1.003	-0.7161	Yes	-12.5381	0	-0.86 (-1, -0.72)	Age-standardized
DALYs (Disability-Adjusted Life Years)	Shizuoka	Male	Autism spectrum disorders	4	4	2019	2021	0.396	0.1	0.6929	Yes	2.8119	0.012	0.4 (0.1, 0.69)	Age-standardized
DALYs (Disability-Adjusted Life Years)	Shizuoka	Female	Autism spectrum disorders	3	0	1990	1999	0.6718	0.6386	0.705	Yes	42.2084	0	0.67 (0.64, 0.7)	Age-standardized
DALYs (Disability-Adjusted Life Years)	Shizuoka	Female	Autism spectrum disorders	3	1	1999	2011	0.0718	0.0472	0.0965	Yes	6.0562	0	0.07 (0.05, 0.1)	Age-standardized
DALYs (Disability-Adjusted Life Years)	Shizuoka	Female	Autism spectrum disorders	3	2	2011	2014	1.4534	1.0892	1.8189	Yes	8.3442	0	1.45 (1.09, 1.82)	Age-standardized
DALYs (Disability-Adjusted Life Years)	Shizuoka	Female	Autism spectrum disorders	3	3	2014	2021	-0.0934	-0.142	-0.0448	Yes	-3.9953	0.001	-0.09 (-0.14, -0.04)	Age-standardized
DALYs (Disability-Adjusted Life Years)	Shizuoka	Both	Autism spectrum disorders	4	0	1990	1999	0.6563	0.6356	0.6769	Yes	67.0445	0	0.66 (0.64, 0.68)	Age-standardized
DALYs (Disability-Adjusted Life Years)	Shizuoka	Both	Autism spectrum disorders	4	1	1999	2010	0.0763	0.0586	0.094	Yes	9.0582	0	0.08 (0.06, 0.09)	Age-standardized
DALYs (Disability-Adjusted Life Years)	Shizuoka	Both	Autism spectrum disorders	4	2	2010	2015	1.0715	0.9994	1.1438	Yes	31.3447	0	1.07 (1, 1.14)	Age-standardized
DALYs (Disability-Adjusted Life Years)	Shizuoka	Both	Autism spectrum disorders	4	3	2015	2019	-0.6412	-0.753	-0.5293	Yes	-12.0072	0	-0.64 (-0.75, -0.53)	Age-standardized
DALYs (Disability-Adjusted Life Years)	Shizuoka	Both	Autism spectrum disorders	4	4	2019	2021	0.355	0.1261	0.5845	Yes	3.2601	0.004	0.36 (0.13, 0.58)	Age-standardized
DALYs (Disability-Adjusted Life Years)	Tochigi	Male	Autism spectrum disorders	4	0	1990	1999	0.5882	0.5492	0.6272	Yes	31.7722	0	0.59 (0.55, 0.63)	Age-standardized
DALYs (Disability-Adjusted Life Years)	Tochigi	Male	Autism spectrum disorders	4	1	1999	2010	0.0558	0.0232	0.0885	Yes	3.5933	0.002	0.06 (0.02, 0.09)	Age-standardized
DALYs (Disability-Adjusted Life Years)	Tochigi	Male	Autism spectrum disorders	4	2	2010	2015	1.0864	0.9503	1.2228	Yes	16.8444	0	1.09 (0.95, 1.22)	Age-standardized
DALYs (Disability-Adjusted Life Years)	Tochigi	Male	Autism spectrum disorders	4	3	2015	2018	-0.852	-1.2756	-0.4266	Yes	-4.1985	0.001	-0.85 (-1.28, -0.43)	Age-standardized
DALYs (Disability-Adjusted Life Years)	Tochigi	Male	Autism spectrum disorders	4	4	2018	2021	-0.1147	-0.3242	0.0951	No	-1.1493	0.265	-0.11 (-0.32, 0.1)	Age-standardized
DALYs (Disability-Adjusted Life Years)	Tochigi	Female	Autism spectrum disorders	5	0	1990	1994	0.5217	0.4511	0.5925	Yes	15.7749	0	0.52 (0.45, 0.59)	Age-standardized
DALYs (Disability-Adjusted Life Years)	Tochigi	Female	Autism spectrum disorders	5	1	1994	1999	0.8083	0.738	0.8786	Yes	24.6105	0	0.81 (0.74, 0.88)	Age-standardized
DALYs (Disability-Adjusted Life Years)	Tochigi	Female	Autism spectrum disorders	5	2	1999	2010	0.0539	0.0368	0.0711	Yes	6.6945	0	0.05 (0.04, 0.07)	Age-standardized
DALYs (Disability-Adjusted Life Years)	Tochigi	Female	Autism spectrum disorders	5	3	2010	2015	0.9776	0.9082	1.0471	Yes	30.1476	0	0.98 (0.91, 1.05)	Age-standardized
DALYs (Disability-Adjusted Life Years)	Tochigi	Female	Autism spectrum disorders	5	4	2015	2019	-0.2369	-0.3457	-0.1281	Yes	-4.636	0	-0.24 (-0.35, -0.13)	Age-standardized
DALYs (Disability-Adjusted Life Years)	Tochigi	Female	Autism spectrum disorders	5	5	2019	2021	0.3707	0.1482	0.5938	Yes	3.5531	0.003	0.37 (0.15, 0.59)	Age-standardized
DALYs (Disability-Adjusted Life Years)	Tochigi	Both	Autism spectrum disorders	5	0	1990	1995	0.5474	0.4968	0.5981	Yes	23.0981	0	0.55 (0.5, 0.6)	Age-standardized
DALYs (Disability-Adjusted Life Years)	Tochigi	Both	Autism spectrum disorders	5	1	1995	1999	0.7339	0.6205	0.8475	Yes	13.8291	0	0.73 (0.62, 0.85)	Age-standardized
DALYs (Disability-Adjusted Life Years)	Tochigi	Both	Autism spectrum disorders	5	2	1999	2010	0.0798	0.0624	0.0972	Yes	9.781	0	0.08 (0.06, 0.1)	Age-standardized
DALYs (Disability-Adjusted Life Years)	Tochigi	Both	Autism spectrum disorders	5	3	2010	2015	1.0959	1.024	1.1678	Yes	32.6552	0	1.1 (1.02, 1.17)	Age-standardized
DALYs (Disability-Adjusted Life Years)	Tochigi	Both	Autism spectrum disorders	5	4	2015	2018	-0.6419	-0.8669	-0.4165	Yes	-6.0561	0	-0.64 (-0.87, -0.42)	Age-standardized
DALYs (Disability-Adjusted Life Years)	Tochigi	Both	Autism spectrum disorders	5	5	2018	2021	0.0249	-0.0872	0.1372	No	0.4735	0.643	0.02 (-0.09, 0.14)	Age-standardized
DALYs (Disability-Adjusted Life Years)	Tokushima	Male	Autism spectrum disorders	5	0	1990	1994	0.4225	0.3061	0.5391	Yes	7.7465	0	0.42 (0.31, 0.54)	Age-standardized
DALYs (Disability-Adjusted Life Years)	Tokushima	Male	Autism spectrum disorders	5	1	1994	1999	0.6372	0.5214	0.7531	Yes	11.762	0	0.64 (0.52, 0.75)	Age-standardized
DALYs (Disability-Adjusted Life Years)	Tokushima	Male	Autism spectrum disorders	5	2	1999	2010	0.0766	0.0487	0.1045	Yes	5.8553	0	0.08 (0.05, 0.1)	Age-standardized
DALYs (Disability-Adjusted Life Years)	Tokushima	Male	Autism spectrum disorders	5	3	2010	2015	1.0563	0.9435	1.1693	Yes	20.0521	0	1.06 (0.94, 1.17)	Age-standardized
DALYs (Disability-Adjusted Life Years)	Tokushima	Male	Autism spectrum disorders	5	4	2015	2018	-0.9324	-1.2794	-0.5841	Yes	-5.6899	0	-0.93 (-1.28, -0.58)	Age-standardized
DALYs (Disability-Adjusted Life Years)	Tokushima	Male	Autism spectrum disorders	5	5	2018	2021	0.0323	-0.1458	0.2107	No	0.3864	0.705	0.03 (-0.15, 0.21)	Age-standardized
DALYs (Disability-Adjusted Life Years)	Tokushima	Female	Autism spectrum disorders	4	0	1990	1992	0.4419	0.1514	0.7333	Yes	3.198	0.005	0.44 (0.15, 0.73)	Age-standardized
DALYs (Disability-Adjusted Life Years)	Tokushima	Female	Autism spectrum disorders	4	1	1992	2000	0.7101	0.6707	0.7496	Yes	37.9517	0	0.71 (0.67, 0.75)	Age-standardized
DALYs (Disability-Adjusted Life Years)	Tokushima	Female	Autism spectrum disorders	4	2	2000	2010	0.0128	-0.014	0.0396	No	1.0014	0.33	0.01 (-0.01, 0.04)	Age-standardized
DALYs (Disability-Adjusted Life Years)	Tokushima	Female	Autism spectrum disorders	4	3	2010	2015	1.0255	0.9318	1.1193	Yes	23.1031	0	1.03 (0.93, 1.12)	Age-standardized
DALYs (Disability-Adjusted Life Years)	Tokushima	Female	Autism spectrum disorders	4	4	2015	2021	-0.2174	-0.2663	-0.1686	Yes	-9.3433	0	-0.22 (-0.27, -0.17)	Age-standardized
DALYs (Disability-Adjusted Life Years)	Tokushima	Both	Autism spectrum disorders	5	0	1990	1995	0.5311	0.4801	0.5821	Yes	22.245	0	0.53 (0.48, 0.58)	Age-standardized
DALYs (Disability-Adjusted Life Years)	Tokushima	Both	Autism spectrum disorders	5	1	1995	1999	0.784	0.6695	0.8986	Yes	14.6447	0	0.78 (0.67, 0.9)	Age-standardized
DALYs (Disability-Adjusted Life Years)	Tokushima	Both	Autism spectrum disorders	5	2	1999	2010	0.1028	0.0853	0.1203	Yes	12.5151	0	0.1 (0.09, 0.12)	Age-standardized
DALYs (Disability-Adjusted Life Years)	Tokushima	Both	Autism spectrum disorders	5	3	2010	2015	1.077	1.0059	1.1481	Yes	32.4529	0	1.08 (1.01, 1.15)	Age-standardized
DALYs (Disability-Adjusted Life Years)	Tokushima	Both	Autism spectrum disorders	5	4	2015	2018	-0.6701	-0.8882	-0.4515	Yes	-6.519	0	-0.67 (-0.89, -0.45)	Age-standardized
DALYs (Disability-Adjusted Life Years)	Tokushima	Both	Autism spectrum disorders	5	5	2018	2021	0.0776	-0.0339	0.1891	No	1.4835	0.159	0.08 (-0.03, 0.19)	Age-standardized
DALYs (Disability-Adjusted Life Years)	Tokyo	Male	Autism spectrum disorders	5	0	1990	1998	0.2384	0.2238	0.2531	Yes	34.6419	0	0.24 (0.22, 0.25)	Age-standardized
DALYs (Disability-Adjusted Life Years)	Tokyo	Male	Autism spectrum disorders	5	1	1998	2003	0.1293	0.0872	0.1715	Yes	6.5476	0	0.13 (0.09, 0.17)	Age-standardized
DALYs (Disability-Adjusted Life Years)	Tokyo	Male	Autism spectrum disorders	5	2	2003	2010	0.0643	0.0416	0.0869	Yes	6.0463	0	0.06 (0.04, 0.09)	Age-standardized
DALYs (Disability-Adjusted Life Years)	Tokyo	Male	Autism spectrum disorders	5	3	2010	2015	0.4262	0.3839	0.4686	Yes	21.4986	0	0.43 (0.38, 0.47)	Age-standardized
DALYs (Disability-Adjusted Life Years)	Tokyo	Male	Autism spectrum disorders	5	4	2015	2019	-0.3014	-0.3687	-0.2341	Yes	-9.5284	0	-0.3 (-0.37, -0.23)	Age-standardized
DALYs (Disability-Adjusted Life Years)	Tokyo	Male	Autism spectrum disorders	5	5	2019	2021	0.055	-0.0794	0.1897	No	0.872	0.397	0.06 (-0.08, 0.19)	Age-standardized
DALYs (Disability-Adjusted Life Years)	Tokyo	Female	Autism spectrum disorders	3	0	1990	1999	0.325	0.3028	0.3471	Yes	30.5975	0	0.32 (0.3, 0.35)	Age-standardized
DALYs (Disability-Adjusted Life Years)	Tokyo	Female	Autism spectrum disorders	3	1	1999	2010	0.0619	0.0429	0.0809	Yes	6.7714	0	0.06 (0.04, 0.08)	Age-standardized
DALYs (Disability-Adjusted Life Years)	Tokyo	Female	Autism spectrum disorders	3	2	2010	2014	0.4437	0.3237	0.5639	Yes	7.6999	0	0.44 (0.32, 0.56)	Age-standardized
DALYs (Disability-Adjusted Life Years)	Tokyo	Female	Autism spectrum disorders	3	3	2014	2021	-0.0488	-0.0808	-0.0167	Yes	-3.166	0.005	-0.05 (-0.08, -0.02)	Age-standardized
DALYs (Disability-Adjusted Life Years)	Tokyo	Both	Autism spectrum disorders	4	0	1990	1999	0.2733	0.2632	0.2835	Yes	56.7305	0	0.27 (0.26, 0.28)	Age-standardized
DALYs (Disability-Adjusted Life Years)	Tokyo	Both	Autism spectrum disorders	4	1	1999	2010	0.0715	0.0629	0.0801	Yes	17.4747	0	0.07 (0.06, 0.08)	Age-standardized
DALYs (Disability-Adjusted Life Years)	Tokyo	Both	Autism spectrum disorders	4	2	2010	2015	0.3919	0.3569	0.4269	Yes	23.5934	0	0.39 (0.36, 0.43)	Age-standardized
DALYs (Disability-Adjusted Life Years)	Tokyo	Both	Autism spectrum disorders	4	3	2015	2019	-0.2662	-0.3214	-0.2111	Yes	-10.1295	0	-0.27 (-0.32, -0.21)	Age-standardized
DALYs (Disability-Adjusted Life Years)	Tokyo	Both	Autism spectrum disorders	4	4	2019	2021	0.0324	-0.0782	0.1431	No	0.6151	0.546	0.03 (-0.08, 0.14)	Age-standardized
DALYs (Disability-Adjusted Life Years)	Tottori	Male	Autism spectrum disorders	4	0	1990	2000	0.5172	0.5016	0.5327	Yes	70.0762	0	0.52 (0.5, 0.53)	Age-standardized
DALYs (Disability-Adjusted Life Years)	Tottori	Male	Autism spectrum disorders	4	1	2000	2010	0.0084	-0.0094	0.0262	No	0.9904	0.335	0.01 (-0.01, 0.03)	Age-standardized
DALYs (Disability-Adjusted Life Years)	Tottori	Male	Autism spectrum disorders	4	2	2010	2015	1.1593	1.0955	1.2231	Yes	38.405	0	1.16 (1.1, 1.22)	Age-standardized
DALYs (Disability-Adjusted Life Years)	Tottori	Male	Autism spectrum disorders	4	3	2015	2019	-0.8939	-0.9919	-0.7958	Yes	-19.0697	0	-0.89 (-0.99, -0.8)	Age-standardized
DALYs (Disability-Adjusted Life Years)	Tottori	Male	Autism spectrum disorders	4	4	2019	2021	0.337	0.1387	0.5356	Yes	3.5739	0.002	0.34 (0.14, 0.54)	Age-standardized
DALYs (Disability-Adjusted Life Years)	Tottori	Female	Autism spectrum disorders	3	0	1990	1999	0.6619	0.6325	0.6912	Yes	47.0449	0	0.66 (0.63, 0.69)	Age-standardized
DALYs (Disability-Adjusted Life Years)	Tottori	Female	Autism spectrum disorders	3	1	1999	2011	0.0784	0.0571	0.0998	Yes	7.6326	0	0.08 (0.06, 0.1)	Age-standardized
DALYs (Disability-Adjusted Life Years)	Tottori	Female	Autism spectrum disorders	3	2	2011	2014	1.3954	1.0733	1.7186	Yes	9.0565	0	1.4 (1.07, 1.72)	Age-standardized
DALYs (Disability-Adjusted Life Years)	Tottori	Female	Autism spectrum disorders	3	3	2014	2021	-0.0708	-0.1129	-0.0286	Yes	-3.4906	0.002	-0.07 (-0.11, -0.03)	Age-standardized
DALYs (Disability-Adjusted Life Years)	Tottori	Both	Autism spectrum disorders	4	0	1990	2000	0.5896	0.5788	0.6004	Yes	115.0823	0	0.59 (0.58, 0.6)	Age-standardized
DALYs (Disability-Adjusted Life Years)	Tottori	Both	Autism spectrum disorders	4	1	2000	2010	0.0437	0.0312	0.0562	Yes	7.3399	0	0.04 (0.03, 0.06)	Age-standardized
DALYs (Disability-Adjusted Life Years)	Tottori	Both	Autism spectrum disorders	4	2	2010	2015	1.1305	1.086	1.175	Yes	53.6663	0	1.13 (1.09, 1.18)	Age-standardized
DALYs (Disability-Adjusted Life Years)	Tottori	Both	Autism spectrum disorders	4	3	2015	2019	-0.6823	-0.7509	-0.6137	Yes	-20.829	0	-0.68 (-0.75, -0.61)	Age-standardized
DALYs (Disability-Adjusted Life Years)	Tottori	Both	Autism spectrum disorders	4	4	2019	2021	0.2532	0.1153	0.3912	Yes	3.8603	0.001	0.25 (0.12, 0.39)	Age-standardized
DALYs (Disability-Adjusted Life Years)	Toyama	Male	Autism spectrum disorders	4	0	1990	1999	0.5769	0.5567	0.597	Yes	60.3003	0	0.58 (0.56, 0.6)	Age-standardized
DALYs (Disability-Adjusted Life Years)	Toyama	Male	Autism spectrum disorders	4	1	1999	2010	0.042	0.0247	0.0592	Yes	5.1178	0	0.04 (0.02, 0.06)	Age-standardized
DALYs (Disability-Adjusted Life Years)	Toyama	Male	Autism spectrum disorders	4	2	2010	2015	1.0213	0.9509	1.0917	Yes	30.6301	0	1.02 (0.95, 1.09)	Age-standardized
DALYs (Disability-Adjusted Life Years)	Toyama	Male	Autism spectrum disorders	4	3	2015	2019	-0.709	-0.8188	-0.599	Yes	-13.5084	0	-0.71 (-0.82, -0.6)	Age-standardized
DALYs (Disability-Adjusted Life Years)	Toyama	Male	Autism spectrum disorders	4	4	2019	2021	0.1082	-0.1131	0.3299	No	1.0264	0.318	0.11 (-0.11, 0.33)	Age-standardized
DALYs (Disability-Adjusted Life Years)	Toyama	Female	Autism spectrum disorders	5	0	1990	1999	0.6743	0.6514	0.6973	Yes	62.7869	0	0.67 (0.65, 0.7)	Age-standardized
DALYs (Disability-Adjusted Life Years)	Toyama	Female	Autism spectrum disorders	5	1	1999	2003	0.2471	0.1215	0.3728	Yes	4.1974	0.001	0.25 (0.12, 0.37)	Age-standardized
DALYs (Disability-Adjusted Life Years)	Toyama	Female	Autism spectrum disorders	5	2	2003	2010	-0.0208	-0.0641	0.0224	No	-1.0266	0.321	-0.02 (-0.06, 0.02)	Age-standardized
DALYs (Disability-Adjusted Life Years)	Toyama	Female	Autism spectrum disorders	5	3	2010	2015	1.0268	0.946	1.1077	Yes	27.2068	0	1.03 (0.95, 1.11)	Age-standardized
DALYs (Disability-Adjusted Life Years)	Toyama	Female	Autism spectrum disorders	5	4	2015	2019	-0.3779	-0.5052	-0.2504	Yes	-6.3092	0	-0.38 (-0.51, -0.25)	Age-standardized
DALYs (Disability-Adjusted Life Years)	Toyama	Female	Autism spectrum disorders	5	5	2019	2021	0.3257	0.0735	0.5786	Yes	2.7536	0.015	0.33 (0.07, 0.58)	Age-standardized
DALYs (Disability-Adjusted Life Years)	Toyama	Both	Autism spectrum disorders	4	0	1990	1999	0.6861	0.67	0.7023	Yes	89.7459	0	0.69 (0.67, 0.7)	Age-standardized
DALYs (Disability-Adjusted Life Years)	Toyama	Both	Autism spectrum disorders	4	1	1999	2010	0.0952	0.0814	0.109	Yes	14.5154	0	0.1 (0.08, 0.11)	Age-standardized
DALYs (Disability-Adjusted Life Years)	Toyama	Both	Autism spectrum disorders	4	2	2010	2015	1.0638	1.0077	1.1199	Yes	40.0365	0	1.06 (1.01, 1.12)	Age-standardized
DALYs (Disability-Adjusted Life Years)	Toyama	Both	Autism spectrum disorders	4	3	2015	2019	-0.526	-0.6134	-0.4386	Yes	-12.6124	0	-0.53 (-0.61, -0.44)	Age-standardized
DALYs (Disability-Adjusted Life Years)	Toyama	Both	Autism spectrum disorders	4	4	2019	2021	0.2412	0.0645	0.4183	Yes	2.8682	0.01	0.24 (0.06, 0.42)	Age-standardized
DALYs (Disability-Adjusted Life Years)	Wakayama	Male	Autism spectrum disorders	4	0	1990	2000	0.5238	0.5047	0.5429	Yes	57.6903	0	0.52 (0.5, 0.54)	Age-standardized
DALYs (Disability-Adjusted Life Years)	Wakayama	Male	Autism spectrum disorders	4	1	2000	2010	0.0494	0.0275	0.0714	Yes	4.7297	0	0.05 (0.03, 0.07)	Age-standardized
DALYs (Disability-Adjusted Life Years)	Wakayama	Male	Autism spectrum disorders	4	2	2010	2015	1.0424	0.965	1.1199	Yes	28.4172	0	1.04 (0.96, 1.12)	Age-standardized
DALYs (Disability-Adjusted Life Years)	Wakayama	Male	Autism spectrum disorders	4	3	2015	2019	-0.8095	-0.9316	-0.6872	Yes	-13.8624	0	-0.81 (-0.93, -0.69)	Age-standardized
DALYs (Disability-Adjusted Life Years)	Wakayama	Male	Autism spectrum disorders	4	4	2019	2021	0.4895	0.2419	0.7378	Yes	4.1586	0.001	0.49 (0.24, 0.74)	Age-standardized
DALYs (Disability-Adjusted Life Years)	Wakayama	Female	Autism spectrum disorders	5	0	1990	1996	0.6915	0.654	0.729	Yes	39.4491	0	0.69 (0.65, 0.73)	Age-standardized
DALYs (Disability-Adjusted Life Years)	Wakayama	Female	Autism spectrum disorders	5	1	1996	1999	0.8661	0.6454	1.0872	Yes	8.3938	0	0.87 (0.65, 1.09)	Age-standardized
DALYs (Disability-Adjusted Life Years)	Wakayama	Female	Autism spectrum disorders	5	2	1999	2010	0.0258	0.0086	0.043	Yes	3.2017	0.006	0.03 (0.01, 0.04)	Age-standardized
DALYs (Disability-Adjusted Life Years)	Wakayama	Female	Autism spectrum disorders	5	3	2010	2015	1.0135	0.9431	1.084	Yes	30.807	0	1.01 (0.94, 1.08)	Age-standardized
DALYs (Disability-Adjusted Life Years)	Wakayama	Female	Autism spectrum disorders	5	4	2015	2019	-0.3212	-0.4301	-0.2121	Yes	-6.2716	0	-0.32 (-0.43, -0.21)	Age-standardized
DALYs (Disability-Adjusted Life Years)	Wakayama	Female	Autism spectrum disorders	5	5	2019	2021	0.1082	-0.1117	0.3286	No	1.0484	0.311	0.11 (-0.11, 0.33)	Age-standardized
DALYs (Disability-Adjusted Life Years)	Wakayama	Both	Autism spectrum disorders	4	0	1990	1999	0.6494	0.6295	0.6693	Yes	68.8029	0	0.65 (0.63, 0.67)	Age-standardized
DALYs (Disability-Adjusted Life Years)	Wakayama	Both	Autism spectrum disorders	4	1	1999	2010	0.0812	0.0643	0.098	Yes	10.1303	0	0.08 (0.06, 0.1)	Age-standardized
DALYs (Disability-Adjusted Life Years)	Wakayama	Both	Autism spectrum disorders	4	2	2010	2015	1.0454	0.9761	1.1148	Yes	31.8266	0	1.05 (0.98, 1.11)	Age-standardized
DALYs (Disability-Adjusted Life Years)	Wakayama	Both	Autism spectrum disorders	4	3	2015	2019	-0.5893	-0.6984	-0.4801	Yes	-11.3062	0	-0.59 (-0.7, -0.48)	Age-standardized
DALYs (Disability-Adjusted Life Years)	Wakayama	Both	Autism spectrum disorders	4	4	2019	2021	0.4726	0.2539	0.6919	Yes	4.5449	0	0.47 (0.25, 0.69)	Age-standardized
DALYs (Disability-Adjusted Life Years)	Yamagata	Male	Autism spectrum disorders	4	0	1990	1999	0.5192	0.4945	0.544	Yes	44.1811	0	0.52 (0.49, 0.54)	Age-standardized
DALYs (Disability-Adjusted Life Years)	Yamagata	Male	Autism spectrum disorders	4	1	1999	2010	0.05	0.029	0.0709	Yes	5.0075	0	0.05 (0.03, 0.07)	Age-standardized
DALYs (Disability-Adjusted Life Years)	Yamagata	Male	Autism spectrum disorders	4	2	2010	2015	1.0864	1	1.1729	Yes	26.532	0	1.09 (1, 1.17)	Age-standardized
DALYs (Disability-Adjusted Life Years)	Yamagata	Male	Autism spectrum disorders	4	3	2015	2019	-0.7657	-0.897	-0.6343	Yes	-12.1989	0	-0.77 (-0.9, -0.63)	Age-standardized
DALYs (Disability-Adjusted Life Years)	Yamagata	Male	Autism spectrum disorders	4	4	2019	2021	0.108	-0.1637	0.3805	No	0.8346	0.415	0.11 (-0.16, 0.38)	Age-standardized
DALYs (Disability-Adjusted Life Years)	Yamagata	Female	Autism spectrum disorders	4	0	1990	2000	0.6661	0.6398	0.6924	Yes	53.3858	0	0.67 (0.64, 0.69)	Age-standardized
DALYs (Disability-Adjusted Life Years)	Yamagata	Female	Autism spectrum disorders	4	1	2000	2010	0.0244	-0.0061	0.0548	No	1.6823	0.11	0.02 (-0.01, 0.05)	Age-standardized
DALYs (Disability-Adjusted Life Years)	Yamagata	Female	Autism spectrum disorders	4	2	2010	2015	1.0431	0.936	1.1502	Yes	20.5644	0	1.04 (0.94, 1.15)	Age-standardized
DALYs (Disability-Adjusted Life Years)	Yamagata	Female	Autism spectrum disorders	4	3	2015	2019	-0.3708	-0.5375	-0.2038	Yes	-4.6599	0	-0.37 (-0.54, -0.2)	Age-standardized
DALYs (Disability-Adjusted Life Years)	Yamagata	Female	Autism spectrum disorders	4	4	2019	2021	0.1179	-0.2146	0.4514	No	0.7441	0.466	0.12 (-0.21, 0.45)	Age-standardized
DALYs (Disability-Adjusted Life Years)	Yamagata	Both	Autism spectrum disorders	4	0	1990	1999	0.6293	0.6034	0.6553	Yes	51.0254	0	0.63 (0.6, 0.66)	Age-standardized
DALYs (Disability-Adjusted Life Years)	Yamagata	Both	Autism spectrum disorders	4	1	1999	2010	0.0618	0.0397	0.0839	Yes	5.8659	0	0.06 (0.04, 0.08)	Age-standardized
DALYs (Disability-Adjusted Life Years)	Yamagata	Both	Autism spectrum disorders	4	2	2010	2015	1.0724	0.9813	1.1635	Yes	24.8718	0	1.07 (0.98, 1.16)	Age-standardized
DALYs (Disability-Adjusted Life Years)	Yamagata	Both	Autism spectrum disorders	4	3	2015	2018	-0.6414	-0.9198	-0.3622	Yes	-4.8179	0	-0.64 (-0.92, -0.36)	Age-standardized
DALYs (Disability-Adjusted Life Years)	Yamagata	Both	Autism spectrum disorders	4	4	2018	2021	0.0353	-0.1064	0.1773	No	0.5233	0.607	0.04 (-0.11, 0.18)	Age-standardized
DALYs (Disability-Adjusted Life Years)	Yamaguchi	Male	Autism spectrum disorders	4	0	1990	1999	0.5586	0.5253	0.5919	Yes	35.3274	0	0.56 (0.53, 0.59)	Age-standardized
DALYs (Disability-Adjusted Life Years)	Yamaguchi	Male	Autism spectrum disorders	4	1	1999	2010	0.0518	0.0237	0.08	Yes	3.866	0.001	0.05 (0.02, 0.08)	Age-standardized
DALYs (Disability-Adjusted Life Years)	Yamaguchi	Male	Autism spectrum disorders	4	2	2010	2015	1.1195	1.0044	1.2348	Yes	20.5265	0	1.12 (1, 1.23)	Age-standardized
DALYs (Disability-Adjusted Life Years)	Yamaguchi	Male	Autism spectrum disorders	4	3	2015	2018	-0.9768	-1.3328	-0.6196	Yes	-5.7264	0	-0.98 (-1.33, -0.62)	Age-standardized
DALYs (Disability-Adjusted Life Years)	Yamaguchi	Male	Autism spectrum disorders	4	4	2018	2021	0.0288	-0.1529	0.2109	No	0.3326	0.743	0.03 (-0.15, 0.21)	Age-standardized
DALYs (Disability-Adjusted Life Years)	Yamaguchi	Female	Autism spectrum disorders	3	0	1990	2000	0.6444	0.6084	0.6805	Yes	37.2729	0	0.64 (0.61, 0.68)	Age-standardized
DALYs (Disability-Adjusted Life Years)	Yamaguchi	Female	Autism spectrum disorders	3	1	2000	2011	0.0834	0.0481	0.1186	Yes	4.9208	0	0.08 (0.05, 0.12)	Age-standardized
DALYs (Disability-Adjusted Life Years)	Yamaguchi	Female	Autism spectrum disorders	3	2	2011	2014	1.3847	0.9299	1.8416	Yes	6.3605	0	1.38 (0.93, 1.84)	Age-standardized
DALYs (Disability-Adjusted Life Years)	Yamaguchi	Female	Autism spectrum disorders	3	3	2014	2021	-0.048	-0.1087	0.0128	No	-1.6428	0.115	-0.05 (-0.11, 0.01)	Age-standardized
DALYs (Disability-Adjusted Life Years)	Yamaguchi	Both	Autism spectrum disorders	4	0	1990	1999	0.6658	0.6372	0.6944	Yes	49.0729	0	0.67 (0.64, 0.69)	Age-standardized
DALYs (Disability-Adjusted Life Years)	Yamaguchi	Both	Autism spectrum disorders	4	1	1999	2010	0.0959	0.0719	0.1199	Yes	8.3931	0	0.1 (0.07, 0.12)	Age-standardized
DALYs (Disability-Adjusted Life Years)	Yamaguchi	Both	Autism spectrum disorders	4	2	2010	2015	1.1418	1.043	1.2406	Yes	24.4177	0	1.14 (1.04, 1.24)	Age-standardized
DALYs (Disability-Adjusted Life Years)	Yamaguchi	Both	Autism spectrum disorders	4	3	2015	2018	-0.7048	-1.0089	-0.3998	Yes	-4.8453	0	-0.7 (-1.01, -0.4)	Age-standardized
DALYs (Disability-Adjusted Life Years)	Yamaguchi	Both	Autism spectrum disorders	4	4	2018	2021	0.069	-0.085	0.2233	No	0.9413	0.359	0.07 (-0.09, 0.22)	Age-standardized
DALYs (Disability-Adjusted Life Years)	Yamanashi	Male	Autism spectrum disorders	4	0	1990	1999	0.5678	0.5399	0.5957	Yes	42.8794	0	0.57 (0.54, 0.6)	Age-standardized
DALYs (Disability-Adjusted Life Years)	Yamanashi	Male	Autism spectrum disorders	4	1	1999	2010	0.037	0.0135	0.0604	Yes	3.3114	0.004	0.04 (0.01, 0.06)	Age-standardized
DALYs (Disability-Adjusted Life Years)	Yamanashi	Male	Autism spectrum disorders	4	2	2010	2015	1.1135	1.0181	1.2091	Yes	24.6322	0	1.11 (1.02, 1.21)	Age-standardized
DALYs (Disability-Adjusted Life Years)	Yamanashi	Male	Autism spectrum disorders	4	3	2015	2018	-0.92	-1.2144	-0.6247	Yes	-6.5245	0	-0.92 (-1.21, -0.62)	Age-standardized
DALYs (Disability-Adjusted Life Years)	Yamanashi	Male	Autism spectrum disorders	4	4	2018	2021	-0.0581	-0.209	0.0931	No	-0.8079	0.43	-0.06 (-0.21, 0.09)	Age-standardized
DALYs (Disability-Adjusted Life Years)	Yamanashi	Female	Autism spectrum disorders	3	0	1990	1999	0.6985	0.6702	0.7267	Yes	51.5251	0	0.7 (0.67, 0.73)	Age-standardized
DALYs (Disability-Adjusted Life Years)	Yamanashi	Female	Autism spectrum disorders	3	1	1999	2010	0.0592	0.0356	0.0828	Yes	5.2164	0	0.06 (0.04, 0.08)	Age-standardized
DALYs (Disability-Adjusted Life Years)	Yamanashi	Female	Autism spectrum disorders	3	2	2010	2015	1.0004	0.9026	1.0984	Yes	21.3558	0	1 (0.9, 1.1)	Age-standardized
DALYs (Disability-Adjusted Life Years)	Yamanashi	Female	Autism spectrum disorders	3	3	2015	2021	-0.1843	-0.2354	-0.1332	Yes	-7.4937	0	-0.18 (-0.24, -0.13)	Age-standardized
DALYs (Disability-Adjusted Life Years)	Yamanashi	Both	Autism spectrum disorders	4	0	1990	1999	0.6508	0.6267	0.6748	Yes	57.0986	0	0.65 (0.63, 0.67)	Age-standardized
DALYs (Disability-Adjusted Life Years)	Yamanashi	Both	Autism spectrum disorders	4	1	1999	2010	0.0501	0.03	0.0703	Yes	5.2249	0	0.05 (0.03, 0.07)	Age-standardized
DALYs (Disability-Adjusted Life Years)	Yamanashi	Both	Autism spectrum disorders	4	2	2010	2015	1.126	1.0434	1.2086	Yes	28.79	0	1.13 (1.04, 1.21)	Age-standardized
DALYs (Disability-Adjusted Life Years)	Yamanashi	Both	Autism spectrum disorders	4	3	2015	2018	-0.7193	-0.9721	-0.4659	Yes	-5.9487	0	-0.72 (-0.97, -0.47)	Age-standardized
DALYs (Disability-Adjusted Life Years)	Yamanashi	Both	Autism spectrum disorders	4	4	2018	2021	-0.0321	-0.1614	0.0974	No	-0.5208	0.609	-0.03 (-0.16, 0.1)	Age-standardized
Prevalence	Aichi	Male	Autism spectrum disorders	4	0	1990	2002	0.18	0.1707	0.1894	Yes	40.6376	0	0.18 (0.17, 0.19)	Age-standardized
Prevalence	Aichi	Male	Autism spectrum disorders	4	1	2002	2010	0.0429	0.0226	0.0633	Yes	4.4331	0	0.04 (0.02, 0.06)	Age-standardized
Prevalence	Aichi	Male	Autism spectrum disorders	4	2	2010	2015	0.4268	0.3786	0.4752	Yes	18.6072	0	0.43 (0.38, 0.48)	Age-standardized
Prevalence	Aichi	Male	Autism spectrum disorders	4	3	2015	2018	-0.3168	-0.4704	-0.163	Yes	-4.3241	0	-0.32 (-0.47, -0.16)	Age-standardized
Prevalence	Aichi	Male	Autism spectrum disorders	4	4	2018	2021	-0.0667	-0.1483	0.0151	No	-1.714	0.104	-0.07 (-0.15, 0.02)	Age-standardized
Prevalence	Aichi	Female	Autism spectrum disorders	3	0	1990	2000	0.2607	0.2466	0.2747	Yes	38.5614	0	0.26 (0.25, 0.27)	Age-standardized
Prevalence	Aichi	Female	Autism spectrum disorders	3	1	2000	2011	0.0104	-0.0039	0.0248	No	1.5144	0.145	0.01 (0, 0.02)	Age-standardized
Prevalence	Aichi	Female	Autism spectrum disorders	3	2	2011	2014	0.6554	0.4751	0.8359	Yes	7.5795	0	0.66 (0.48, 0.84)	Age-standardized
Prevalence	Aichi	Female	Autism spectrum disorders	3	3	2014	2021	-0.0052	-0.0301	0.0197	No	-0.4328	0.67	-0.01 (-0.03, 0.02)	Age-standardized
Prevalence	Aichi	Both	Autism spectrum disorders	4	0	1990	2003	0.2138	0.2046	0.223	Yes	48.7519	0	0.21 (0.2, 0.22)	Age-standardized
Prevalence	Aichi	Both	Autism spectrum disorders	4	1	2003	2010	0.0336	0.0042	0.0631	Yes	2.3969	0.028	0.03 (0, 0.06)	Age-standardized
Prevalence	Aichi	Both	Autism spectrum disorders	4	2	2010	2015	0.4615	0.4065	0.5165	Yes	17.6799	0	0.46 (0.41, 0.52)	Age-standardized
Prevalence	Aichi	Both	Autism spectrum disorders	4	3	2015	2018	-0.2411	-0.4161	-0.0659	Yes	-2.8903	0.01	-0.24 (-0.42, -0.07)	Age-standardized
Prevalence	Aichi	Both	Autism spectrum disorders	4	4	2018	2021	-0.0441	-0.1342	0.0461	No	-1.0273	0.318	-0.04 (-0.13, 0.05)	Age-standardized
Prevalence	Akita	Male	Autism spectrum disorders	4	0	1990	1999	0.6071	0.594	0.6201	Yes	97.8657	0	0.61 (0.59, 0.62)	Age-standardized
Prevalence	Akita	Male	Autism spectrum disorders	4	1	1999	2010	0.027	0.016	0.0381	Yes	5.1398	0	0.03 (0.02, 0.04)	Age-standardized
Prevalence	Akita	Male	Autism spectrum disorders	4	2	2010	2015	1.0407	0.9951	1.0864	Yes	48.1092	0	1.04 (1, 1.09)	Age-standardized
Prevalence	Akita	Male	Autism spectrum disorders	4	3	2015	2019	-0.8532	-0.9251	-0.7813	Yes	-24.8275	0	-0.85 (-0.93, -0.78)	Age-standardized
Prevalence	Akita	Male	Autism spectrum disorders	4	4	2019	2021	0.3919	0.2481	0.5358	Yes	5.7326	0	0.39 (0.25, 0.54)	Age-standardized
Prevalence	Akita	Female	Autism spectrum disorders	3	0	1990	2000	0.6458	0.615	0.6765	Yes	43.8186	0	0.65 (0.62, 0.68)	Age-standardized
Prevalence	Akita	Female	Autism spectrum disorders	3	1	2000	2011	0.061	0.0307	0.0914	Yes	4.1804	0	0.06 (0.03, 0.09)	Age-standardized
Prevalence	Akita	Female	Autism spectrum disorders	3	2	2011	2014	1.4501	1.0626	1.8391	Yes	7.8234	0	1.45 (1.06, 1.84)	Age-standardized
Prevalence	Akita	Female	Autism spectrum disorders	3	3	2014	2021	-0.0987	-0.1509	-0.0464	Yes	-3.925	0.001	-0.1 (-0.15, -0.05)	Age-standardized
Prevalence	Akita	Both	Autism spectrum disorders	4	0	1990	1999	0.6903	0.6786	0.7021	Yes	123.8239	0	0.69 (0.68, 0.7)	Age-standardized
Prevalence	Akita	Both	Autism spectrum disorders	4	1	1999	2010	0.0662	0.0563	0.0762	Yes	13.9784	0	0.07 (0.06, 0.08)	Age-standardized
Prevalence	Akita	Both	Autism spectrum disorders	4	2	2010	2015	1.0323	0.9912	1.0735	Yes	52.9558	0	1.03 (0.99, 1.07)	Age-standardized
Prevalence	Akita	Both	Autism spectrum disorders	4	3	2015	2019	-0.5746	-0.6391	-0.5101	Yes	-18.6692	0	-0.57 (-0.64, -0.51)	Age-standardized
Prevalence	Akita	Both	Autism spectrum disorders	4	4	2019	2021	0.4291	0.3006	0.5577	Yes	7.0299	0	0.43 (0.3, 0.56)	Age-standardized
Prevalence	Aomori	Male	Autism spectrum disorders	4	0	1990	2001	0.2975	0.286	0.309	Yes	54.281	0	0.3 (0.29, 0.31)	Age-standardized
Prevalence	Aomori	Male	Autism spectrum disorders	4	1	2001	2010	0.0974	0.0789	0.1159	Yes	11.0779	0	0.1 (0.08, 0.12)	Age-standardized
Prevalence	Aomori	Male	Autism spectrum disorders	4	2	2010	2015	0.4679	0.4138	0.5219	Yes	18.2368	0	0.47 (0.41, 0.52)	Age-standardized
Prevalence	Aomori	Male	Autism spectrum disorders	4	3	2015	2018	-0.3246	-0.4937	-0.1553	Yes	-4.0236	0.001	-0.32 (-0.49, -0.16)	Age-standardized
Prevalence	Aomori	Male	Autism spectrum disorders	4	4	2018	2021	-0.0215	-0.1103	0.0673	No	-0.5095	0.617	-0.02 (-0.11, 0.07)	Age-standardized
Prevalence	Aomori	Female	Autism spectrum disorders	5	0	1990	1995	0.3002	0.2899	0.3106	Yes	61.851	0	0.3 (0.29, 0.31)	Age-standardized
Prevalence	Aomori	Female	Autism spectrum disorders	5	1	1995	1999	0.4187	0.3957	0.4416	Yes	38.9324	0	0.42 (0.4, 0.44)	Age-standardized
Prevalence	Aomori	Female	Autism spectrum disorders	5	2	1999	2002	0.1635	0.1167	0.2103	Yes	7.4554	0	0.16 (0.12, 0.21)	Age-standardized
Prevalence	Aomori	Female	Autism spectrum disorders	5	3	2002	2010	0.0646	0.0585	0.0708	Yes	22.3249	0	0.06 (0.06, 0.07)	Age-standardized
Prevalence	Aomori	Female	Autism spectrum disorders	5	4	2010	2015	0.3606	0.346	0.3753	Yes	52.483	0	0.36 (0.35, 0.38)	Age-standardized
Prevalence	Aomori	Female	Autism spectrum disorders	5	5	2015	2021	-0.019	-0.0268	-0.0113	Yes	-5.2116	0	-0.02 (-0.03, -0.01)	Age-standardized
Prevalence	Aomori	Both	Autism spectrum disorders	5	0	1990	1995	0.3366	0.308	0.3652	Yes	25.159	0	0.34 (0.31, 0.37)	Age-standardized
Prevalence	Aomori	Both	Autism spectrum disorders	5	1	1995	2000	0.4109	0.3701	0.4518	Yes	21.4855	0	0.41 (0.37, 0.45)	Age-standardized
Prevalence	Aomori	Both	Autism spectrum disorders	5	2	2000	2010	0.1091	0.0974	0.1208	Yes	19.8431	0	0.11 (0.1, 0.12)	Age-standardized
Prevalence	Aomori	Both	Autism spectrum disorders	5	3	2010	2015	0.4495	0.4091	0.49	Yes	23.7317	0	0.45 (0.41, 0.49)	Age-standardized
Prevalence	Aomori	Both	Autism spectrum disorders	5	4	2015	2018	-0.1379	-0.2672	-0.0085	Yes	-2.2711	0.038	-0.14 (-0.27, -0.01)	Age-standardized
Prevalence	Aomori	Both	Autism spectrum disorders	5	5	2018	2021	0.0716	0.0063	0.137	Yes	2.3382	0.034	0.07 (0.01, 0.14)	Age-standardized
Prevalence	Chiba	Male	Autism spectrum disorders	4	0	1990	1999	0.5687	0.5444	0.593	Yes	49.2796	0	0.57 (0.54, 0.59)	Age-standardized
Prevalence	Chiba	Male	Autism spectrum disorders	4	1	1999	2010	0.0402	0.0199	0.0606	Yes	4.1631	0.001	0.04 (0.02, 0.06)	Age-standardized
Prevalence	Chiba	Male	Autism spectrum disorders	4	2	2010	2015	1.0874	1.0051	1.1698	Yes	27.9025	0	1.09 (1.01, 1.17)	Age-standardized
Prevalence	Chiba	Male	Autism spectrum disorders	4	3	2015	2018	-0.9207	-1.1785	-0.6623	Yes	-7.4592	0	-0.92 (-1.18, -0.66)	Age-standardized
Prevalence	Chiba	Male	Autism spectrum disorders	4	4	2018	2021	-0.0926	-0.2288	0.0437	No	-1.4274	0.171	-0.09 (-0.23, 0.04)	Age-standardized
Prevalence	Chiba	Female	Autism spectrum disorders	4	0	1990	2000	0.6602	0.6386	0.6819	Yes	64.2959	0	0.66 (0.64, 0.68)	Age-standardized
Prevalence	Chiba	Female	Autism spectrum disorders	4	1	2000	2010	0.0047	-0.0204	0.0298	No	0.3908	0.701	0 (-0.02, 0.03)	Age-standardized
Prevalence	Chiba	Female	Autism spectrum disorders	4	2	2010	2015	1.0445	0.9587	1.1303	Yes	25.7049	0	1.04 (0.96, 1.13)	Age-standardized
Prevalence	Chiba	Female	Autism spectrum disorders	4	3	2015	2019	-0.3483	-0.4799	-0.2166	Yes	-5.5494	0	-0.35 (-0.48, -0.22)	Age-standardized
Prevalence	Chiba	Female	Autism spectrum disorders	4	4	2019	2021	0.3369	0.0563	0.6183	Yes	2.523	0.021	0.34 (0.06, 0.62)	Age-standardized
Prevalence	Chiba	Both	Autism spectrum disorders	4	0	1990	1999	0.6196	0.6058	0.6333	Yes	94.9546	0	0.62 (0.61, 0.63)	Age-standardized
Prevalence	Chiba	Both	Autism spectrum disorders	4	1	1999	2010	0.0415	0.0301	0.053	Yes	7.6273	0	0.04 (0.03, 0.05)	Age-standardized
Prevalence	Chiba	Both	Autism spectrum disorders	4	2	2010	2015	1.066	1.0201	1.1119	Yes	49.0863	0	1.07 (1.02, 1.11)	Age-standardized
Prevalence	Chiba	Both	Autism spectrum disorders	4	3	2015	2019	-0.6573	-0.7298	-0.5847	Yes	-18.9746	0	-0.66 (-0.73, -0.58)	Age-standardized
Prevalence	Chiba	Both	Autism spectrum disorders	4	4	2019	2021	0.2366	0.0877	0.3857	Yes	3.3405	0.004	0.24 (0.09, 0.39)	Age-standardized
Prevalence	Ehime	Male	Autism spectrum disorders	4	0	1990	1999	0.5806	0.5699	0.5913	Yes	114.2878	0	0.58 (0.57, 0.59)	Age-standardized
Prevalence	Ehime	Male	Autism spectrum disorders	4	1	1999	2010	0.0433	0.0344	0.0522	Yes	10.192	0	0.04 (0.03, 0.05)	Age-standardized
Prevalence	Ehime	Male	Autism spectrum disorders	4	2	2010	2015	1.0393	1.0028	1.0757	Yes	60.2314	0	1.04 (1, 1.08)	Age-standardized
Prevalence	Ehime	Male	Autism spectrum disorders	4	3	2015	2019	-0.7616	-0.8184	-0.7049	Yes	-28.0916	0	-0.76 (-0.82, -0.7)	Age-standardized
Prevalence	Ehime	Male	Autism spectrum disorders	4	4	2019	2021	0.2659	0.1504	0.3816	Yes	4.8393	0	0.27 (0.15, 0.38)	Age-standardized
Prevalence	Ehime	Female	Autism spectrum disorders	5	0	1990	1994	0.5242	0.4765	0.572	Yes	23.4621	0	0.52 (0.48, 0.57)	Age-standardized
Prevalence	Ehime	Female	Autism spectrum disorders	5	1	1994	2000	0.7193	0.6867	0.7518	Yes	47.2655	0	0.72 (0.69, 0.75)	Age-standardized
Prevalence	Ehime	Female	Autism spectrum disorders	5	2	2000	2010	0.0351	0.0224	0.0478	Yes	5.8996	0	0.04 (0.02, 0.05)	Age-standardized
Prevalence	Ehime	Female	Autism spectrum disorders	5	3	2010	2015	1.0191	0.9743	1.0639	Yes	48.691	0	1.02 (0.97, 1.06)	Age-standardized
Prevalence	Ehime	Female	Autism spectrum disorders	5	4	2015	2019	-0.3563	-0.4276	-0.2849	Yes	-10.6259	0	-0.36 (-0.43, -0.28)	Age-standardized
Prevalence	Ehime	Female	Autism spectrum disorders	5	5	2019	2021	0.2213	0.0793	0.3634	Yes	3.3237	0.005	0.22 (0.08, 0.36)	Age-standardized
Prevalence	Ehime	Both	Autism spectrum disorders	4	0	1990	2000	0.6174	0.6063	0.6286	Yes	116.5679	0	0.62 (0.61, 0.63)	Age-standardized
Prevalence	Ehime	Both	Autism spectrum disorders	4	1	2000	2010	0.0593	0.0466	0.0721	Yes	9.8012	0	0.06 (0.05, 0.07)	Age-standardized
Prevalence	Ehime	Both	Autism spectrum disorders	4	2	2010	2015	1.1116	1.0684	1.1548	Yes	54.362	0	1.11 (1.07, 1.15)	Age-standardized
Prevalence	Ehime	Both	Autism spectrum disorders	4	3	2015	2019	-0.5724	-0.6402	-0.5045	Yes	-17.6608	0	-0.57 (-0.64, -0.5)	Age-standardized
Prevalence	Ehime	Both	Autism spectrum disorders	4	4	2019	2021	0.3111	0.1715	0.4508	Yes	4.6876	0	0.31 (0.17, 0.45)	Age-standardized
Prevalence	Fukui	Male	Autism spectrum disorders	4	0	1990	2000	0.5202	0.4878	0.5526	Yes	33.8253	0	0.52 (0.49, 0.55)	Age-standardized
Prevalence	Fukui	Male	Autism spectrum disorders	4	1	2000	2010	0.0242	-0.0131	0.0615	No	1.3613	0.19	0.02 (-0.01, 0.06)	Age-standardized
Prevalence	Fukui	Male	Autism spectrum disorders	4	2	2010	2015	1.131	1.0022	1.26	Yes	18.5395	0	1.13 (1, 1.26)	Age-standardized
Prevalence	Fukui	Male	Autism spectrum disorders	4	3	2015	2018	-1.095	-1.4921	-0.6963	Yes	-5.7501	0	-1.09 (-1.49, -0.7)	Age-standardized
Prevalence	Fukui	Male	Autism spectrum disorders	4	4	2018	2021	0.0134	-0.1979	0.2253	No	0.1335	0.895	0.01 (-0.2, 0.23)	Age-standardized
Prevalence	Fukui	Female	Autism spectrum disorders	5	0	1990	1995	0.6215	0.5925	0.6505	Yes	45.7943	0	0.62 (0.59, 0.65)	Age-standardized
Prevalence	Fukui	Female	Autism spectrum disorders	5	1	1995	1999	0.7808	0.7173	0.8444	Yes	26.2918	0	0.78 (0.72, 0.84)	Age-standardized
Prevalence	Fukui	Female	Autism spectrum disorders	5	2	1999	2010	0.0594	0.0495	0.0693	Yes	12.7788	0	0.06 (0.05, 0.07)	Age-standardized
Prevalence	Fukui	Female	Autism spectrum disorders	5	3	2010	2015	0.9043	0.8638	0.9449	Yes	47.744	0	0.9 (0.86, 0.94)	Age-standardized
Prevalence	Fukui	Female	Autism spectrum disorders	5	4	2015	2019	-0.2296	-0.2913	-0.1678	Yes	-7.9146	0	-0.23 (-0.29, -0.17)	Age-standardized
Prevalence	Fukui	Female	Autism spectrum disorders	5	5	2019	2021	0.2458	0.1179	0.3738	Yes	4.0994	0.001	0.25 (0.12, 0.37)	Age-standardized
Prevalence	Fukui	Both	Autism spectrum disorders	4	0	1990	1999	0.6409	0.6163	0.6656	Yes	54.7804	0	0.64 (0.62, 0.67)	Age-standardized
Prevalence	Fukui	Both	Autism spectrum disorders	4	1	1999	2010	0.067	0.0467	0.0873	Yes	6.9288	0	0.07 (0.05, 0.09)	Age-standardized
Prevalence	Fukui	Both	Autism spectrum disorders	4	2	2010	2015	1.117	1.0349	1.1991	Yes	28.7367	0	1.12 (1.03, 1.2)	Age-standardized
Prevalence	Fukui	Both	Autism spectrum disorders	4	3	2015	2019	-0.6641	-0.7944	-0.5337	Yes	-10.6697	0	-0.66 (-0.79, -0.53)	Age-standardized
Prevalence	Fukui	Both	Autism spectrum disorders	4	4	2019	2021	0.4027	0.1342	0.672	Yes	3.1529	0.006	0.4 (0.13, 0.67)	Age-standardized
Prevalence	Fukuoka	Male	Autism spectrum disorders	4	0	1990	2000	0.3076	0.3028	0.3124	Yes	134.7233	0	0.31 (0.3, 0.31)	Age-standardized
Prevalence	Fukuoka	Male	Autism spectrum disorders	4	1	2000	2010	0.0666	0.061	0.0722	Yes	25.0787	0	0.07 (0.06, 0.07)	Age-standardized
Prevalence	Fukuoka	Male	Autism spectrum disorders	4	2	2010	2015	0.4273	0.4078	0.4468	Yes	46.1361	0	0.43 (0.41, 0.45)	Age-standardized
Prevalence	Fukuoka	Male	Autism spectrum disorders	4	3	2015	2019	-0.2301	-0.2605	-0.1996	Yes	-15.8384	0	-0.23 (-0.26, -0.2)	Age-standardized
Prevalence	Fukuoka	Male	Autism spectrum disorders	4	4	2019	2021	0.0244	-0.0413	0.0901	No	0.7811	0.445	0.02 (-0.04, 0.09)	Age-standardized
Prevalence	Fukuoka	Female	Autism spectrum disorders	4	0	1990	2000	0.3013	0.2951	0.3075	Yes	102.2074	0	0.3 (0.3, 0.31)	Age-standardized
Prevalence	Fukuoka	Female	Autism spectrum disorders	4	1	2000	2010	0.0966	0.0892	0.104	Yes	27.428	0	0.1 (0.09, 0.1)	Age-standardized
Prevalence	Fukuoka	Female	Autism spectrum disorders	4	2	2010	2015	0.2985	0.2731	0.3239	Yes	24.7183	0	0.3 (0.27, 0.32)	Age-standardized
Prevalence	Fukuoka	Female	Autism spectrum disorders	4	3	2015	2019	-0.128	-0.1665	-0.0894	Yes	-6.9725	0	-0.13 (-0.17, -0.09)	Age-standardized
Prevalence	Fukuoka	Female	Autism spectrum disorders	4	4	2019	2021	0.1419	0.0603	0.2235	Yes	3.6563	0.002	0.14 (0.06, 0.22)	Age-standardized
Prevalence	Fukuoka	Both	Autism spectrum disorders	4	0	1990	2000	0.3265	0.3213	0.3316	Yes	132.7695	0	0.33 (0.32, 0.33)	Age-standardized
Prevalence	Fukuoka	Both	Autism spectrum disorders	4	1	2000	2010	0.0796	0.0735	0.0857	Yes	27.6233	0	0.08 (0.07, 0.09)	Age-standardized
Prevalence	Fukuoka	Both	Autism spectrum disorders	4	2	2010	2015	0.4057	0.3848	0.4265	Yes	40.9042	0	0.41 (0.38, 0.43)	Age-standardized
Prevalence	Fukuoka	Both	Autism spectrum disorders	4	3	2015	2019	-0.1672	-0.2004	-0.1339	Yes	-10.5507	0	-0.17 (-0.2, -0.13)	Age-standardized
Prevalence	Fukuoka	Both	Autism spectrum disorders	4	4	2019	2021	0.0903	0.0218	0.1589	Yes	2.7687	0.013	0.09 (0.02, 0.16)	Age-standardized
Prevalence	Fukushima	Male	Autism spectrum disorders	4	0	1990	1999	0.5935	0.5579	0.6292	Yes	35.0673	0	0.59 (0.56, 0.63)	Age-standardized
Prevalence	Fukushima	Male	Autism spectrum disorders	4	1	1999	2010	0.0393	0.0096	0.069	Yes	2.7784	0.012	0.04 (0.01, 0.07)	Age-standardized
Prevalence	Fukushima	Male	Autism spectrum disorders	4	2	2010	2015	1.1384	1.0187	1.2582	Yes	20.0851	0	1.14 (1.02, 1.26)	Age-standardized
Prevalence	Fukushima	Male	Autism spectrum disorders	4	3	2015	2018	-0.9982	-1.3716	-0.6235	Yes	-5.5786	0	-1 (-1.37, -0.62)	Age-standardized
Prevalence	Fukushima	Male	Autism spectrum disorders	4	4	2018	2021	-0.0116	-0.2077	0.1849	No	-0.1242	0.903	-0.01 (-0.21, 0.18)	Age-standardized
Prevalence	Fukushima	Female	Autism spectrum disorders	4	0	1990	1999	0.6636	0.6437	0.6836	Yes	70.1323	0	0.66 (0.64, 0.68)	Age-standardized
Prevalence	Fukushima	Female	Autism spectrum disorders	4	1	1999	2010	0.0714	0.0551	0.0877	Yes	9.2209	0	0.07 (0.06, 0.09)	Age-standardized
Prevalence	Fukushima	Female	Autism spectrum disorders	4	2	2010	2015	1.0002	0.9331	1.0673	Yes	31.4593	0	1 (0.93, 1.07)	Age-standardized
Prevalence	Fukushima	Female	Autism spectrum disorders	4	3	2015	2018	-0.3258	-0.5314	-0.1197	Yes	-3.3198	0.004	-0.33 (-0.53, -0.12)	Age-standardized
Prevalence	Fukushima	Female	Autism spectrum disorders	4	4	2018	2021	-0.001	-0.1102	0.1084	No	-0.0183	0.986	0 (-0.11, 0.11)	Age-standardized
Prevalence	Fukushima	Both	Autism spectrum disorders	4	0	1990	1999	0.6674	0.6376	0.6973	Yes	47.1328	0	0.67 (0.64, 0.7)	Age-standardized
Prevalence	Fukushima	Both	Autism spectrum disorders	4	1	1999	2010	0.0634	0.0385	0.0882	Yes	5.358	0	0.06 (0.04, 0.09)	Age-standardized
Prevalence	Fukushima	Both	Autism spectrum disorders	4	2	2010	2015	1.2958	1.1961	1.3956	Yes	27.466	0	1.3 (1.2, 1.4)	Age-standardized
Prevalence	Fukushima	Both	Autism spectrum disorders	4	3	2015	2018	-0.7894	-1.1019	-0.476	Yes	-5.2789	0	-0.79 (-1.1, -0.48)	Age-standardized
Prevalence	Fukushima	Both	Autism spectrum disorders	4	4	2018	2021	-0.0488	-0.214	0.1167	No	-0.62	0.543	-0.05 (-0.21, 0.12)	Age-standardized
Prevalence	Gifu	Male	Autism spectrum disorders	4	0	1990	1999	0.5385	0.5261	0.5509	Yes	91.4357	0	0.54 (0.53, 0.55)	Age-standardized
Prevalence	Gifu	Male	Autism spectrum disorders	4	1	1999	2010	0.0772	0.0667	0.0878	Yes	15.4159	0	0.08 (0.07, 0.09)	Age-standardized
Prevalence	Gifu	Male	Autism spectrum disorders	4	2	2010	2015	1.0306	0.989	1.0723	Yes	52.2443	0	1.03 (0.99, 1.07)	Age-standardized
Prevalence	Gifu	Male	Autism spectrum disorders	4	3	2015	2019	-0.7571	-0.823	-0.6912	Yes	-24.0361	0	-0.76 (-0.82, -0.69)	Age-standardized
Prevalence	Gifu	Male	Autism spectrum disorders	4	4	2019	2021	0.2066	0.0677	0.3457	Yes	3.1249	0.006	0.21 (0.07, 0.35)	Age-standardized
Prevalence	Gifu	Female	Autism spectrum disorders	4	0	1990	2000	0.6673	0.6445	0.6902	Yes	61.6367	0	0.67 (0.64, 0.69)	Age-standardized
Prevalence	Gifu	Female	Autism spectrum disorders	4	1	2000	2010	0.0204	-0.0055	0.0462	No	1.657	0.115	0.02 (-0.01, 0.05)	Age-standardized
Prevalence	Gifu	Female	Autism spectrum disorders	4	2	2010	2015	0.9805	0.8911	1.07	Yes	23.1417	0	0.98 (0.89, 1.07)	Age-standardized
Prevalence	Gifu	Female	Autism spectrum disorders	4	3	2015	2019	-0.3034	-0.4443	-0.1623	Yes	-4.5148	0	-0.3 (-0.44, -0.16)	Age-standardized
Prevalence	Gifu	Female	Autism spectrum disorders	4	4	2019	2021	0.1622	-0.1354	0.4608	No	1.1443	0.267	0.16 (-0.14, 0.46)	Age-standardized
Prevalence	Gifu	Both	Autism spectrum disorders	4	0	1990	2000	0.5823	0.5702	0.5944	Yes	101.357	0	0.58 (0.57, 0.59)	Age-standardized
Prevalence	Gifu	Both	Autism spectrum disorders	4	1	2000	2010	0.0704	0.0566	0.0841	Yes	10.7546	0	0.07 (0.06, 0.08)	Age-standardized
Prevalence	Gifu	Both	Autism spectrum disorders	4	2	2010	2015	1.0598	1.0121	1.1075	Yes	46.9035	0	1.06 (1.01, 1.11)	Age-standardized
Prevalence	Gifu	Both	Autism spectrum disorders	4	3	2015	2019	-0.5638	-0.6394	-0.4881	Yes	-15.6135	0	-0.56 (-0.64, -0.49)	Age-standardized
Prevalence	Gifu	Both	Autism spectrum disorders	4	4	2019	2021	0.26	0.1059	0.4144	Yes	3.5456	0.002	0.26 (0.11, 0.41)	Age-standardized
Prevalence	Global	Male	Autism spectrum disorders	4	0	1990	1995	0.0161	0.0042	0.028	Yes	2.8508	0.011	0.02 (0, 0.03)	Age-standardized
Prevalence	Global	Male	Autism spectrum disorders	4	1	1995	2000	0.1715	0.1547	0.1883	Yes	21.4777	0	0.17 (0.15, 0.19)	Age-standardized
Prevalence	Global	Male	Autism spectrum disorders	4	2	2000	2011	0.0388	0.0347	0.0429	Yes	19.8325	0	0.04 (0.03, 0.04)	Age-standardized
Prevalence	Global	Male	Autism spectrum disorders	4	3	2011	2014	0.0834	0.0309	0.136	Yes	3.3358	0.004	0.08 (0.03, 0.14)	Age-standardized
Prevalence	Global	Male	Autism spectrum disorders	4	4	2014	2021	0.0289	0.0219	0.0358	Yes	8.6974	0	0.03 (0.02, 0.04)	Age-standardized
Prevalence	Global	Female	Autism spectrum disorders	4	0	1990	1992	-0.283	-0.3895	-0.1763	Yes	-5.5695	0	-0.28 (-0.39, -0.18)	Age-standardized
Prevalence	Global	Female	Autism spectrum disorders	4	1	1992	1995	-0.0673	-0.1739	0.0394	No	-1.3249	0.202	-0.07 (-0.17, 0.04)	Age-standardized
Prevalence	Global	Female	Autism spectrum disorders	4	2	1995	2000	0.1985	0.1647	0.2323	Yes	12.3533	0	0.2 (0.16, 0.23)	Age-standardized
Prevalence	Global	Female	Autism spectrum disorders	4	3	2000	2005	0.0535	0.0197	0.0872	Yes	3.3279	0.004	0.05 (0.02, 0.09)	Age-standardized
Prevalence	Global	Female	Autism spectrum disorders	4	4	2005	2021	0.1004	0.0963	0.1045	Yes	51.4852	0	0.1 (0.1, 0.1)	Age-standardized
Prevalence	Global	Both	Autism spectrum disorders	5	0	1990	1992	-0.0756	-0.1147	-0.0366	Yes	-4.1288	0.001	-0.08 (-0.11, -0.04)	Age-standardized
Prevalence	Global	Both	Autism spectrum disorders	5	1	1992	1995	0.0049	-0.0341	0.044	No	0.2679	0.792	0 (-0.03, 0.04)	Age-standardized
Prevalence	Global	Both	Autism spectrum disorders	5	2	1995	2000	0.1721	0.1597	0.1844	Yes	29.7332	0	0.17 (0.16, 0.18)	Age-standardized
Prevalence	Global	Both	Autism spectrum disorders	5	3	2000	2011	0.0476	0.0446	0.0506	Yes	33.5602	0	0.05 (0.04, 0.05)	Age-standardized
Prevalence	Global	Both	Autism spectrum disorders	5	4	2011	2014	0.1018	0.063	0.1406	Yes	5.5967	0	0.1 (0.06, 0.14)	Age-standardized
Prevalence	Global	Both	Autism spectrum disorders	5	5	2014	2021	0.0545	0.0494	0.0597	Yes	22.5847	0	0.05 (0.05, 0.06)	Age-standardized
Prevalence	Gunma	Male	Autism spectrum disorders	4	0	1990	1999	0.5159	0.5039	0.5279	Yes	90.7386	0	0.52 (0.5, 0.53)	Age-standardized
Prevalence	Gunma	Male	Autism spectrum disorders	4	1	1999	2010	0.085	0.0744	0.0955	Yes	16.9521	0	0.09 (0.07, 0.1)	Age-standardized
Prevalence	Gunma	Male	Autism spectrum disorders	4	2	2010	2015	0.974	0.9319	1.0161	Yes	48.837	0	0.97 (0.93, 1.02)	Age-standardized
Prevalence	Gunma	Male	Autism spectrum disorders	4	3	2015	2019	-0.7514	-0.8188	-0.684	Yes	-23.3463	0	-0.75 (-0.82, -0.68)	Age-standardized
Prevalence	Gunma	Male	Autism spectrum disorders	4	4	2019	2021	0.2811	0.1431	0.4192	Yes	4.2844	0	0.28 (0.14, 0.42)	Age-standardized
Prevalence	Gunma	Female	Autism spectrum disorders	3	0	1990	2000	0.6521	0.6231	0.6812	Yes	46.843	0	0.65 (0.62, 0.68)	Age-standardized
Prevalence	Gunma	Female	Autism spectrum disorders	3	1	2000	2011	0.0363	0.0072	0.0653	Yes	2.5986	0.017	0.04 (0.01, 0.07)	Age-standardized
Prevalence	Gunma	Female	Autism spectrum disorders	3	2	2011	2014	1.4251	1.0428	1.8088	Yes	7.7929	0	1.43 (1.04, 1.81)	Age-standardized
Prevalence	Gunma	Female	Autism spectrum disorders	3	3	2014	2021	-0.0525	-0.1041	-8e-04	Yes	-2.1103	0.047	-0.05 (-0.1, 0)	Age-standardized
Prevalence	Gunma	Both	Autism spectrum disorders	4	0	1990	2000	0.5558	0.5465	0.5651	Yes	125.7251	0	0.56 (0.55, 0.57)	Age-standardized
Prevalence	Gunma	Both	Autism spectrum disorders	4	1	2000	2010	0.0669	0.0559	0.0779	Yes	12.7617	0	0.07 (0.06, 0.08)	Age-standardized
Prevalence	Gunma	Both	Autism spectrum disorders	4	2	2010	2015	1.0366	0.9985	1.0748	Yes	57.3331	0	1.04 (1, 1.07)	Age-standardized
Prevalence	Gunma	Both	Autism spectrum disorders	4	3	2015	2019	-0.5599	-0.6202	-0.4996	Yes	-19.4467	0	-0.56 (-0.62, -0.5)	Age-standardized
Prevalence	Gunma	Both	Autism spectrum disorders	4	4	2019	2021	0.3312	0.2101	0.4525	Yes	5.7506	0	0.33 (0.21, 0.45)	Age-standardized
Prevalence	High SDI	Male	Autism spectrum disorders	5	0	1990	1995	-0.0017	-0.0362	0.0327	No	-0.1074	0.916	0 (-0.04, 0.03)	Age-standardized
Prevalence	High SDI	Male	Autism spectrum disorders	5	1	1995	2000	0.3645	0.315	0.4141	Yes	15.7048	0	0.36 (0.32, 0.41)	Age-standardized
Prevalence	High SDI	Male	Autism spectrum disorders	5	2	2000	2004	-0.012	-0.0903	0.0664	No	-0.3263	0.749	-0.01 (-0.09, 0.07)	Age-standardized
Prevalence	High SDI	Male	Autism spectrum disorders	5	3	2004	2011	-0.0987	-0.1251	-0.0724	Yes	-7.9754	0	-0.1 (-0.13, -0.07)	Age-standardized
Prevalence	High SDI	Male	Autism spectrum disorders	5	4	2011	2014	0.2522	0.095	0.4098	Yes	3.4199	0.004	0.25 (0.1, 0.41)	Age-standardized
Prevalence	High SDI	Male	Autism spectrum disorders	5	5	2014	2021	-0.0802	-0.1012	-0.0591	Yes	-8.1179	0	-0.08 (-0.1, -0.06)	Age-standardized
Prevalence	High SDI	Female	Autism spectrum disorders	5	0	1990	1992	-0.1175	-0.1723	-0.0625	Yes	-4.5576	0	-0.12 (-0.17, -0.06)	Age-standardized
Prevalence	High SDI	Female	Autism spectrum disorders	5	1	1992	1995	0.0121	-0.0434	0.0677	No	0.4654	0.648	0.01 (-0.04, 0.07)	Age-standardized
Prevalence	High SDI	Female	Autism spectrum disorders	5	2	1995	2000	0.2657	0.2482	0.2832	Yes	32.3589	0	0.27 (0.25, 0.28)	Age-standardized
Prevalence	High SDI	Female	Autism spectrum disorders	5	3	2000	2010	-0.0855	-0.0905	-0.0804	Yes	-35.9308	0	-0.09 (-0.09, -0.08)	Age-standardized
Prevalence	High SDI	Female	Autism spectrum disorders	5	4	2010	2015	0.1307	0.113	0.1484	Yes	15.7137	0	0.13 (0.11, 0.15)	Age-standardized
Prevalence	High SDI	Female	Autism spectrum disorders	5	5	2015	2021	-0.0119	-0.0214	-0.0025	Yes	-2.6842	0.017	-0.01 (-0.02, 0)	Age-standardized
Prevalence	High SDI	Both	Autism spectrum disorders	4	0	1990	1995	0.0059	-0.0211	0.0329	No	0.4588	0.652	0.01 (-0.02, 0.03)	Age-standardized
Prevalence	High SDI	Both	Autism spectrum disorders	4	1	1995	2000	0.3602	0.3217	0.3987	Yes	19.68	0	0.36 (0.32, 0.4)	Age-standardized
Prevalence	High SDI	Both	Autism spectrum disorders	4	2	2000	2011	-0.0439	-0.0534	-0.0344	Yes	-9.6828	0	-0.04 (-0.05, -0.03)	Age-standardized
Prevalence	High SDI	Both	Autism spectrum disorders	4	3	2011	2014	0.2485	0.1251	0.3721	Yes	4.2343	0	0.25 (0.13, 0.37)	Age-standardized
Prevalence	High SDI	Both	Autism spectrum disorders	4	4	2014	2021	-0.0414	-0.0579	-0.0249	Yes	-5.2834	0	-0.04 (-0.06, -0.02)	Age-standardized
Prevalence	High-income Asia Pacific	Male	Autism spectrum disorders	4	0	1990	2000	0.418	0.3903	0.4457	Yes	31.7428	0	0.42 (0.39, 0.45)	Age-standardized
Prevalence	High-income Asia Pacific	Male	Autism spectrum disorders	4	1	2000	2010	0.1151	0.083	0.1473	Yes	7.536	0	0.12 (0.08, 0.15)	Age-standardized
Prevalence	High-income Asia Pacific	Male	Autism spectrum disorders	4	2	2010	2015	0.5789	0.465	0.6929	Yes	10.7064	0	0.58 (0.47, 0.69)	Age-standardized
Prevalence	High-income Asia Pacific	Male	Autism spectrum disorders	4	3	2015	2018	-0.4895	-0.8476	-0.1301	Yes	-2.8594	0.01	-0.49 (-0.85, -0.13)	Age-standardized
Prevalence	High-income Asia Pacific	Male	Autism spectrum disorders	4	4	2018	2021	0.1459	-0.0341	0.3262	No	1.7031	0.106	0.15 (-0.03, 0.33)	Age-standardized
Prevalence	High-income Asia Pacific	Female	Autism spectrum disorders	5	0	1990	1999	0.3941	0.3892	0.3989	Yes	174.3487	0	0.39 (0.39, 0.4)	Age-standardized
Prevalence	High-income Asia Pacific	Female	Autism spectrum disorders	5	1	1999	2008	0.0638	0.0581	0.0695	Yes	23.9861	0	0.06 (0.06, 0.07)	Age-standardized
Prevalence	High-income Asia Pacific	Female	Autism spectrum disorders	5	2	2008	2011	0.1619	0.109	0.2147	Yes	6.5337	0	0.16 (0.11, 0.21)	Age-standardized
Prevalence	High-income Asia Pacific	Female	Autism spectrum disorders	5	3	2011	2014	0.7668	0.7142	0.8195	Yes	31.1717	0	0.77 (0.71, 0.82)	Age-standardized
Prevalence	High-income Asia Pacific	Female	Autism spectrum disorders	5	4	2014	2019	0.0439	0.0276	0.0603	Yes	5.7304	0	0.04 (0.03, 0.06)	Age-standardized
Prevalence	High-income Asia Pacific	Female	Autism spectrum disorders	5	5	2019	2021	0.2504	0.198	0.3028	Yes	10.1978	0	0.25 (0.2, 0.3)	Age-standardized
Prevalence	High-income Asia Pacific	Both	Autism spectrum disorders	4	0	1990	1999	0.457	0.4323	0.4817	Yes	38.9448	0	0.46 (0.43, 0.48)	Age-standardized
Prevalence	High-income Asia Pacific	Both	Autism spectrum disorders	4	1	1999	2010	0.1251	0.1041	0.146	Yes	12.5641	0	0.13 (0.1, 0.15)	Age-standardized
Prevalence	High-income Asia Pacific	Both	Autism spectrum disorders	4	2	2010	2015	0.6106	0.5245	0.6968	Yes	14.9345	0	0.61 (0.52, 0.7)	Age-standardized
Prevalence	High-income Asia Pacific	Both	Autism spectrum disorders	4	3	2015	2018	-0.3513	-0.6235	-0.0784	Yes	-2.7038	0.015	-0.35 (-0.62, -0.08)	Age-standardized
Prevalence	High-income Asia Pacific	Both	Autism spectrum disorders	4	4	2018	2021	0.1691	0.0319	0.3065	Yes	2.59	0.018	0.17 (0.03, 0.31)	Age-standardized
Prevalence	Hiroshima	Male	Autism spectrum disorders	4	0	1990	1999	0.5717	0.549	0.5944	Yes	53.0228	0	0.57 (0.55, 0.59)	Age-standardized
Prevalence	Hiroshima	Male	Autism spectrum disorders	4	1	1999	2010	0.0436	0.0248	0.0623	Yes	4.8839	0	0.04 (0.02, 0.06)	Age-standardized
Prevalence	Hiroshima	Male	Autism spectrum disorders	4	2	2010	2015	1.1237	1.0451	1.2024	Yes	30.1924	0	1.12 (1.05, 1.2)	Age-standardized
Prevalence	Hiroshima	Male	Autism spectrum disorders	4	3	2015	2018	-0.8863	-1.1235	-0.6485	Yes	-7.8054	0	-0.89 (-1.12, -0.65)	Age-standardized
Prevalence	Hiroshima	Male	Autism spectrum disorders	4	4	2018	2021	-0.1195	-0.2465	0.0077	No	-1.9731	0.064	-0.12 (-0.25, 0.01)	Age-standardized
Prevalence	Hiroshima	Female	Autism spectrum disorders	4	0	1990	2000	0.6819	0.6535	0.7103	Yes	50.5977	0	0.68 (0.65, 0.71)	Age-standardized
Prevalence	Hiroshima	Female	Autism spectrum disorders	4	1	2000	2010	0.0188	-0.0144	0.0519	No	1.1897	0.25	0.02 (-0.01, 0.05)	Age-standardized
Prevalence	Hiroshima	Female	Autism spectrum disorders	4	2	2010	2015	1.0037	0.8896	1.1179	Yes	18.5672	0	1 (0.89, 1.12)	Age-standardized
Prevalence	Hiroshima	Female	Autism spectrum disorders	4	3	2015	2019	-0.351	-0.529	-0.1726	Yes	-4.1308	0.001	-0.35 (-0.53, -0.17)	Age-standardized
Prevalence	Hiroshima	Female	Autism spectrum disorders	4	4	2019	2021	0.3387	-0.0151	0.6937	No	2.0111	0.06	0.34 (-0.02, 0.69)	Age-standardized
Prevalence	Hiroshima	Both	Autism spectrum disorders	4	0	1990	1999	0.6411	0.6295	0.6527	Yes	116.8706	0	0.64 (0.63, 0.65)	Age-standardized
Prevalence	Hiroshima	Both	Autism spectrum disorders	4	1	1999	2010	0.0799	0.0702	0.0896	Yes	17.3506	0	0.08 (0.07, 0.09)	Age-standardized
Prevalence	Hiroshima	Both	Autism spectrum disorders	4	2	2010	2015	1.1158	1.076	1.1557	Yes	59.13	0	1.12 (1.08, 1.16)	Age-standardized
Prevalence	Hiroshima	Both	Autism spectrum disorders	4	3	2015	2019	-0.6121	-0.6728	-0.5513	Yes	-21.0995	0	-0.61 (-0.67, -0.55)	Age-standardized
Prevalence	Hiroshima	Both	Autism spectrum disorders	4	4	2019	2021	0.2134	0.0856	0.3413	Yes	3.5104	0.002	0.21 (0.09, 0.34)	Age-standardized
Prevalence	Hokkaido	Male	Autism spectrum disorders	4	0	1990	1999	0.5808	0.5607	0.601	Yes	60.6902	0	0.58 (0.56, 0.6)	Age-standardized
Prevalence	Hokkaido	Male	Autism spectrum disorders	4	1	1999	2010	0.0664	0.0494	0.0833	Yes	8.2176	0	0.07 (0.05, 0.08)	Age-standardized
Prevalence	Hokkaido	Male	Autism spectrum disorders	4	2	2010	2015	0.9799	0.9095	1.0503	Yes	29.3906	0	0.98 (0.91, 1.05)	Age-standardized
Prevalence	Hokkaido	Male	Autism spectrum disorders	4	3	2015	2019	-0.813	-0.9214	-0.7044	Yes	-15.6748	0	-0.81 (-0.92, -0.7)	Age-standardized
Prevalence	Hokkaido	Male	Autism spectrum disorders	4	4	2019	2021	0.5213	0.2977	0.7453	Yes	4.9056	0	0.52 (0.3, 0.75)	Age-standardized
Prevalence	Hokkaido	Female	Autism spectrum disorders	3	0	1990	1999	0.6497	0.6283	0.6712	Yes	63.1473	0	0.65 (0.63, 0.67)	Age-standardized
Prevalence	Hokkaido	Female	Autism spectrum disorders	3	1	1999	2011	0.1337	0.1182	0.1492	Yes	17.9697	0	0.13 (0.12, 0.15)	Age-standardized
Prevalence	Hokkaido	Female	Autism spectrum disorders	3	2	2011	2014	1.3624	1.1299	1.5954	Yes	12.2573	0	1.36 (1.13, 1.6)	Age-standardized
Prevalence	Hokkaido	Female	Autism spectrum disorders	3	3	2014	2021	-0.1121	-0.1428	-0.0814	Yes	-7.5895	0	-0.11 (-0.14, -0.08)	Age-standardized
Prevalence	Hokkaido	Both	Autism spectrum disorders	4	0	1990	2000	0.5781	0.5663	0.59	Yes	102.959	0	0.58 (0.57, 0.59)	Age-standardized
Prevalence	Hokkaido	Both	Autism spectrum disorders	4	1	2000	2010	0.0691	0.0554	0.0829	Yes	10.5634	0	0.07 (0.06, 0.08)	Age-standardized
Prevalence	Hokkaido	Both	Autism spectrum disorders	4	2	2010	2015	1.0098	0.9604	1.0592	Yes	43.1522	0	1.01 (0.96, 1.06)	Age-standardized
Prevalence	Hokkaido	Both	Autism spectrum disorders	4	3	2015	2019	-0.603	-0.6797	-0.5263	Yes	-16.4702	0	-0.6 (-0.68, -0.53)	Age-standardized
Prevalence	Hokkaido	Both	Autism spectrum disorders	4	4	2019	2021	0.4308	0.2768	0.5851	Yes	5.8856	0	0.43 (0.28, 0.59)	Age-standardized
Prevalence	Hyogo	Male	Autism spectrum disorders	5	0	1990	1995	0.4806	0.4456	0.5155	Yes	29.3968	0	0.48 (0.45, 0.52)	Age-standardized
Prevalence	Hyogo	Male	Autism spectrum disorders	5	1	1995	1999	0.6911	0.6148	0.7675	Yes	19.3616	0	0.69 (0.61, 0.77)	Age-standardized
Prevalence	Hyogo	Male	Autism spectrum disorders	5	2	1999	2010	0.0802	0.0684	0.0919	Yes	14.5455	0	0.08 (0.07, 0.09)	Age-standardized
Prevalence	Hyogo	Male	Autism spectrum disorders	5	3	2010	2015	0.9828	0.9343	1.0314	Yes	43.3632	0	0.98 (0.93, 1.03)	Age-standardized
Prevalence	Hyogo	Male	Autism spectrum disorders	5	4	2015	2019	-0.7231	-0.801	-0.6451	Yes	-19.6934	0	-0.72 (-0.8, -0.65)	Age-standardized
Prevalence	Hyogo	Male	Autism spectrum disorders	5	5	2019	2021	0.3752	0.2163	0.5343	Yes	5.0377	0	0.38 (0.22, 0.53)	Age-standardized
Prevalence	Hyogo	Female	Autism spectrum disorders	3	0	1990	1999	0.6938	0.6674	0.7202	Yes	54.8959	0	0.69 (0.67, 0.72)	Age-standardized
Prevalence	Hyogo	Female	Autism spectrum disorders	3	1	1999	2010	0.0456	0.023	0.0683	Yes	4.1902	0	0.05 (0.02, 0.07)	Age-standardized
Prevalence	Hyogo	Female	Autism spectrum disorders	3	2	2010	2015	1.0325	0.9394	1.1258	Yes	23.1525	0	1.03 (0.94, 1.13)	Age-standardized
Prevalence	Hyogo	Female	Autism spectrum disorders	3	3	2015	2021	-0.2098	-0.2573	-0.1623	Yes	-9.1816	0	-0.21 (-0.26, -0.16)	Age-standardized
Prevalence	Hyogo	Both	Autism spectrum disorders	4	0	1990	1999	0.6291	0.6028	0.6555	Yes	50.2963	0	0.63 (0.6, 0.66)	Age-standardized
Prevalence	Hyogo	Both	Autism spectrum disorders	4	1	1999	2010	0.0847	0.0626	0.1069	Yes	8.0504	0	0.08 (0.06, 0.11)	Age-standardized
Prevalence	Hyogo	Both	Autism spectrum disorders	4	2	2010	2015	1.0137	0.9219	1.1057	Yes	23.2921	0	1.01 (0.92, 1.11)	Age-standardized
Prevalence	Hyogo	Both	Autism spectrum disorders	4	3	2015	2019	-0.5826	-0.7263	-0.4386	Yes	-8.4827	0	-0.58 (-0.73, -0.44)	Age-standardized
Prevalence	Hyogo	Both	Autism spectrum disorders	4	4	2019	2021	0.3053	0.0182	0.5933	Yes	2.2343	0.038	0.31 (0.02, 0.59)	Age-standardized
Prevalence	Ibaraki	Male	Autism spectrum disorders	4	0	1990	1999	0.5412	0.5288	0.5537	Yes	91.8102	0	0.54 (0.53, 0.55)	Age-standardized
Prevalence	Ibaraki	Male	Autism spectrum disorders	4	1	1999	2010	0.084	0.0735	0.0944	Yes	16.8915	0	0.08 (0.07, 0.09)	Age-standardized
Prevalence	Ibaraki	Male	Autism spectrum disorders	4	2	2010	2015	1.0676	1.0242	1.1111	Yes	51.9415	0	1.07 (1.02, 1.11)	Age-standardized
Prevalence	Ibaraki	Male	Autism spectrum disorders	4	3	2015	2019	-0.8203	-0.8888	-0.7518	Yes	-25.0414	0	-0.82 (-0.89, -0.75)	Age-standardized
Prevalence	Ibaraki	Male	Autism spectrum disorders	4	4	2019	2021	0.2245	0.0857	0.3635	Yes	3.4001	0.003	0.22 (0.09, 0.36)	Age-standardized
Prevalence	Ibaraki	Female	Autism spectrum disorders	3	0	1990	2000	0.6883	0.6601	0.7166	Yes	50.8232	0	0.69 (0.66, 0.72)	Age-standardized
Prevalence	Ibaraki	Female	Autism spectrum disorders	3	1	2000	2010	-0.0155	-0.0477	0.0167	No	-1.003	0.327	-0.02 (-0.05, 0.02)	Age-standardized
Prevalence	Ibaraki	Female	Autism spectrum disorders	3	2	2010	2015	1.0292	0.9124	1.1462	Yes	18.4091	0	1.03 (0.91, 1.15)	Age-standardized
Prevalence	Ibaraki	Female	Autism spectrum disorders	3	3	2015	2021	-0.1933	-0.2542	-0.1323	Yes	-6.5894	0	-0.19 (-0.25, -0.13)	Age-standardized
Prevalence	Ibaraki	Both	Autism spectrum disorders	4	0	1990	1999	0.622	0.6084	0.6355	Yes	96.9603	0	0.62 (0.61, 0.64)	Age-standardized
Prevalence	Ibaraki	Both	Autism spectrum disorders	4	1	1999	2010	0.0983	0.087	0.1097	Yes	18.2197	0	0.1 (0.09, 0.11)	Age-standardized
Prevalence	Ibaraki	Both	Autism spectrum disorders	4	2	2010	2015	1.0825	1.0347	1.1302	Yes	47.9001	0	1.08 (1.03, 1.13)	Age-standardized
Prevalence	Ibaraki	Both	Autism spectrum disorders	4	3	2015	2019	-0.6118	-0.6868	-0.5366	Yes	-17.0608	0	-0.61 (-0.69, -0.54)	Age-standardized
Prevalence	Ibaraki	Both	Autism spectrum disorders	4	4	2019	2021	0.2007	0.0545	0.3471	Yes	2.8848	0.01	0.2 (0.05, 0.35)	Age-standardized
Prevalence	Ishikawa	Male	Autism spectrum disorders	4	0	1990	2000	0.5324	0.5211	0.5438	Yes	98.9682	0	0.53 (0.52, 0.54)	Age-standardized
Prevalence	Ishikawa	Male	Autism spectrum disorders	4	1	2000	2010	0.0299	0.0168	0.043	Yes	4.8	0	0.03 (0.02, 0.04)	Age-standardized
Prevalence	Ishikawa	Male	Autism spectrum disorders	4	2	2010	2015	1.0803	1.0341	1.1266	Yes	49.3551	0	1.08 (1.03, 1.13)	Age-standardized
Prevalence	Ishikawa	Male	Autism spectrum disorders	4	3	2015	2019	-0.8893	-0.9594	-0.819	Yes	-26.4941	0	-0.89 (-0.96, -0.82)	Age-standardized
Prevalence	Ishikawa	Male	Autism spectrum disorders	4	4	2019	2021	0.4765	0.3263	0.6269	Yes	6.6761	0	0.48 (0.33, 0.63)	Age-standardized
Prevalence	Ishikawa	Female	Autism spectrum disorders	4	0	1990	2000	0.6547	0.6396	0.6699	Yes	91.1592	0	0.65 (0.64, 0.67)	Age-standardized
Prevalence	Ishikawa	Female	Autism spectrum disorders	4	1	2000	2010	0.0497	0.033	0.0663	Yes	6.259	0	0.05 (0.03, 0.07)	Age-standardized
Prevalence	Ishikawa	Female	Autism spectrum disorders	4	2	2010	2015	0.8949	0.8366	0.9533	Yes	32.3484	0	0.89 (0.84, 0.95)	Age-standardized
Prevalence	Ishikawa	Female	Autism spectrum disorders	4	3	2015	2018	-0.2717	-0.4562	-0.0868	Yes	-3.086	0.006	-0.27 (-0.46, -0.09)	Age-standardized
Prevalence	Ishikawa	Female	Autism spectrum disorders	4	4	2018	2021	0.0769	-0.0183	0.1723	No	1.6965	0.107	0.08 (-0.02, 0.17)	Age-standardized
Prevalence	Ishikawa	Both	Autism spectrum disorders	4	0	1990	2000	0.6236	0.6103	0.6368	Yes	99.2508	0	0.62 (0.61, 0.64)	Age-standardized
Prevalence	Ishikawa	Both	Autism spectrum disorders	4	1	2000	2010	0.0674	0.052	0.0827	Yes	9.2292	0	0.07 (0.05, 0.08)	Age-standardized
Prevalence	Ishikawa	Both	Autism spectrum disorders	4	2	2010	2015	1.0501	0.9963	1.1039	Yes	41.2418	0	1.05 (1, 1.1)	Age-standardized
Prevalence	Ishikawa	Both	Autism spectrum disorders	4	3	2015	2019	-0.6277	-0.7103	-0.545	Yes	-15.9098	0	-0.63 (-0.71, -0.54)	Age-standardized
Prevalence	Ishikawa	Both	Autism spectrum disorders	4	4	2019	2021	0.4633	0.2922	0.6346	Yes	5.6991	0	0.46 (0.29, 0.63)	Age-standardized
Prevalence	Iwate	Male	Autism spectrum disorders	4	0	1990	1999	0.6211	0.5886	0.6535	Yes	40.3043	0	0.62 (0.59, 0.65)	Age-standardized
Prevalence	Iwate	Male	Autism spectrum disorders	4	1	1999	2010	0.0121	-0.0159	0.0402	No	0.9076	0.376	0.01 (-0.02, 0.04)	Age-standardized
Prevalence	Iwate	Male	Autism spectrum disorders	4	2	2010	2015	1.0983	0.9842	1.2124	Yes	20.3346	0	1.1 (0.98, 1.21)	Age-standardized
Prevalence	Iwate	Male	Autism spectrum disorders	4	3	2015	2019	-0.8047	-0.9793	-0.6297	Yes	-9.6328	0	-0.8 (-0.98, -0.63)	Age-standardized
Prevalence	Iwate	Male	Autism spectrum disorders	4	4	2019	2021	0.3029	-0.0707	0.6779	No	1.7026	0.106	0.3 (-0.07, 0.68)	Age-standardized
Prevalence	Iwate	Female	Autism spectrum disorders	3	0	1990	2000	0.6857	0.6656	0.7059	Yes	71.0738	0	0.69 (0.67, 0.71)	Age-standardized
Prevalence	Iwate	Female	Autism spectrum disorders	3	1	2000	2010	0.0019	-0.0216	0.0255	No	0.1699	0.867	0 (-0.02, 0.03)	Age-standardized
Prevalence	Iwate	Female	Autism spectrum disorders	3	2	2010	2015	1.0169	0.9307	1.1032	Yes	24.6542	0	1.02 (0.93, 1.1)	Age-standardized
Prevalence	Iwate	Female	Autism spectrum disorders	3	3	2015	2021	-0.191	-0.2351	-0.1469	Yes	-8.9937	0	-0.19 (-0.24, -0.15)	Age-standardized
Prevalence	Iwate	Both	Autism spectrum disorders	5	0	1990	1995	0.6415	0.5884	0.6947	Yes	25.7934	0	0.64 (0.59, 0.69)	Age-standardized
Prevalence	Iwate	Both	Autism spectrum disorders	5	1	1995	1999	0.8045	0.6871	0.9221	Yes	14.6559	0	0.8 (0.69, 0.92)	Age-standardized
Prevalence	Iwate	Both	Autism spectrum disorders	5	2	1999	2010	0.0269	0.008	0.0458	Yes	3.0298	0.008	0.03 (0.01, 0.05)	Age-standardized
Prevalence	Iwate	Both	Autism spectrum disorders	5	3	2010	2015	1.1876	1.1089	1.2662	Yes	32.3697	0	1.19 (1.11, 1.27)	Age-standardized
Prevalence	Iwate	Both	Autism spectrum disorders	5	4	2015	2019	-0.6156	-0.7344	-0.4967	Yes	-11.0068	0	-0.62 (-0.73, -0.5)	Age-standardized
Prevalence	Iwate	Both	Autism spectrum disorders	5	5	2019	2021	0.2322	-0.0203	0.4853	No	1.9595	0.069	0.23 (-0.02, 0.49)	Age-standardized
Prevalence	Japan	Male	Autism spectrum disorders	4	0	1990	1999	0.4798	0.4687	0.4909	Yes	91.0249	0	0.48 (0.47, 0.49)	Age-standardized
Prevalence	Japan	Male	Autism spectrum disorders	4	1	1999	2010	0.0631	0.0536	0.0726	Yes	14.004	0	0.06 (0.05, 0.07)	Age-standardized
Prevalence	Japan	Male	Autism spectrum disorders	4	2	2010	2015	0.8635	0.8247	0.9022	Yes	47.0519	0	0.86 (0.82, 0.9)	Age-standardized
Prevalence	Japan	Male	Autism spectrum disorders	4	3	2015	2019	-0.6199	-0.6813	-0.5585	Yes	-21.1432	0	-0.62 (-0.68, -0.56)	Age-standardized
Prevalence	Japan	Male	Autism spectrum disorders	4	4	2019	2021	0.2197	0.0978	0.3418	Yes	3.7875	0.001	0.22 (0.1, 0.34)	Age-standardized
Prevalence	Japan	Female	Autism spectrum disorders	4	0	1990	2000	0.5248	0.5097	0.5398	Yes	73.307	0	0.52 (0.51, 0.54)	Age-standardized
Prevalence	Japan	Female	Autism spectrum disorders	4	1	2000	2010	0.0626	0.0451	0.0802	Yes	7.4861	0	0.06 (0.05, 0.08)	Age-standardized
Prevalence	Japan	Female	Autism spectrum disorders	4	2	2010	2015	0.8608	0.7996	0.9221	Yes	29.6612	0	0.86 (0.8, 0.92)	Age-standardized
Prevalence	Japan	Female	Autism spectrum disorders	4	3	2015	2019	-0.1568	-0.2512	-0.0622	Yes	-3.4814	0.003	-0.16 (-0.25, -0.06)	Age-standardized
Prevalence	Japan	Female	Autism spectrum disorders	4	4	2019	2021	0.157	-0.033	0.3472	No	1.736	0.1	0.16 (-0.03, 0.35)	Age-standardized
Prevalence	Japan	Both	Autism spectrum disorders	4	0	1990	2000	0.4908	0.4805	0.5011	Yes	100.5565	0	0.49 (0.48, 0.5)	Age-standardized
Prevalence	Japan	Both	Autism spectrum disorders	4	1	2000	2010	0.0595	0.0474	0.0715	Yes	10.3884	0	0.06 (0.05, 0.07)	Age-standardized
Prevalence	Japan	Both	Autism spectrum disorders	4	2	2010	2015	0.893	0.851	0.935	Yes	44.8541	0	0.89 (0.85, 0.94)	Age-standardized
Prevalence	Japan	Both	Autism spectrum disorders	4	3	2015	2019	-0.4692	-0.5353	-0.4032	Yes	-14.8884	0	-0.47 (-0.54, -0.4)	Age-standardized
Prevalence	Japan	Both	Autism spectrum disorders	4	4	2019	2021	0.2205	0.0886	0.3525	Yes	3.5138	0.002	0.22 (0.09, 0.35)	Age-standardized
Prevalence	Kagawa	Male	Autism spectrum disorders	5	0	1990	2000	0.5409	0.5203	0.5616	Yes	55.9935	0	0.54 (0.52, 0.56)	Age-standardized
Prevalence	Kagawa	Male	Autism spectrum disorders	5	1	2000	2005	-0.0806	-0.1625	0.0013	No	-2.098	0.053	-0.08 (-0.16, 0)	Age-standardized
Prevalence	Kagawa	Male	Autism spectrum disorders	5	2	2005	2010	0.1244	0.0394	0.2095	Yes	3.1197	0.007	0.12 (0.04, 0.21)	Age-standardized
Prevalence	Kagawa	Male	Autism spectrum disorders	5	3	2010	2015	0.923	0.8357	1.0103	Yes	22.6417	0	0.92 (0.84, 1.01)	Age-standardized
Prevalence	Kagawa	Male	Autism spectrum disorders	5	4	2015	2019	-0.7189	-0.8539	-0.5838	Yes	-11.3095	0	-0.72 (-0.85, -0.58)	Age-standardized
Prevalence	Kagawa	Male	Autism spectrum disorders	5	5	2019	2021	0.3304	0.0521	0.6095	Yes	2.5311	0.023	0.33 (0.05, 0.61)	Age-standardized
Prevalence	Kagawa	Female	Autism spectrum disorders	4	0	1990	2000	0.6432	0.6314	0.6549	Yes	115.4813	0	0.64 (0.63, 0.65)	Age-standardized
Prevalence	Kagawa	Female	Autism spectrum disorders	4	1	2000	2010	0.0482	0.0343	0.0621	Yes	7.2949	0	0.05 (0.03, 0.06)	Age-standardized
Prevalence	Kagawa	Female	Autism spectrum disorders	4	2	2010	2015	0.9413	0.8926	0.99	Yes	40.8101	0	0.94 (0.89, 0.99)	Age-standardized
Prevalence	Kagawa	Female	Autism spectrum disorders	4	3	2015	2019	-0.2963	-0.3736	-0.219	Yes	-8.0374	0	-0.3 (-0.37, -0.22)	Age-standardized
Prevalence	Kagawa	Female	Autism spectrum disorders	4	4	2019	2021	0.2279	0.0701	0.386	Yes	3.035	0.007	0.23 (0.07, 0.39)	Age-standardized
Prevalence	Kagawa	Both	Autism spectrum disorders	4	0	1990	1999	0.6549	0.6308	0.6789	Yes	57.4093	0	0.65 (0.63, 0.68)	Age-standardized
Prevalence	Kagawa	Both	Autism spectrum disorders	4	1	1999	2010	0.0799	0.0596	0.1003	Yes	8.26	0	0.08 (0.06, 0.1)	Age-standardized
Prevalence	Kagawa	Both	Autism spectrum disorders	4	2	2010	2015	1.0727	0.9854	1.1601	Yes	25.9451	0	1.07 (0.99, 1.16)	Age-standardized
Prevalence	Kagawa	Both	Autism spectrum disorders	4	3	2015	2019	-0.6029	-0.7368	-0.4688	Yes	-9.4258	0	-0.6 (-0.74, -0.47)	Age-standardized
Prevalence	Kagawa	Both	Autism spectrum disorders	4	4	2019	2021	0.2593	-0.0131	0.5324	No	1.9999	0.061	0.26 (-0.01, 0.53)	Age-standardized
Prevalence	Kagoshima	Male	Autism spectrum disorders	4	0	1990	1999	0.5866	0.5687	0.6045	Yes	69.0026	0	0.59 (0.57, 0.6)	Age-standardized
Prevalence	Kagoshima	Male	Autism spectrum disorders	4	1	1999	2010	0.1064	0.0909	0.1219	Yes	14.4379	0	0.11 (0.09, 0.12)	Age-standardized
Prevalence	Kagoshima	Male	Autism spectrum disorders	4	2	2010	2015	1.0118	0.9488	1.0748	Yes	33.8968	0	1.01 (0.95, 1.07)	Age-standardized
Prevalence	Kagoshima	Male	Autism spectrum disorders	4	3	2015	2019	-0.7286	-0.827	-0.6302	Yes	-15.4999	0	-0.73 (-0.83, -0.63)	Age-standardized
Prevalence	Kagoshima	Male	Autism spectrum disorders	4	4	2019	2021	0.2097	0.0111	0.4087	Yes	2.2185	0.04	0.21 (0.01, 0.41)	Age-standardized
Prevalence	Kagoshima	Female	Autism spectrum disorders	4	0	1990	2000	0.6657	0.65	0.6815	Yes	88.9464	0	0.67 (0.65, 0.68)	Age-standardized
Prevalence	Kagoshima	Female	Autism spectrum disorders	4	1	2000	2010	0.0123	-0.0058	0.0304	No	1.4265	0.171	0.01 (-0.01, 0.03)	Age-standardized
Prevalence	Kagoshima	Female	Autism spectrum disorders	4	2	2010	2015	1.1088	1.0463	1.1714	Yes	37.4247	0	1.11 (1.05, 1.17)	Age-standardized
Prevalence	Kagoshima	Female	Autism spectrum disorders	4	3	2015	2019	-0.3891	-0.4848	-0.2933	Yes	-8.5235	0	-0.39 (-0.48, -0.29)	Age-standardized
Prevalence	Kagoshima	Female	Autism spectrum disorders	4	4	2019	2021	0.2827	0.0796	0.4862	Yes	2.926	0.009	0.28 (0.08, 0.49)	Age-standardized
Prevalence	Kagoshima	Both	Autism spectrum disorders	4	0	1990	1999	0.6834	0.6655	0.7014	Yes	80.3005	0	0.68 (0.67, 0.7)	Age-standardized
Prevalence	Kagoshima	Both	Autism spectrum disorders	4	1	1999	2010	0.1022	0.0868	0.1176	Yes	13.949	0	0.1 (0.09, 0.12)	Age-standardized
Prevalence	Kagoshima	Both	Autism spectrum disorders	4	2	2010	2015	1.0513	0.9884	1.1143	Yes	35.2807	0	1.05 (0.99, 1.11)	Age-standardized
Prevalence	Kagoshima	Both	Autism spectrum disorders	4	3	2015	2019	-0.5731	-0.6702	-0.4759	Yes	-12.3537	0	-0.57 (-0.67, -0.48)	Age-standardized
Prevalence	Kagoshima	Both	Autism spectrum disorders	4	4	2019	2021	0.2769	0.0792	0.475	Yes	2.9432	0.009	0.28 (0.08, 0.48)	Age-standardized
Prevalence	Kanagawa	Male	Autism spectrum disorders	4	0	1990	2000	0.2598	0.2455	0.2742	Yes	38.1338	0	0.26 (0.25, 0.27)	Age-standardized
Prevalence	Kanagawa	Male	Autism spectrum disorders	4	1	2000	2010	0.0204	0.0034	0.0374	Yes	2.5162	0.022	0.02 (0, 0.04)	Age-standardized
Prevalence	Kanagawa	Male	Autism spectrum disorders	4	2	2010	2015	1.0186	0.9587	1.0786	Yes	35.8841	0	1.02 (0.96, 1.08)	Age-standardized
Prevalence	Kanagawa	Male	Autism spectrum disorders	4	3	2015	2018	-0.4603	-0.6642	-0.2561	Yes	-4.7283	0	-0.46 (-0.66, -0.26)	Age-standardized
Prevalence	Kanagawa	Male	Autism spectrum disorders	4	4	2018	2021	0.0038	-0.0999	0.1076	No	0.0768	0.94	0 (-0.1, 0.11)	Age-standardized
Prevalence	Kanagawa	Female	Autism spectrum disorders	3	0	1990	2000	0.2687	0.2531	0.2842	Yes	36.0154	0	0.27 (0.25, 0.28)	Age-standardized
Prevalence	Kanagawa	Female	Autism spectrum disorders	3	1	2000	2010	0.0526	0.0345	0.0707	Yes	6.0434	0	0.05 (0.03, 0.07)	Age-standardized
Prevalence	Kanagawa	Female	Autism spectrum disorders	3	2	2010	2015	1.0851	1.0199	1.1502	Yes	34.818	0	1.09 (1.02, 1.15)	Age-standardized
Prevalence	Kanagawa	Female	Autism spectrum disorders	3	3	2015	2021	0.0118	-0.0229	0.0464	No	0.7059	0.488	0.01 (-0.02, 0.05)	Age-standardized
Prevalence	Kanagawa	Both	Autism spectrum disorders	3	0	1990	1999	0.2506	0.2258	0.2753	Yes	21.0688	0	0.25 (0.23, 0.28)	Age-standardized
Prevalence	Kanagawa	Both	Autism spectrum disorders	3	1	1999	2011	0.0666	0.0481	0.0851	Yes	7.5024	0	0.07 (0.05, 0.09)	Age-standardized
Prevalence	Kanagawa	Both	Autism spectrum disorders	3	2	2011	2014	1.4539	1.1618	1.747	Yes	10.4081	0	1.45 (1.16, 1.75)	Age-standardized
Prevalence	Kanagawa	Both	Autism spectrum disorders	3	3	2014	2021	-0.115	-0.1551	-0.0749	Yes	-5.966	0	-0.12 (-0.16, -0.07)	Age-standardized
Prevalence	Kochi	Male	Autism spectrum disorders	4	0	1990	1999	0.5589	0.5373	0.5804	Yes	54.6764	0	0.56 (0.54, 0.58)	Age-standardized
Prevalence	Kochi	Male	Autism spectrum disorders	4	1	1999	2010	0.0825	0.0638	0.1012	Yes	9.2731	0	0.08 (0.06, 0.1)	Age-standardized
Prevalence	Kochi	Male	Autism spectrum disorders	4	2	2010	2015	1.0796	1.0044	1.1548	Yes	30.3321	0	1.08 (1, 1.15)	Age-standardized
Prevalence	Kochi	Male	Autism spectrum disorders	4	3	2015	2019	-0.8265	-0.9447	-0.7081	Yes	-14.6199	0	-0.83 (-0.94, -0.71)	Age-standardized
Prevalence	Kochi	Male	Autism spectrum disorders	4	4	2019	2021	0.358	0.1164	0.6002	Yes	3.1153	0.006	0.36 (0.12, 0.6)	Age-standardized
Prevalence	Kochi	Female	Autism spectrum disorders	4	0	1990	2000	0.6773	0.653	0.7017	Yes	58.6531	0	0.68 (0.65, 0.7)	Age-standardized
Prevalence	Kochi	Female	Autism spectrum disorders	4	1	2000	2010	-0.0012	-0.0289	0.0265	No	-0.0884	0.931	0 (-0.03, 0.03)	Age-standardized
Prevalence	Kochi	Female	Autism spectrum disorders	4	2	2010	2015	1.0451	0.9486	1.1418	Yes	22.8569	0	1.05 (0.95, 1.14)	Age-standardized
Prevalence	Kochi	Female	Autism spectrum disorders	4	3	2015	2019	-0.3603	-0.516	-0.2044	Yes	-4.8513	0	-0.36 (-0.52, -0.2)	Age-standardized
Prevalence	Kochi	Female	Autism spectrum disorders	4	4	2019	2021	0.1854	-0.1288	0.5007	No	1.239	0.231	0.19 (-0.13, 0.5)	Age-standardized
Prevalence	Kochi	Both	Autism spectrum disorders	4	0	1990	1999	0.6766	0.6557	0.6975	Yes	68.1211	0	0.68 (0.66, 0.7)	Age-standardized
Prevalence	Kochi	Both	Autism spectrum disorders	4	1	1999	2010	0.1101	0.092	0.1281	Yes	12.8306	0	0.11 (0.09, 0.13)	Age-standardized
Prevalence	Kochi	Both	Autism spectrum disorders	4	2	2010	2015	1.0763	1.0035	1.149	Yes	31.2472	0	1.08 (1, 1.15)	Age-standardized
Prevalence	Kochi	Both	Autism spectrum disorders	4	3	2015	2019	-0.6082	-0.7221	-0.4942	Yes	-11.1774	0	-0.61 (-0.72, -0.49)	Age-standardized
Prevalence	Kochi	Both	Autism spectrum disorders	4	4	2019	2021	0.3882	0.154	0.6229	Yes	3.4858	0.003	0.39 (0.15, 0.62)	Age-standardized
Prevalence	Kumamoto	Male	Autism spectrum disorders	4	0	1990	1999	0.5597	0.5429	0.5765	Yes	70.1776	0	0.56 (0.54, 0.58)	Age-standardized
Prevalence	Kumamoto	Male	Autism spectrum disorders	4	1	1999	2010	0.0601	0.0459	0.0743	Yes	8.885	0	0.06 (0.05, 0.07)	Age-standardized
Prevalence	Kumamoto	Male	Autism spectrum disorders	4	2	2010	2015	1.0332	0.9772	1.0892	Yes	38.9391	0	1.03 (0.98, 1.09)	Age-standardized
Prevalence	Kumamoto	Male	Autism spectrum disorders	4	3	2015	2019	-0.8124	-0.9019	-0.7229	Yes	-18.998	0	-0.81 (-0.9, -0.72)	Age-standardized
Prevalence	Kumamoto	Male	Autism spectrum disorders	4	4	2019	2021	0.3147	0.1321	0.4977	Yes	3.6236	0.002	0.31 (0.13, 0.5)	Age-standardized
Prevalence	Kumamoto	Female	Autism spectrum disorders	3	0	1990	2000	0.6573	0.6226	0.6921	Yes	39.4956	0	0.66 (0.62, 0.69)	Age-standardized
Prevalence	Kumamoto	Female	Autism spectrum disorders	3	1	2000	2011	0.0684	0.0328	0.1039	Yes	4.003	0.001	0.07 (0.03, 0.1)	Age-standardized
Prevalence	Kumamoto	Female	Autism spectrum disorders	3	2	2011	2014	1.4271	0.9757	1.8806	Yes	6.6058	0	1.43 (0.98, 1.88)	Age-standardized
Prevalence	Kumamoto	Female	Autism spectrum disorders	3	3	2014	2021	-0.0921	-0.1531	-0.0311	Yes	-3.139	0.005	-0.09 (-0.15, -0.03)	Age-standardized
Prevalence	Kumamoto	Both	Autism spectrum disorders	4	0	1990	1999	0.6614	0.6502	0.6725	Yes	125.0117	0	0.66 (0.65, 0.67)	Age-standardized
Prevalence	Kumamoto	Both	Autism spectrum disorders	4	1	1999	2010	0.0791	0.0699	0.0883	Yes	18.0992	0	0.08 (0.07, 0.09)	Age-standardized
Prevalence	Kumamoto	Both	Autism spectrum disorders	4	2	2010	2015	1.0405	1.0034	1.0775	Yes	59.3143	0	1.04 (1, 1.08)	Age-standardized
Prevalence	Kumamoto	Both	Autism spectrum disorders	4	3	2015	2019	-0.6129	-0.6721	-0.5536	Yes	-21.666	0	-0.61 (-0.67, -0.55)	Age-standardized
Prevalence	Kumamoto	Both	Autism spectrum disorders	4	4	2019	2021	0.3164	0.1965	0.4365	Yes	5.5486	0	0.32 (0.2, 0.44)	Age-standardized
Prevalence	Kyoto	Male	Autism spectrum disorders	4	0	1990	1999	0.553	0.5309	0.5751	Yes	52.7373	0	0.55 (0.53, 0.58)	Age-standardized
Prevalence	Kyoto	Male	Autism spectrum disorders	4	1	1999	2010	0.0795	0.0604	0.0986	Yes	8.7681	0	0.08 (0.06, 0.1)	Age-standardized
Prevalence	Kyoto	Male	Autism spectrum disorders	4	2	2010	2015	1.0193	0.9425	1.0963	Yes	27.9892	0	1.02 (0.94, 1.1)	Age-standardized
Prevalence	Kyoto	Male	Autism spectrum disorders	4	3	2015	2019	-0.7578	-0.8793	-0.6361	Yes	-13.0442	0	-0.76 (-0.88, -0.64)	Age-standardized
Prevalence	Kyoto	Male	Autism spectrum disorders	4	4	2019	2021	0.3175	0.0674	0.5682	Yes	2.6679	0.016	0.32 (0.07, 0.57)	Age-standardized
Prevalence	Kyoto	Female	Autism spectrum disorders	3	0	1990	2000	0.6585	0.6258	0.6912	Yes	42.0397	0	0.66 (0.63, 0.69)	Age-standardized
Prevalence	Kyoto	Female	Autism spectrum disorders	3	1	2000	2011	0.0793	0.0464	0.1121	Yes	5.0196	0	0.08 (0.05, 0.11)	Age-standardized
Prevalence	Kyoto	Female	Autism spectrum disorders	3	2	2011	2014	1.4497	1.0439	1.8571	Yes	7.4675	0	1.45 (1.04, 1.86)	Age-standardized
Prevalence	Kyoto	Female	Autism spectrum disorders	3	3	2014	2021	-0.1116	-0.1674	-0.0557	Yes	-4.1526	0	-0.11 (-0.17, -0.06)	Age-standardized
Prevalence	Kyoto	Both	Autism spectrum disorders	4	0	1990	1999	0.5977	0.5791	0.6164	Yes	67.453	0	0.6 (0.58, 0.62)	Age-standardized
Prevalence	Kyoto	Both	Autism spectrum disorders	4	1	1999	2010	0.0853	0.0693	0.1013	Yes	11.2176	0	0.09 (0.07, 0.1)	Age-standardized
Prevalence	Kyoto	Both	Autism spectrum disorders	4	2	2010	2015	1.0189	0.9532	1.0846	Yes	32.7397	0	1.02 (0.95, 1.08)	Age-standardized
Prevalence	Kyoto	Both	Autism spectrum disorders	4	3	2015	2019	-0.6068	-0.7096	-0.5039	Yes	-12.362	0	-0.61 (-0.71, -0.5)	Age-standardized
Prevalence	Kyoto	Both	Autism spectrum disorders	4	4	2019	2021	0.271	0.0631	0.4793	Yes	2.739	0.013	0.27 (0.06, 0.48)	Age-standardized
Prevalence	Mie	Male	Autism spectrum disorders	4	0	1990	1999	0.5529	0.5303	0.5755	Yes	51.534	0	0.55 (0.53, 0.58)	Age-standardized
Prevalence	Mie	Male	Autism spectrum disorders	4	1	1999	2010	0.0645	0.0454	0.0837	Yes	7.0714	0	0.06 (0.05, 0.08)	Age-standardized
Prevalence	Mie	Male	Autism spectrum disorders	4	2	2010	2015	1.0458	0.9656	1.1262	Yes	27.5066	0	1.05 (0.97, 1.13)	Age-standardized
Prevalence	Mie	Male	Autism spectrum disorders	4	3	2015	2019	-0.8183	-0.9384	-0.698	Yes	-14.2424	0	-0.82 (-0.94, -0.7)	Age-standardized
Prevalence	Mie	Male	Autism spectrum disorders	4	4	2019	2021	0.2984	0.035	0.5625	Yes	2.3803	0.029	0.3 (0.04, 0.56)	Age-standardized
Prevalence	Mie	Female	Autism spectrum disorders	3	0	1990	2000	0.6327	0.6062	0.6592	Yes	49.7471	0	0.63 (0.61, 0.66)	Age-standardized
Prevalence	Mie	Female	Autism spectrum disorders	3	1	2000	2010	0.0237	-0.0066	0.054	No	1.6291	0.118	0.02 (-0.01, 0.05)	Age-standardized
Prevalence	Mie	Female	Autism spectrum disorders	3	2	2010	2015	1.0074	0.9001	1.1147	Yes	19.6198	0	1.01 (0.9, 1.11)	Age-standardized
Prevalence	Mie	Female	Autism spectrum disorders	3	3	2015	2021	-0.179	-0.2349	-0.1231	Yes	-6.651	0	-0.18 (-0.23, -0.12)	Age-standardized
Prevalence	Mie	Both	Autism spectrum disorders	4	0	1990	1999	0.6237	0.5971	0.6503	Yes	49.413	0	0.62 (0.6, 0.65)	Age-standardized
Prevalence	Mie	Both	Autism spectrum disorders	4	1	1999	2010	0.1032	0.0807	0.1257	Yes	9.6401	0	0.1 (0.08, 0.13)	Age-standardized
Prevalence	Mie	Both	Autism spectrum disorders	4	2	2010	2015	1.0661	0.9743	1.158	Yes	24.5169	0	1.07 (0.97, 1.16)	Age-standardized
Prevalence	Mie	Both	Autism spectrum disorders	4	3	2015	2018	-0.7082	-0.9918	-0.4238	Yes	-5.2196	0	-0.71 (-0.99, -0.42)	Age-standardized
Prevalence	Mie	Both	Autism spectrum disorders	4	4	2018	2021	0.058	-0.0859	0.2021	No	0.8457	0.409	0.06 (-0.09, 0.2)	Age-standardized
Prevalence	Miyagi	Male	Autism spectrum disorders	4	0	1990	1999	0.622	0.6082	0.6358	Yes	95.1163	0	0.62 (0.61, 0.64)	Age-standardized
Prevalence	Miyagi	Male	Autism spectrum disorders	4	1	1999	2010	0.0486	0.0368	0.0603	Yes	8.6789	0	0.05 (0.04, 0.06)	Age-standardized
Prevalence	Miyagi	Male	Autism spectrum disorders	4	2	2010	2015	0.9376	0.8895	0.9857	Yes	41.1647	0	0.94 (0.89, 0.99)	Age-standardized
Prevalence	Miyagi	Male	Autism spectrum disorders	4	3	2015	2019	-0.7149	-0.7892	-0.6405	Yes	-20.1323	0	-0.71 (-0.79, -0.64)	Age-standardized
Prevalence	Miyagi	Male	Autism spectrum disorders	4	4	2019	2021	0.2876	0.1363	0.439	Yes	3.9973	0.001	0.29 (0.14, 0.44)	Age-standardized
Prevalence	Miyagi	Female	Autism spectrum disorders	3	0	1990	2000	0.6587	0.6255	0.6918	Yes	41.438	0	0.66 (0.63, 0.69)	Age-standardized
Prevalence	Miyagi	Female	Autism spectrum disorders	3	1	2000	2011	0.047	0.0152	0.0789	Yes	3.0726	0.006	0.05 (0.02, 0.08)	Age-standardized
Prevalence	Miyagi	Female	Autism spectrum disorders	3	2	2011	2014	1.4288	1.019	1.8402	Yes	7.2875	0	1.43 (1.02, 1.84)	Age-standardized
Prevalence	Miyagi	Female	Autism spectrum disorders	3	3	2014	2021	-0.0661	-0.1236	-0.0086	Yes	-2.3908	0.026	-0.07 (-0.12, -0.01)	Age-standardized
Prevalence	Miyagi	Both	Autism spectrum disorders	4	0	1990	1999	0.6733	0.6581	0.6885	Yes	93.343	0	0.67 (0.66, 0.69)	Age-standardized
Prevalence	Miyagi	Both	Autism spectrum disorders	4	1	1999	2010	0.0475	0.0345	0.0605	Yes	7.6569	0	0.05 (0.03, 0.06)	Age-standardized
Prevalence	Miyagi	Both	Autism spectrum disorders	4	2	2010	2015	1.0301	0.9768	1.0835	Yes	40.798	0	1.03 (0.98, 1.08)	Age-standardized
Prevalence	Miyagi	Both	Autism spectrum disorders	4	3	2015	2019	-0.5642	-0.6467	-0.4815	Yes	-14.3124	0	-0.56 (-0.65, -0.48)	Age-standardized
Prevalence	Miyagi	Both	Autism spectrum disorders	4	4	2019	2021	0.213	0.0451	0.3812	Yes	2.666	0.016	0.21 (0.05, 0.38)	Age-standardized
Prevalence	Miyazaki	Male	Autism spectrum disorders	5	0	1990	1999	0.5766	0.5638	0.5893	Yes	96.6963	0	0.58 (0.56, 0.59)	Age-standardized
Prevalence	Miyazaki	Male	Autism spectrum disorders	5	1	1999	2006	0.0175	-0.0069	0.0419	No	1.5291	0.147	0.02 (-0.01, 0.04)	Age-standardized
Prevalence	Miyazaki	Male	Autism spectrum disorders	5	2	2006	2010	0.2339	0.1634	0.3044	Yes	7.0806	0	0.23 (0.16, 0.3)	Age-standardized
Prevalence	Miyazaki	Male	Autism spectrum disorders	5	3	2010	2015	0.9755	0.9301	1.021	Yes	45.9589	0	0.98 (0.93, 1.02)	Age-standardized
Prevalence	Miyazaki	Male	Autism spectrum disorders	5	4	2015	2019	-0.7934	-0.8629	-0.7237	Yes	-24.2002	0	-0.79 (-0.86, -0.72)	Age-standardized
Prevalence	Miyazaki	Male	Autism spectrum disorders	5	5	2019	2021	0.2372	0.0904	0.3842	Yes	3.4451	0.004	0.24 (0.09, 0.38)	Age-standardized
Prevalence	Miyazaki	Female	Autism spectrum disorders	3	0	1990	2000	0.6359	0.6063	0.6655	Yes	44.8005	0	0.64 (0.61, 0.67)	Age-standardized
Prevalence	Miyazaki	Female	Autism spectrum disorders	3	1	2000	2011	0.0511	0.0216	0.0806	Yes	3.5993	0.002	0.05 (0.02, 0.08)	Age-standardized
Prevalence	Miyazaki	Female	Autism spectrum disorders	3	2	2011	2014	1.4592	1.0841	1.8356	Yes	8.135	0	1.46 (1.08, 1.84)	Age-standardized
Prevalence	Miyazaki	Female	Autism spectrum disorders	3	3	2014	2021	-0.0655	-0.1157	-0.0154	Yes	-2.7156	0.013	-0.07 (-0.12, -0.02)	Age-standardized
Prevalence	Miyazaki	Both	Autism spectrum disorders	4	0	1990	1999	0.6616	0.6432	0.6801	Yes	75.5995	0	0.66 (0.64, 0.68)	Age-standardized
Prevalence	Miyazaki	Both	Autism spectrum disorders	4	1	1999	2010	0.0919	0.0761	0.1076	Yes	12.2667	0	0.09 (0.08, 0.11)	Age-standardized
Prevalence	Miyazaki	Both	Autism spectrum disorders	4	2	2010	2015	1.0664	1.0015	1.1313	Yes	34.7263	0	1.07 (1, 1.13)	Age-standardized
Prevalence	Miyazaki	Both	Autism spectrum disorders	4	3	2015	2019	-0.5872	-0.6868	-0.4876	Yes	-12.3475	0	-0.59 (-0.69, -0.49)	Age-standardized
Prevalence	Miyazaki	Both	Autism spectrum disorders	4	4	2019	2021	0.248	0.0424	0.454	Yes	2.5344	0.021	0.25 (0.04, 0.45)	Age-standardized
Prevalence	Nagano	Male	Autism spectrum disorders	5	0	1990	1994	0.397	0.3639	0.4301	Yes	25.6186	0	0.4 (0.36, 0.43)	Age-standardized
Prevalence	Nagano	Male	Autism spectrum disorders	5	1	1994	2000	0.265	0.242	0.288	Yes	24.5876	0	0.26 (0.24, 0.29)	Age-standardized
Prevalence	Nagano	Male	Autism spectrum disorders	5	2	2000	2010	0.0326	0.0233	0.042	Yes	7.4556	0	0.03 (0.02, 0.04)	Age-standardized
Prevalence	Nagano	Male	Autism spectrum disorders	5	3	2010	2015	0.3583	0.325	0.3917	Yes	22.9313	0	0.36 (0.32, 0.39)	Age-standardized
Prevalence	Nagano	Male	Autism spectrum disorders	5	4	2015	2019	-0.2454	-0.2978	-0.1931	Yes	-9.9821	0	-0.25 (-0.3, -0.19)	Age-standardized
Prevalence	Nagano	Male	Autism spectrum disorders	5	5	2019	2021	0.0388	-0.0677	0.1454	No	0.7765	0.45	0.04 (-0.07, 0.15)	Age-standardized
Prevalence	Nagano	Female	Autism spectrum disorders	5	0	1990	1993	0.4302	0.3801	0.4803	Yes	18.3347	0	0.43 (0.38, 0.48)	Age-standardized
Prevalence	Nagano	Female	Autism spectrum disorders	5	1	1993	1999	0.3014	0.2792	0.3236	Yes	28.9559	0	0.3 (0.28, 0.32)	Age-standardized
Prevalence	Nagano	Female	Autism spectrum disorders	5	2	1999	2005	0.1099	0.0866	0.1332	Yes	10.0695	0	0.11 (0.09, 0.13)	Age-standardized
Prevalence	Nagano	Female	Autism spectrum disorders	5	3	2005	2010	-0.0639	-0.0965	-0.0312	Yes	-4.1728	0.001	-0.06 (-0.1, -0.03)	Age-standardized
Prevalence	Nagano	Female	Autism spectrum disorders	5	4	2010	2015	0.4003	0.3678	0.4327	Yes	26.3638	0	0.4 (0.37, 0.43)	Age-standardized
Prevalence	Nagano	Female	Autism spectrum disorders	5	5	2015	2021	-0.0311	-0.0485	-0.0136	Yes	-3.7992	0.002	-0.03 (-0.05, -0.01)	Age-standardized
Prevalence	Nagano	Both	Autism spectrum disorders	5	0	1990	1994	0.4589	0.4065	0.5113	Yes	18.7011	0	0.46 (0.41, 0.51)	Age-standardized
Prevalence	Nagano	Both	Autism spectrum disorders	5	1	1994	1999	0.3158	0.2647	0.3669	Yes	13.1857	0	0.32 (0.26, 0.37)	Age-standardized
Prevalence	Nagano	Both	Autism spectrum disorders	5	2	1999	2004	0.1151	0.0638	0.1663	Yes	4.7852	0	0.12 (0.06, 0.17)	Age-standardized
Prevalence	Nagano	Both	Autism spectrum disorders	5	3	2004	2010	0.0167	-0.0202	0.0537	No	0.9641	0.35	0.02 (-0.02, 0.05)	Age-standardized
Prevalence	Nagano	Both	Autism spectrum disorders	5	4	2010	2015	0.4014	0.3496	0.4531	Yes	16.5621	0	0.4 (0.35, 0.45)	Age-standardized
Prevalence	Nagano	Both	Autism spectrum disorders	5	5	2015	2021	-0.0966	-0.1245	-0.0686	Yes	-7.3602	0	-0.1 (-0.12, -0.07)	Age-standardized
Prevalence	Nagasaki	Male	Autism spectrum disorders	4	0	1990	1999	0.5716	0.5601	0.5831	Yes	104.609	0	0.57 (0.56, 0.58)	Age-standardized
Prevalence	Nagasaki	Male	Autism spectrum disorders	4	1	1999	2010	0.092	0.0822	0.1017	Yes	19.8818	0	0.09 (0.08, 0.1)	Age-standardized
Prevalence	Nagasaki	Male	Autism spectrum disorders	4	2	2010	2015	1.032	0.992	1.0719	Yes	54.567	0	1.03 (0.99, 1.07)	Age-standardized
Prevalence	Nagasaki	Male	Autism spectrum disorders	4	3	2015	2019	-0.7666	-0.8291	-0.704	Yes	-25.6604	0	-0.77 (-0.83, -0.7)	Age-standardized
Prevalence	Nagasaki	Male	Autism spectrum disorders	4	4	2019	2021	0.1025	-0.0289	0.2341	No	1.6388	0.119	0.1 (-0.03, 0.23)	Age-standardized
Prevalence	Nagasaki	Female	Autism spectrum disorders	4	0	1990	1994	0.4668	0.3378	0.5959	Yes	7.6174	0	0.47 (0.34, 0.6)	Age-standardized
Prevalence	Nagasaki	Female	Autism spectrum disorders	4	1	1994	2000	0.6949	0.5994	0.7906	Yes	15.3219	0	0.69 (0.6, 0.79)	Age-standardized
Prevalence	Nagasaki	Female	Autism spectrum disorders	4	2	2000	2011	0.0501	0.0181	0.0821	Yes	3.2892	0.004	0.05 (0.02, 0.08)	Age-standardized
Prevalence	Nagasaki	Female	Autism spectrum disorders	4	3	2011	2014	1.4972	1.0769	1.9193	Yes	7.5236	0	1.5 (1.08, 1.92)	Age-standardized
Prevalence	Nagasaki	Female	Autism spectrum disorders	4	4	2014	2021	-0.0861	-0.1414	-0.0307	Yes	-3.2664	0.004	-0.09 (-0.14, -0.03)	Age-standardized
Prevalence	Nagasaki	Both	Autism spectrum disorders	4	0	1990	2000	0.6056	0.5887	0.6226	Yes	75.3821	0	0.61 (0.59, 0.62)	Age-standardized
Prevalence	Nagasaki	Both	Autism spectrum disorders	4	1	2000	2010	0.0814	0.0619	0.1009	Yes	8.7755	0	0.08 (0.06, 0.1)	Age-standardized
Prevalence	Nagasaki	Both	Autism spectrum disorders	4	2	2010	2015	1.1013	1.0318	1.1708	Yes	33.4868	0	1.1 (1.03, 1.17)	Age-standardized
Prevalence	Nagasaki	Both	Autism spectrum disorders	4	3	2015	2019	-0.574	-0.6825	-0.4653	Yes	-11.0737	0	-0.57 (-0.68, -0.47)	Age-standardized
Prevalence	Nagasaki	Both	Autism spectrum disorders	4	4	2019	2021	0.1937	-0.0266	0.4145	No	1.8467	0.081	0.19 (-0.03, 0.41)	Age-standardized
Prevalence	Nara	Male	Autism spectrum disorders	4	0	1990	1999	0.5618	0.5509	0.5727	Yes	108.4767	0	0.56 (0.55, 0.57)	Age-standardized
Prevalence	Nara	Male	Autism spectrum disorders	4	1	1999	2010	0.0451	0.0355	0.0546	Yes	9.9199	0	0.05 (0.04, 0.05)	Age-standardized
Prevalence	Nara	Male	Autism spectrum disorders	4	2	2010	2015	1.0692	1.03	1.1084	Yes	57.6221	0	1.07 (1.03, 1.11)	Age-standardized
Prevalence	Nara	Male	Autism spectrum disorders	4	3	2015	2019	-0.7975	-0.8583	-0.7366	Yes	-27.428	0	-0.8 (-0.86, -0.74)	Age-standardized
Prevalence	Nara	Male	Autism spectrum disorders	4	4	2019	2021	0.2607	0.1356	0.386	Yes	4.3817	0	0.26 (0.14, 0.39)	Age-standardized
Prevalence	Nara	Female	Autism spectrum disorders	4	0	1990	2000	0.699	0.6801	0.718	Yes	77.9068	0	0.7 (0.68, 0.72)	Age-standardized
Prevalence	Nara	Female	Autism spectrum disorders	4	1	2000	2010	-0.0089	-0.031	0.0132	No	-0.8474	0.408	-0.01 (-0.03, 0.01)	Age-standardized
Prevalence	Nara	Female	Autism spectrum disorders	4	2	2010	2015	1.0556	0.9803	1.131	Yes	29.5895	0	1.06 (0.98, 1.13)	Age-standardized
Prevalence	Nara	Female	Autism spectrum disorders	4	3	2015	2019	-0.3679	-0.4858	-0.2498	Yes	-6.5377	0	-0.37 (-0.49, -0.25)	Age-standardized
Prevalence	Nara	Female	Autism spectrum disorders	4	4	2019	2021	0.1913	-0.0557	0.439	No	1.6268	0.121	0.19 (-0.06, 0.44)	Age-standardized
Prevalence	Nara	Both	Autism spectrum disorders	4	0	1990	2000	0.5825	0.5738	0.5912	Yes	140.7926	0	0.58 (0.57, 0.59)	Age-standardized
Prevalence	Nara	Both	Autism spectrum disorders	4	1	2000	2010	-4e-04	-0.0107	0.01	No	-0.0715	0.944	0 (-0.01, 0.01)	Age-standardized
Prevalence	Nara	Both	Autism spectrum disorders	4	2	2010	2015	1.081	1.0446	1.1175	Yes	62.6565	0	1.08 (1.04, 1.12)	Age-standardized
Prevalence	Nara	Both	Autism spectrum disorders	4	3	2015	2019	-0.647	-0.7042	-0.5897	Yes	-23.6799	0	-0.65 (-0.7, -0.59)	Age-standardized
Prevalence	Nara	Both	Autism spectrum disorders	4	4	2019	2021	0.2757	0.1597	0.3918	Yes	4.9966	0	0.28 (0.16, 0.39)	Age-standardized
Prevalence	Niigata	Male	Autism spectrum disorders	5	0	1990	2000	0.5223	0.4984	0.5463	Yes	46.5788	0	0.52 (0.5, 0.55)	Age-standardized
Prevalence	Niigata	Male	Autism spectrum disorders	5	1	2000	2005	-0.086	-0.1859	0.014	No	-1.8333	0.087	-0.09 (-0.19, 0.01)	Age-standardized
Prevalence	Niigata	Male	Autism spectrum disorders	5	2	2005	2010	0.154	0.0565	0.2515	Yes	3.3681	0.004	0.15 (0.06, 0.25)	Age-standardized
Prevalence	Niigata	Male	Autism spectrum disorders	5	3	2010	2015	0.9893	0.8889	1.0899	Yes	21.0848	0	0.99 (0.89, 1.09)	Age-standardized
Prevalence	Niigata	Male	Autism spectrum disorders	5	4	2015	2019	-0.719	-0.8758	-0.5619	Yes	-9.728	0	-0.72 (-0.88, -0.56)	Age-standardized
Prevalence	Niigata	Male	Autism spectrum disorders	5	5	2019	2021	0.0894	-0.2322	0.4121	No	0.592	0.563	0.09 (-0.23, 0.41)	Age-standardized
Prevalence	Niigata	Female	Autism spectrum disorders	5	0	1990	1995	0.5822	0.54	0.6245	Yes	29.4793	0	0.58 (0.54, 0.62)	Age-standardized
Prevalence	Niigata	Female	Autism spectrum disorders	5	1	1995	1999	0.8463	0.7552	0.9375	Yes	19.8696	0	0.85 (0.76, 0.94)	Age-standardized
Prevalence	Niigata	Female	Autism spectrum disorders	5	2	1999	2010	0.0292	0.0149	0.0435	Yes	4.3607	0.001	0.03 (0.01, 0.04)	Age-standardized
Prevalence	Niigata	Female	Autism spectrum disorders	5	3	2010	2015	1.0166	0.96	1.0732	Yes	38.4668	0	1.02 (0.96, 1.07)	Age-standardized
Prevalence	Niigata	Female	Autism spectrum disorders	5	4	2015	2019	-0.3416	-0.4307	-0.2523	Yes	-8.1467	0	-0.34 (-0.43, -0.25)	Age-standardized
Prevalence	Niigata	Female	Autism spectrum disorders	5	5	2019	2021	0.2134	0.0308	0.3963	Yes	2.4914	0.025	0.21 (0.03, 0.4)	Age-standardized
Prevalence	Niigata	Both	Autism spectrum disorders	5	0	1990	2000	0.6119	0.5887	0.6352	Yes	56.3533	0	0.61 (0.59, 0.64)	Age-standardized
Prevalence	Niigata	Both	Autism spectrum disorders	5	1	2000	2005	-0.0604	-0.1556	0.0349	No	-1.3505	0.197	-0.06 (-0.16, 0.03)	Age-standardized
Prevalence	Niigata	Both	Autism spectrum disorders	5	2	2005	2010	0.1643	0.07	0.2586	Yes	3.7151	0.002	0.16 (0.07, 0.26)	Age-standardized
Prevalence	Niigata	Both	Autism spectrum disorders	5	3	2010	2015	1.0092	0.9137	1.1047	Yes	22.6332	0	1.01 (0.91, 1.1)	Age-standardized
Prevalence	Niigata	Both	Autism spectrum disorders	5	4	2015	2019	-0.5568	-0.7077	-0.4057	Yes	-7.8377	0	-0.56 (-0.71, -0.41)	Age-standardized
Prevalence	Niigata	Both	Autism spectrum disorders	5	5	2019	2021	0.1792	-0.1292	0.4885	No	1.2375	0.235	0.18 (-0.13, 0.49)	Age-standardized
Prevalence	Oita	Male	Autism spectrum disorders	4	0	1990	1999	0.5981	0.5858	0.6104	Yes	102.5963	0	0.6 (0.59, 0.61)	Age-standardized
Prevalence	Oita	Male	Autism spectrum disorders	4	1	1999	2010	0.0655	0.055	0.076	Yes	13.095	0	0.07 (0.06, 0.08)	Age-standardized
Prevalence	Oita	Male	Autism spectrum disorders	4	2	2010	2015	1.0759	1.0328	1.119	Yes	52.7577	0	1.08 (1.03, 1.12)	Age-standardized
Prevalence	Oita	Male	Autism spectrum disorders	4	3	2015	2019	-0.7892	-0.8558	-0.7225	Yes	-24.7729	0	-0.79 (-0.86, -0.72)	Age-standardized
Prevalence	Oita	Male	Autism spectrum disorders	4	4	2019	2021	0.0021	-0.1398	0.1442	No	0.0315	0.975	0 (-0.14, 0.14)	Age-standardized
Prevalence	Oita	Female	Autism spectrum disorders	4	0	1990	2000	0.6778	0.6579	0.6977	Yes	71.7407	0	0.68 (0.66, 0.7)	Age-standardized
Prevalence	Oita	Female	Autism spectrum disorders	4	1	2000	2010	0.002	-0.0206	0.0245	No	0.1832	0.857	0 (-0.02, 0.02)	Age-standardized
Prevalence	Oita	Female	Autism spectrum disorders	4	2	2010	2015	1.0341	0.9551	1.1131	Yes	27.6517	0	1.03 (0.96, 1.11)	Age-standardized
Prevalence	Oita	Female	Autism spectrum disorders	4	3	2015	2019	-0.3253	-0.4482	-0.2022	Yes	-5.5464	0	-0.33 (-0.45, -0.2)	Age-standardized
Prevalence	Oita	Female	Autism spectrum disorders	4	4	2019	2021	0.2882	0.0273	0.5497	Yes	2.3213	0.032	0.29 (0.03, 0.55)	Age-standardized
Prevalence	Oita	Both	Autism spectrum disorders	4	0	1990	1999	0.6804	0.6696	0.6912	Yes	132.5865	0	0.68 (0.67, 0.69)	Age-standardized
Prevalence	Oita	Both	Autism spectrum disorders	4	1	1999	2010	0.1025	0.0933	0.1117	Yes	23.4754	0	0.1 (0.09, 0.11)	Age-standardized
Prevalence	Oita	Both	Autism spectrum disorders	4	2	2010	2015	1.1411	1.1039	1.1782	Yes	64.8806	0	1.14 (1.1, 1.18)	Age-standardized
Prevalence	Oita	Both	Autism spectrum disorders	4	3	2015	2019	-0.62	-0.6787	-0.5612	Yes	-22.1152	0	-0.62 (-0.68, -0.56)	Age-standardized
Prevalence	Oita	Both	Autism spectrum disorders	4	4	2019	2021	0.1001	-0.0205	0.2208	No	1.7434	0.098	0.1 (-0.02, 0.22)	Age-standardized
Prevalence	Okayama	Male	Autism spectrum disorders	4	0	1990	1999	0.5541	0.5389	0.5692	Yes	77.1319	0	0.55 (0.54, 0.57)	Age-standardized
Prevalence	Okayama	Male	Autism spectrum disorders	4	1	1999	2010	0.0882	0.075	0.1013	Yes	14.103	0	0.09 (0.07, 0.1)	Age-standardized
Prevalence	Okayama	Male	Autism spectrum disorders	4	2	2010	2015	1.0726	1.0184	1.1268	Yes	41.7927	0	1.07 (1.02, 1.13)	Age-standardized
Prevalence	Okayama	Male	Autism spectrum disorders	4	3	2015	2019	-0.7959	-0.8782	-0.7135	Yes	-20.2198	0	-0.8 (-0.88, -0.71)	Age-standardized
Prevalence	Okayama	Male	Autism spectrum disorders	4	4	2019	2021	0.1946	0.0263	0.3632	Yes	2.4297	0.026	0.19 (0.03, 0.36)	Age-standardized
Prevalence	Okayama	Female	Autism spectrum disorders	3	0	1990	2000	0.6418	0.6172	0.6664	Yes	54.4073	0	0.64 (0.62, 0.67)	Age-standardized
Prevalence	Okayama	Female	Autism spectrum disorders	3	1	2000	2010	0.0593	0.0308	0.0878	Yes	4.323	0	0.06 (0.03, 0.09)	Age-standardized
Prevalence	Okayama	Female	Autism spectrum disorders	3	2	2010	2015	0.9343	0.8345	1.0343	Yes	19.5459	0	0.93 (0.83, 1.03)	Age-standardized
Prevalence	Okayama	Female	Autism spectrum disorders	3	3	2015	2021	-0.1902	-0.2422	-0.1381	Yes	-7.592	0	-0.19 (-0.24, -0.14)	Age-standardized
Prevalence	Okayama	Both	Autism spectrum disorders	4	0	1990	1999	0.6209	0.6094	0.6324	Yes	113.4659	0	0.62 (0.61, 0.63)	Age-standardized
Prevalence	Okayama	Both	Autism spectrum disorders	4	1	1999	2010	0.1163	0.1064	0.1261	Yes	24.7503	0	0.12 (0.11, 0.13)	Age-standardized
Prevalence	Okayama	Both	Autism spectrum disorders	4	2	2010	2015	1.0628	1.0218	1.1039	Yes	54.6423	0	1.06 (1.02, 1.1)	Age-standardized
Prevalence	Okayama	Both	Autism spectrum disorders	4	3	2015	2019	-0.5984	-0.6604	-0.5364	Yes	-20.2242	0	-0.6 (-0.66, -0.54)	Age-standardized
Prevalence	Okayama	Both	Autism spectrum disorders	4	4	2019	2021	0.1917	0.0656	0.318	Yes	3.1954	0.005	0.19 (0.07, 0.32)	Age-standardized
Prevalence	Okinawa	Male	Autism spectrum disorders	4	0	1990	1999	0.5209	0.5034	0.5385	Yes	62.5428	0	0.52 (0.5, 0.54)	Age-standardized
Prevalence	Okinawa	Male	Autism spectrum disorders	4	1	1999	2010	0.0695	0.0552	0.0838	Yes	10.229	0	0.07 (0.06, 0.08)	Age-standardized
Prevalence	Okinawa	Male	Autism spectrum disorders	4	2	2010	2015	1.0175	0.9595	1.0755	Yes	37.0593	0	1.02 (0.96, 1.08)	Age-standardized
Prevalence	Okinawa	Male	Autism spectrum disorders	4	3	2015	2019	-0.7115	-0.8016	-0.6213	Yes	-16.5204	0	-0.71 (-0.8, -0.62)	Age-standardized
Prevalence	Okinawa	Male	Autism spectrum disorders	4	4	2019	2021	0.3813	0.1918	0.5712	Yes	4.2318	0.001	0.38 (0.19, 0.57)	Age-standardized
Prevalence	Okinawa	Female	Autism spectrum disorders	3	0	1990	2000	0.6052	0.5882	0.6222	Yes	74.2249	0	0.61 (0.59, 0.62)	Age-standardized
Prevalence	Okinawa	Female	Autism spectrum disorders	3	1	2000	2011	0.0704	0.0532	0.0877	Yes	8.4807	0	0.07 (0.05, 0.09)	Age-standardized
Prevalence	Okinawa	Female	Autism spectrum disorders	3	2	2011	2014	1.4563	1.2385	1.6746	Yes	13.9872	0	1.46 (1.24, 1.67)	Age-standardized
Prevalence	Okinawa	Female	Autism spectrum disorders	3	3	2014	2021	-0.0898	-0.1196	-0.06	Yes	-6.2661	0	-0.09 (-0.12, -0.06)	Age-standardized
Prevalence	Okinawa	Both	Autism spectrum disorders	4	0	1990	2000	0.567	0.5476	0.5864	Yes	61.5825	0	0.57 (0.55, 0.59)	Age-standardized
Prevalence	Okinawa	Both	Autism spectrum disorders	4	1	2000	2010	0.0522	0.03	0.0745	Yes	4.9385	0	0.05 (0.03, 0.07)	Age-standardized
Prevalence	Okinawa	Both	Autism spectrum disorders	4	2	2010	2015	1.0245	0.9482	1.1008	Yes	28.3449	0	1.02 (0.95, 1.1)	Age-standardized
Prevalence	Okinawa	Both	Autism spectrum disorders	4	3	2015	2018	-0.6348	-0.8733	-0.3957	Yes	-5.5678	0	-0.63 (-0.87, -0.4)	Age-standardized
Prevalence	Okinawa	Both	Autism spectrum disorders	4	4	2018	2021	0.072	-0.0532	0.1974	No	1.2076	0.243	0.07 (-0.05, 0.2)	Age-standardized
Prevalence	Osaka	Male	Autism spectrum disorders	4	0	1990	1999	0.5747	0.5633	0.586	Yes	106.904	0	0.57 (0.56, 0.59)	Age-standardized
Prevalence	Osaka	Male	Autism spectrum disorders	4	1	1999	2010	0.1063	0.0965	0.116	Yes	22.9525	0	0.11 (0.1, 0.12)	Age-standardized
Prevalence	Osaka	Male	Autism spectrum disorders	4	2	2010	2015	1.0268	0.9862	1.0674	Yes	53.4137	0	1.03 (0.99, 1.07)	Age-standardized
Prevalence	Osaka	Male	Autism spectrum disorders	4	3	2015	2019	-0.7651	-0.827	-0.7031	Yes	-25.8525	0	-0.77 (-0.83, -0.7)	Age-standardized
Prevalence	Osaka	Male	Autism spectrum disorders	4	4	2019	2021	0.3266	0.2012	0.4522	Yes	5.4773	0	0.33 (0.2, 0.45)	Age-standardized
Prevalence	Osaka	Female	Autism spectrum disorders	3	0	1990	2000	0.6512	0.6332	0.6693	Yes	75.2916	0	0.65 (0.63, 0.67)	Age-standardized
Prevalence	Osaka	Female	Autism spectrum disorders	3	1	2000	2010	0.0332	0.0128	0.0536	Yes	3.384	0.003	0.03 (0.01, 0.05)	Age-standardized
Prevalence	Osaka	Female	Autism spectrum disorders	3	2	2010	2015	0.9724	0.8988	1.046	Yes	27.6123	0	0.97 (0.9, 1.05)	Age-standardized
Prevalence	Osaka	Female	Autism spectrum disorders	3	3	2015	2021	-0.1548	-0.1937	-0.1159	Yes	-8.2649	0	-0.15 (-0.19, -0.12)	Age-standardized
Prevalence	Osaka	Both	Autism spectrum disorders	4	0	1990	1999	0.612	0.5998	0.6242	Yes	105.5901	0	0.61 (0.6, 0.62)	Age-standardized
Prevalence	Osaka	Both	Autism spectrum disorders	4	1	1999	2010	0.0873	0.0771	0.0975	Yes	17.9419	0	0.09 (0.08, 0.1)	Age-standardized
Prevalence	Osaka	Both	Autism spectrum disorders	4	2	2010	2015	1.0093	0.9669	1.0518	Yes	50.1919	0	1.01 (0.97, 1.05)	Age-standardized
Prevalence	Osaka	Both	Autism spectrum disorders	4	3	2015	2019	-0.6045	-0.6709	-0.538	Yes	-19.0452	0	-0.6 (-0.67, -0.54)	Age-standardized
Prevalence	Osaka	Both	Autism spectrum disorders	4	4	2019	2021	0.2411	0.107	0.3755	Yes	3.7778	0.001	0.24 (0.11, 0.38)	Age-standardized
Prevalence	Saga	Male	Autism spectrum disorders	4	0	1990	1999	0.6007	0.5827	0.6186	Yes	70.5026	0	0.6 (0.58, 0.62)	Age-standardized
Prevalence	Saga	Male	Autism spectrum disorders	4	1	1999	2010	0.0926	0.0774	0.1078	Yes	12.7964	0	0.09 (0.08, 0.11)	Age-standardized
Prevalence	Saga	Male	Autism spectrum disorders	4	2	2010	2015	1.0415	0.9794	1.1036	Yes	35.4244	0	1.04 (0.98, 1.1)	Age-standardized
Prevalence	Saga	Male	Autism spectrum disorders	4	3	2015	2019	-0.8229	-0.9191	-0.7266	Yes	-17.8887	0	-0.82 (-0.92, -0.73)	Age-standardized
Prevalence	Saga	Male	Autism spectrum disorders	4	4	2019	2021	0.326	0.1276	0.5248	Yes	3.4548	0.003	0.33 (0.13, 0.52)	Age-standardized
Prevalence	Saga	Female	Autism spectrum disorders	3	0	1990	2000	0.6355	0.6176	0.6534	Yes	73.9091	0	0.64 (0.62, 0.65)	Age-standardized
Prevalence	Saga	Female	Autism spectrum disorders	3	1	2000	2010	0.0513	0.03	0.0727	Yes	5.0052	0	0.05 (0.03, 0.07)	Age-standardized
Prevalence	Saga	Female	Autism spectrum disorders	3	2	2010	2015	0.979	0.9075	1.0505	Yes	28.6113	0	0.98 (0.91, 1.05)	Age-standardized
Prevalence	Saga	Female	Autism spectrum disorders	3	3	2015	2021	-0.1925	-0.2303	-0.1546	Yes	-10.5665	0	-0.19 (-0.23, -0.15)	Age-standardized
Prevalence	Saga	Both	Autism spectrum disorders	4	0	1990	1999	0.6837	0.6672	0.7002	Yes	87.4736	0	0.68 (0.67, 0.7)	Age-standardized
Prevalence	Saga	Both	Autism spectrum disorders	4	1	1999	2010	0.107	0.0929	0.1211	Yes	15.9813	0	0.11 (0.09, 0.12)	Age-standardized
Prevalence	Saga	Both	Autism spectrum disorders	4	2	2010	2015	1.0615	1.0047	1.1184	Yes	39.4316	0	1.06 (1, 1.12)	Age-standardized
Prevalence	Saga	Both	Autism spectrum disorders	4	3	2015	2019	-0.6122	-0.7004	-0.524	Yes	-14.5389	0	-0.61 (-0.7, -0.52)	Age-standardized
Prevalence	Saga	Both	Autism spectrum disorders	4	4	2019	2021	0.2649	0.0862	0.4439	Yes	3.1157	0.006	0.26 (0.09, 0.44)	Age-standardized
Prevalence	Saitama	Male	Autism spectrum disorders	4	0	1990	2000	0.5421	0.5303	0.5539	Yes	96.9834	0	0.54 (0.53, 0.55)	Age-standardized
Prevalence	Saitama	Male	Autism spectrum disorders	4	1	2000	2010	0.0356	0.0223	0.049	Yes	5.598	0	0.04 (0.02, 0.05)	Age-standardized
Prevalence	Saitama	Male	Autism spectrum disorders	4	2	2010	2015	1.0518	1.0036	1.1	Yes	46.0875	0	1.05 (1, 1.1)	Age-standardized
Prevalence	Saitama	Male	Autism spectrum disorders	4	3	2015	2019	-0.8099	-0.8838	-0.736	Yes	-22.9218	0	-0.81 (-0.88, -0.74)	Age-standardized
Prevalence	Saitama	Male	Autism spectrum disorders	4	4	2019	2021	0.4161	0.2614	0.5711	Yes	5.6578	0	0.42 (0.26, 0.57)	Age-standardized
Prevalence	Saitama	Female	Autism spectrum disorders	3	0	1990	2000	0.6483	0.6293	0.6673	Yes	71.2374	0	0.65 (0.63, 0.67)	Age-standardized
Prevalence	Saitama	Female	Autism spectrum disorders	3	1	2000	2010	0.0561	0.034	0.0782	Yes	5.286	0	0.06 (0.03, 0.08)	Age-standardized
Prevalence	Saitama	Female	Autism spectrum disorders	3	2	2010	2015	0.9251	0.8493	1.001	Yes	25.489	0	0.93 (0.85, 1)	Age-standardized
Prevalence	Saitama	Female	Autism spectrum disorders	3	3	2015	2021	-0.1557	-0.1959	-0.1156	Yes	-8.0585	0	-0.16 (-0.2, -0.12)	Age-standardized
Prevalence	Saitama	Both	Autism spectrum disorders	4	0	1990	2000	0.5829	0.5695	0.5964	Yes	91.2003	0	0.58 (0.57, 0.6)	Age-standardized
Prevalence	Saitama	Both	Autism spectrum disorders	4	1	2000	2010	0.0569	0.0416	0.0722	Yes	7.7922	0	0.06 (0.04, 0.07)	Age-standardized
Prevalence	Saitama	Both	Autism spectrum disorders	4	2	2010	2015	0.9997	0.9455	1.0538	Yes	38.965	0	1 (0.95, 1.05)	Age-standardized
Prevalence	Saitama	Both	Autism spectrum disorders	4	3	2015	2019	-0.6481	-0.7312	-0.5649	Yes	-16.321	0	-0.65 (-0.73, -0.56)	Age-standardized
Prevalence	Saitama	Both	Autism spectrum disorders	4	4	2019	2021	0.3	0.1264	0.474	Yes	3.6319	0.002	0.3 (0.13, 0.47)	Age-standardized
Prevalence	Shiga	Male	Autism spectrum disorders	4	0	1990	1999	0.6021	0.5594	0.6448	Yes	29.7061	0	0.6 (0.56, 0.64)	Age-standardized
Prevalence	Shiga	Male	Autism spectrum disorders	4	1	1999	2010	0.0758	0.0401	0.1115	Yes	4.4647	0	0.08 (0.04, 0.11)	Age-standardized
Prevalence	Shiga	Male	Autism spectrum disorders	4	2	2010	2015	1.0216	0.8736	1.1699	Yes	14.5644	0	1.02 (0.87, 1.17)	Age-standardized
Prevalence	Shiga	Male	Autism spectrum disorders	4	3	2015	2018	-0.9201	-1.3902	-0.4478	Yes	-4.0836	0.001	-0.92 (-1.39, -0.45)	Age-standardized
Prevalence	Shiga	Male	Autism spectrum disorders	4	4	2018	2021	-0.1245	-0.3641	0.1155	No	-1.0905	0.29	-0.12 (-0.36, 0.12)	Age-standardized
Prevalence	Shiga	Female	Autism spectrum disorders	3	0	1990	2000	0.6692	0.6331	0.7053	Yes	38.6769	0	0.67 (0.63, 0.71)	Age-standardized
Prevalence	Shiga	Female	Autism spectrum disorders	3	1	2000	2011	0.0406	0.0055	0.0757	Yes	2.4029	0.026	0.04 (0.01, 0.08)	Age-standardized
Prevalence	Shiga	Female	Autism spectrum disorders	3	2	2011	2014	1.4177	0.9719	1.8654	Yes	6.6462	0	1.42 (0.97, 1.87)	Age-standardized
Prevalence	Shiga	Female	Autism spectrum disorders	3	3	2014	2021	-0.0725	-0.1339	-0.0109	Yes	-2.4495	0.023	-0.07 (-0.13, -0.01)	Age-standardized
Prevalence	Shiga	Both	Autism spectrum disorders	5	0	1990	1995	0.5695	0.5	0.6391	Yes	17.5009	0	0.57 (0.5, 0.64)	Age-standardized
Prevalence	Shiga	Both	Autism spectrum disorders	5	1	1995	1999	0.8065	0.6516	0.9616	Yes	11.1345	0	0.81 (0.65, 0.96)	Age-standardized
Prevalence	Shiga	Both	Autism spectrum disorders	5	2	1999	2010	0.083	0.0596	0.1065	Yes	7.5485	0	0.08 (0.06, 0.11)	Age-standardized
Prevalence	Shiga	Both	Autism spectrum disorders	5	3	2010	2015	1.0302	0.9313	1.1292	Yes	22.2964	0	1.03 (0.93, 1.13)	Age-standardized
Prevalence	Shiga	Both	Autism spectrum disorders	5	4	2015	2018	-0.7166	-1.0339	-0.3982	Yes	-4.7882	0	-0.72 (-1.03, -0.4)	Age-standardized
Prevalence	Shiga	Both	Autism spectrum disorders	5	5	2018	2021	-0.056	-0.2122	0.1004	No	-0.764	0.457	-0.06 (-0.21, 0.1)	Age-standardized
Prevalence	Shimane	Male	Autism spectrum disorders	5	0	1990	1995	0.4208	0.3791	0.4624	Yes	21.5709	0	0.42 (0.38, 0.46)	Age-standardized
Prevalence	Shimane	Male	Autism spectrum disorders	5	1	1995	1999	0.6376	0.543	0.7322	Yes	14.4083	0	0.64 (0.54, 0.73)	Age-standardized
Prevalence	Shimane	Male	Autism spectrum disorders	5	2	1999	2010	0.0459	0.0311	0.0606	Yes	6.6412	0	0.05 (0.03, 0.06)	Age-standardized
Prevalence	Shimane	Male	Autism spectrum disorders	5	3	2010	2015	1.0819	1.0212	1.1427	Yes	38.1595	0	1.08 (1.02, 1.14)	Age-standardized
Prevalence	Shimane	Male	Autism spectrum disorders	5	4	2015	2019	-0.7726	-0.8681	-0.6771	Yes	-17.1784	0	-0.77 (-0.87, -0.68)	Age-standardized
Prevalence	Shimane	Male	Autism spectrum disorders	5	5	2019	2021	0.1758	-0.0188	0.3708	No	1.9248	0.073	0.18 (-0.02, 0.37)	Age-standardized
Prevalence	Shimane	Female	Autism spectrum disorders	4	0	1990	2000	0.6749	0.6457	0.7041	Yes	48.7558	0	0.67 (0.65, 0.7)	Age-standardized
Prevalence	Shimane	Female	Autism spectrum disorders	4	1	2000	2010	0.0241	-0.0106	0.0587	No	1.46	0.162	0.02 (-0.01, 0.06)	Age-standardized
Prevalence	Shimane	Female	Autism spectrum disorders	4	2	2010	2015	0.9836	0.8588	1.1085	Yes	16.6371	0	0.98 (0.86, 1.11)	Age-standardized
Prevalence	Shimane	Female	Autism spectrum disorders	4	3	2015	2019	-0.3072	-0.4949	-0.1192	Yes	-3.4312	0.003	-0.31 (-0.49, -0.12)	Age-standardized
Prevalence	Shimane	Female	Autism spectrum disorders	4	4	2019	2021	0.2717	-0.1004	0.6451	No	1.5333	0.143	0.27 (-0.1, 0.65)	Age-standardized
Prevalence	Shimane	Both	Autism spectrum disorders	5	0	1990	1995	0.5232	0.4817	0.5647	Yes	26.9311	0	0.52 (0.48, 0.56)	Age-standardized
Prevalence	Shimane	Both	Autism spectrum disorders	5	1	1995	1999	0.7579	0.6634	0.8525	Yes	17.1468	0	0.76 (0.66, 0.85)	Age-standardized
Prevalence	Shimane	Both	Autism spectrum disorders	5	2	1999	2010	0.0847	0.0701	0.0993	Yes	12.3635	0	0.08 (0.07, 0.1)	Age-standardized
Prevalence	Shimane	Both	Autism spectrum disorders	5	3	2010	2015	1.1948	1.134	1.2556	Yes	42.1384	0	1.19 (1.13, 1.26)	Age-standardized
Prevalence	Shimane	Both	Autism spectrum disorders	5	4	2015	2019	-0.6392	-0.7341	-0.5443	Yes	-14.309	0	-0.64 (-0.73, -0.54)	Age-standardized
Prevalence	Shimane	Both	Autism spectrum disorders	5	5	2019	2021	0.1572	-0.0277	0.3425	No	1.8117	0.09	0.16 (-0.03, 0.34)	Age-standardized
Prevalence	Shizuoka	Male	Autism spectrum disorders	5	0	1990	1995	0.5114	0.472	0.5509	Yes	27.7131	0	0.51 (0.47, 0.55)	Age-standardized
Prevalence	Shizuoka	Male	Autism spectrum disorders	5	1	1995	1999	0.6908	0.6012	0.7804	Yes	16.487	0	0.69 (0.6, 0.78)	Age-standardized
Prevalence	Shizuoka	Male	Autism spectrum disorders	5	2	1999	2010	0.0261	0.0121	0.04	Yes	3.9851	0.001	0.03 (0.01, 0.04)	Age-standardized
Prevalence	Shizuoka	Male	Autism spectrum disorders	5	3	2010	2015	1.0768	1.0191	1.1345	Yes	39.9938	0	1.08 (1.02, 1.13)	Age-standardized
Prevalence	Shizuoka	Male	Autism spectrum disorders	5	4	2015	2019	-0.8908	-0.9815	-0.8	Yes	-20.8316	0	-0.89 (-0.98, -0.8)	Age-standardized
Prevalence	Shizuoka	Male	Autism spectrum disorders	5	5	2019	2021	0.4142	0.2311	0.5976	Yes	4.8278	0	0.41 (0.23, 0.6)	Age-standardized
Prevalence	Shizuoka	Female	Autism spectrum disorders	4	0	1990	2000	0.6177	0.6059	0.6296	Yes	109.8178	0	0.62 (0.61, 0.63)	Age-standardized
Prevalence	Shizuoka	Female	Autism spectrum disorders	4	1	2000	2010	0.0299	0.016	0.0438	Yes	4.5185	0	0.03 (0.02, 0.04)	Age-standardized
Prevalence	Shizuoka	Female	Autism spectrum disorders	4	2	2010	2015	1.0196	0.9705	1.0687	Yes	43.8602	0	1.02 (0.97, 1.07)	Age-standardized
Prevalence	Shizuoka	Female	Autism spectrum disorders	4	3	2015	2019	-0.318	-0.3941	-0.2418	Yes	-8.7594	0	-0.32 (-0.39, -0.24)	Age-standardized
Prevalence	Shizuoka	Female	Autism spectrum disorders	4	4	2019	2021	0.1365	-0.0167	0.2899	No	1.8721	0.078	0.14 (-0.02, 0.29)	Age-standardized
Prevalence	Shizuoka	Both	Autism spectrum disorders	4	0	1990	2000	0.6151	0.5986	0.6316	Yes	78.6969	0	0.62 (0.6, 0.63)	Age-standardized
Prevalence	Shizuoka	Both	Autism spectrum disorders	4	1	2000	2010	0.0464	0.0268	0.066	Yes	4.9793	0	0.05 (0.03, 0.07)	Age-standardized
Prevalence	Shizuoka	Both	Autism spectrum disorders	4	2	2010	2015	1.0887	1.0198	1.1576	Yes	33.3809	0	1.09 (1.02, 1.16)	Age-standardized
Prevalence	Shizuoka	Both	Autism spectrum disorders	4	3	2015	2019	-0.6818	-0.791	-0.5725	Yes	-13.0671	0	-0.68 (-0.79, -0.57)	Age-standardized
Prevalence	Shizuoka	Both	Autism spectrum disorders	4	4	2019	2021	0.3849	0.1681	0.6023	Yes	3.7323	0.002	0.38 (0.17, 0.6)	Age-standardized
Prevalence	Tochigi	Male	Autism spectrum disorders	4	0	1990	1999	0.5842	0.5534	0.615	Yes	39.9656	0	0.58 (0.55, 0.62)	Age-standardized
Prevalence	Tochigi	Male	Autism spectrum disorders	4	1	1999	2010	0.0517	0.0256	0.0777	Yes	4.1689	0.001	0.05 (0.03, 0.08)	Age-standardized
Prevalence	Tochigi	Male	Autism spectrum disorders	4	2	2010	2015	1.0474	0.941	1.154	Yes	20.7705	0	1.05 (0.94, 1.15)	Age-standardized
Prevalence	Tochigi	Male	Autism spectrum disorders	4	3	2015	2019	-0.7257	-0.8887	-0.5625	Yes	-9.313	0	-0.73 (-0.89, -0.56)	Age-standardized
Prevalence	Tochigi	Male	Autism spectrum disorders	4	4	2019	2021	0.1306	-0.208	0.4704	No	0.8097	0.429	0.13 (-0.21, 0.47)	Age-standardized
Prevalence	Tochigi	Female	Autism spectrum disorders	5	0	1990	1995	0.5756	0.5446	0.6065	Yes	39.7293	0	0.58 (0.54, 0.61)	Age-standardized
Prevalence	Tochigi	Female	Autism spectrum disorders	5	1	1995	1999	0.8421	0.7745	0.9098	Yes	26.6432	0	0.84 (0.77, 0.91)	Age-standardized
Prevalence	Tochigi	Female	Autism spectrum disorders	5	2	1999	2010	0.0544	0.044	0.0649	Yes	11.1355	0	0.05 (0.04, 0.06)	Age-standardized
Prevalence	Tochigi	Female	Autism spectrum disorders	5	3	2010	2015	0.9762	0.9342	1.0182	Yes	49.7244	0	0.98 (0.93, 1.02)	Age-standardized
Prevalence	Tochigi	Female	Autism spectrum disorders	5	4	2015	2019	-0.2781	-0.3437	-0.2125	Yes	-9.0283	0	-0.28 (-0.34, -0.21)	Age-standardized
Prevalence	Tochigi	Female	Autism spectrum disorders	5	5	2019	2021	0.2957	0.157	0.4346	Yes	4.5487	0	0.3 (0.16, 0.43)	Age-standardized
Prevalence	Tochigi	Both	Autism spectrum disorders	5	0	1990	1995	0.5484	0.5015	0.5954	Yes	24.964	0	0.55 (0.5, 0.6)	Age-standardized
Prevalence	Tochigi	Both	Autism spectrum disorders	5	1	1995	1999	0.7291	0.6292	0.829	Yes	15.6089	0	0.73 (0.63, 0.83)	Age-standardized
Prevalence	Tochigi	Both	Autism spectrum disorders	5	2	1999	2010	0.0796	0.0638	0.0955	Yes	10.7056	0	0.08 (0.06, 0.1)	Age-standardized
Prevalence	Tochigi	Both	Autism spectrum disorders	5	3	2010	2015	1.0644	0.9987	1.1301	Yes	34.707	0	1.06 (1, 1.13)	Age-standardized
Prevalence	Tochigi	Both	Autism spectrum disorders	5	4	2015	2019	-0.5407	-0.6418	-0.4395	Yes	-11.3643	0	-0.54 (-0.64, -0.44)	Age-standardized
Prevalence	Tochigi	Both	Autism spectrum disorders	5	5	2019	2021	0.2329	0.0257	0.4406	Yes	2.3965	0.03	0.23 (0.03, 0.44)	Age-standardized
Prevalence	Tokushima	Male	Autism spectrum disorders	5	0	1990	1995	0.4693	0.4137	0.5251	Yes	18.0049	0	0.47 (0.41, 0.53)	Age-standardized
Prevalence	Tokushima	Male	Autism spectrum disorders	5	1	1995	1999	0.6715	0.5483	0.7949	Yes	11.6485	0	0.67 (0.55, 0.79)	Age-standardized
Prevalence	Tokushima	Male	Autism spectrum disorders	5	2	1999	2010	0.0664	0.0474	0.0854	Yes	7.451	0	0.07 (0.05, 0.09)	Age-standardized
Prevalence	Tokushima	Male	Autism spectrum disorders	5	3	2010	2015	1.0297	0.9547	1.1047	Yes	29.425	0	1.03 (0.95, 1.1)	Age-standardized
Prevalence	Tokushima	Male	Autism spectrum disorders	5	4	2015	2019	-0.7694	-0.8882	-0.6505	Yes	-13.7469	0	-0.77 (-0.89, -0.65)	Age-standardized
Prevalence	Tokushima	Male	Autism spectrum disorders	5	5	2019	2021	0.3465	0.1014	0.5923	Yes	3.0142	0.009	0.35 (0.1, 0.59)	Age-standardized
Prevalence	Tokushima	Female	Autism spectrum disorders	4	0	1990	1995	0.566	0.5178	0.6143	Yes	24.7349	0	0.57 (0.52, 0.61)	Age-standardized
Prevalence	Tokushima	Female	Autism spectrum disorders	4	1	1995	1999	0.8766	0.77	0.9833	Yes	17.346	0	0.88 (0.77, 0.98)	Age-standardized
Prevalence	Tokushima	Female	Autism spectrum disorders	4	2	1999	2011	0.0657	0.0517	0.0796	Yes	9.8996	0	0.07 (0.05, 0.08)	Age-standardized
Prevalence	Tokushima	Female	Autism spectrum disorders	4	3	2011	2014	1.4577	1.249	1.6669	Yes	14.7613	0	1.46 (1.25, 1.67)	Age-standardized
Prevalence	Tokushima	Female	Autism spectrum disorders	4	4	2014	2021	-0.1056	-0.1337	-0.0776	Yes	-7.8994	0	-0.11 (-0.13, -0.08)	Age-standardized
Prevalence	Tokushima	Both	Autism spectrum disorders	5	0	1990	1995	0.5358	0.4995	0.572	Yes	31.5683	0	0.54 (0.5, 0.57)	Age-standardized
Prevalence	Tokushima	Both	Autism spectrum disorders	5	1	1995	1999	0.7951	0.7135	0.8768	Yes	20.8362	0	0.8 (0.71, 0.88)	Age-standardized
Prevalence	Tokushima	Both	Autism spectrum disorders	5	2	1999	2010	0.0976	0.0853	0.1099	Yes	16.9349	0	0.1 (0.09, 0.11)	Age-standardized
Prevalence	Tokushima	Both	Autism spectrum disorders	5	3	2010	2015	1.0462	0.9972	1.0954	Yes	45.6559	0	1.05 (1, 1.1)	Age-standardized
Prevalence	Tokushima	Both	Autism spectrum disorders	5	4	2015	2019	-0.5368	-0.6129	-0.4606	Yes	-14.9864	0	-0.54 (-0.61, -0.46)	Age-standardized
Prevalence	Tokushima	Both	Autism spectrum disorders	5	5	2019	2021	0.3267	0.1691	0.4846	Yes	4.4208	0	0.33 (0.17, 0.48)	Age-standardized
Prevalence	Tokyo	Male	Autism spectrum disorders	5	0	1990	1999	0.2294	0.2246	0.2341	Yes	102.8812	0	0.23 (0.22, 0.23)	Age-standardized
Prevalence	Tokyo	Male	Autism spectrum disorders	5	1	1999	2004	0.1266	0.11	0.1433	Yes	16.2439	0	0.13 (0.11, 0.14)	Age-standardized
Prevalence	Tokyo	Male	Autism spectrum disorders	5	2	2004	2010	0.0424	0.0307	0.0541	Yes	7.7271	0	0.04 (0.03, 0.05)	Age-standardized
Prevalence	Tokyo	Male	Autism spectrum disorders	5	3	2010	2015	0.4194	0.4033	0.4355	Yes	55.6644	0	0.42 (0.4, 0.44)	Age-standardized
Prevalence	Tokyo	Male	Autism spectrum disorders	5	4	2015	2019	-0.3121	-0.3376	-0.2867	Yes	-26.145	0	-0.31 (-0.34, -0.29)	Age-standardized
Prevalence	Tokyo	Male	Autism spectrum disorders	5	5	2019	2021	0.0849	0.0327	0.1372	Yes	3.4647	0.003	0.08 (0.03, 0.14)	Age-standardized
Prevalence	Tokyo	Female	Autism spectrum disorders	5	0	1990	1999	0.3102	0.3013	0.3191	Yes	74.6593	0	0.31 (0.3, 0.32)	Age-standardized
Prevalence	Tokyo	Female	Autism spectrum disorders	5	1	1999	2007	0.0585	0.0451	0.0718	Yes	9.3477	0	0.06 (0.05, 0.07)	Age-standardized
Prevalence	Tokyo	Female	Autism spectrum disorders	5	2	2007	2010	0.1301	0.031	0.2292	Yes	2.8	0.013	0.13 (0.03, 0.23)	Age-standardized
Prevalence	Tokyo	Female	Autism spectrum disorders	5	3	2010	2015	0.3502	0.3186	0.3818	Yes	23.6879	0	0.35 (0.32, 0.38)	Age-standardized
Prevalence	Tokyo	Female	Autism spectrum disorders	5	4	2015	2019	-0.1284	-0.1756	-0.0811	Yes	-5.7861	0	-0.13 (-0.18, -0.08)	Age-standardized
Prevalence	Tokyo	Female	Autism spectrum disorders	5	5	2019	2021	0.1129	0.0152	0.2107	Yes	2.4644	0.026	0.11 (0.02, 0.21)	Age-standardized
Prevalence	Tokyo	Both	Autism spectrum disorders	4	0	1990	2000	0.256	0.2495	0.2626	Yes	82.5555	0	0.26 (0.25, 0.26)	Age-standardized
Prevalence	Tokyo	Both	Autism spectrum disorders	4	1	2000	2010	0.0622	0.0547	0.0698	Yes	17.3307	0	0.06 (0.05, 0.07)	Age-standardized
Prevalence	Tokyo	Both	Autism spectrum disorders	4	2	2010	2015	0.3849	0.3591	0.4107	Yes	31.3991	0	0.38 (0.36, 0.41)	Age-standardized
Prevalence	Tokyo	Both	Autism spectrum disorders	4	3	2015	2019	-0.2687	-0.3097	-0.2277	Yes	-13.756	0	-0.27 (-0.31, -0.23)	Age-standardized
Prevalence	Tokyo	Both	Autism spectrum disorders	4	4	2019	2021	0.0694	-0.0128	0.1516	No	1.7727	0.093	0.07 (-0.01, 0.15)	Age-standardized
Prevalence	Tottori	Male	Autism spectrum disorders	4	0	1990	2000	0.532	0.515	0.5489	Yes	66.0253	0	0.53 (0.52, 0.55)	Age-standardized
Prevalence	Tottori	Male	Autism spectrum disorders	4	1	2000	2010	-0.0012	-0.0211	0.0186	No	-0.131	0.897	0 (-0.02, 0.02)	Age-standardized
Prevalence	Tottori	Male	Autism spectrum disorders	4	2	2010	2015	1.1417	1.071	1.2125	Yes	34.104	0	1.14 (1.07, 1.21)	Age-standardized
Prevalence	Tottori	Male	Autism spectrum disorders	4	3	2015	2019	-0.893	-1.001	-0.7849	Yes	-17.2864	0	-0.89 (-1, -0.78)	Age-standardized
Prevalence	Tottori	Male	Autism spectrum disorders	4	4	2019	2021	0.3333	0.1089	0.5582	Yes	3.1223	0.006	0.33 (0.11, 0.56)	Age-standardized
Prevalence	Tottori	Female	Autism spectrum disorders	3	0	1990	2000	0.6214	0.5968	0.6461	Yes	52.6029	0	0.62 (0.6, 0.65)	Age-standardized
Prevalence	Tottori	Female	Autism spectrum disorders	3	1	2000	2011	0.0414	0.0167	0.0661	Yes	3.4832	0.002	0.04 (0.02, 0.07)	Age-standardized
Prevalence	Tottori	Female	Autism spectrum disorders	3	2	2011	2014	1.4542	1.1366	1.7728	Yes	9.5756	0	1.45 (1.14, 1.77)	Age-standardized
Prevalence	Tottori	Female	Autism spectrum disorders	3	3	2014	2021	-0.0783	-0.1208	-0.0358	Yes	-3.8324	0.001	-0.08 (-0.12, -0.04)	Age-standardized
Prevalence	Tottori	Both	Autism spectrum disorders	4	0	1990	2000	0.6037	0.5905	0.6169	Yes	96.5462	0	0.6 (0.59, 0.62)	Age-standardized
Prevalence	Tottori	Both	Autism spectrum disorders	4	1	2000	2010	0.0357	0.0202	0.0513	Yes	4.8242	0	0.04 (0.02, 0.05)	Age-standardized
Prevalence	Tottori	Both	Autism spectrum disorders	4	2	2010	2015	1.1269	1.0725	1.1813	Yes	43.7648	0	1.13 (1.07, 1.18)	Age-standardized
Prevalence	Tottori	Both	Autism spectrum disorders	4	3	2015	2019	-0.695	-0.7785	-0.6115	Yes	-17.4205	0	-0.7 (-0.78, -0.61)	Age-standardized
Prevalence	Tottori	Both	Autism spectrum disorders	4	4	2019	2021	0.2859	0.1156	0.4564	Yes	3.5294	0.002	0.29 (0.12, 0.46)	Age-standardized
Prevalence	Toyama	Male	Autism spectrum disorders	4	0	1990	1999	0.5933	0.582	0.6046	Yes	110.735	0	0.59 (0.58, 0.6)	Age-standardized
Prevalence	Toyama	Male	Autism spectrum disorders	4	1	1999	2010	0.0317	0.0222	0.0413	Yes	7.0179	0	0.03 (0.02, 0.04)	Age-standardized
Prevalence	Toyama	Male	Autism spectrum disorders	4	2	2010	2015	1.0074	0.9687	1.0462	Yes	54.8978	0	1.01 (0.97, 1.05)	Age-standardized
Prevalence	Toyama	Male	Autism spectrum disorders	4	3	2015	2019	-0.7369	-0.7991	-0.6747	Yes	-24.7951	0	-0.74 (-0.8, -0.67)	Age-standardized
Prevalence	Toyama	Male	Autism spectrum disorders	4	4	2019	2021	0.1941	0.0696	0.3188	Yes	3.2761	0.004	0.19 (0.07, 0.32)	Age-standardized
Prevalence	Toyama	Female	Autism spectrum disorders	4	0	1990	2000	0.6629	0.6428	0.6831	Yes	69.3532	0	0.66 (0.64, 0.68)	Age-standardized
Prevalence	Toyama	Female	Autism spectrum disorders	4	1	2000	2010	0.0297	0.0062	0.0532	Yes	2.6583	0.016	0.03 (0.01, 0.05)	Age-standardized
Prevalence	Toyama	Female	Autism spectrum disorders	4	2	2010	2015	1.0028	0.9213	1.0843	Yes	25.9794	0	1 (0.92, 1.08)	Age-standardized
Prevalence	Toyama	Female	Autism spectrum disorders	4	3	2015	2019	-0.3775	-0.504	-0.2508	Yes	-6.2522	0	-0.38 (-0.5, -0.25)	Age-standardized
Prevalence	Toyama	Female	Autism spectrum disorders	4	4	2019	2021	0.2595	-9e-04	0.5207	No	2.0936	0.051	0.26 (0, 0.52)	Age-standardized
Prevalence	Toyama	Both	Autism spectrum disorders	4	0	1990	1999	0.696	0.6857	0.7063	Yes	142.3057	0	0.7 (0.69, 0.71)	Age-standardized
Prevalence	Toyama	Both	Autism spectrum disorders	4	1	1999	2010	0.0881	0.0794	0.0968	Yes	21.3556	0	0.09 (0.08, 0.1)	Age-standardized
Prevalence	Toyama	Both	Autism spectrum disorders	4	2	2010	2015	1.054	1.0186	1.0895	Yes	62.78	0	1.05 (1.02, 1.09)	Age-standardized
Prevalence	Toyama	Both	Autism spectrum disorders	4	3	2015	2019	-0.5457	-0.6018	-0.4895	Yes	-20.3765	0	-0.55 (-0.6, -0.49)	Age-standardized
Prevalence	Toyama	Both	Autism spectrum disorders	4	4	2019	2021	0.2828	0.1718	0.394	Yes	5.3562	0	0.28 (0.17, 0.39)	Age-standardized
Prevalence	Wakayama	Male	Autism spectrum disorders	4	0	1990	2000	0.5256	0.5119	0.5394	Yes	80.4966	0	0.53 (0.51, 0.54)	Age-standardized
Prevalence	Wakayama	Male	Autism spectrum disorders	4	1	2000	2010	0.0518	0.0355	0.0681	Yes	6.6833	0	0.05 (0.04, 0.07)	Age-standardized
Prevalence	Wakayama	Male	Autism spectrum disorders	4	2	2010	2015	1.0382	0.9811	1.0953	Yes	38.4053	0	1.04 (0.98, 1.1)	Age-standardized
Prevalence	Wakayama	Male	Autism spectrum disorders	4	3	2015	2019	-0.8358	-0.9262	-0.7453	Yes	-19.3316	0	-0.84 (-0.93, -0.75)	Age-standardized
Prevalence	Wakayama	Male	Autism spectrum disorders	4	4	2019	2021	0.479	0.2931	0.6653	Yes	5.4215	0	0.48 (0.29, 0.67)	Age-standardized
Prevalence	Wakayama	Female	Autism spectrum disorders	5	0	1990	1995	0.6517	0.6196	0.6839	Yes	43.2939	0	0.65 (0.62, 0.68)	Age-standardized
Prevalence	Wakayama	Female	Autism spectrum disorders	5	1	1995	1999	0.8336	0.7643	0.9031	Yes	25.712	0	0.83 (0.76, 0.9)	Age-standardized
Prevalence	Wakayama	Female	Autism spectrum disorders	5	2	1999	2010	0.0257	0.0148	0.0367	Yes	5.0038	0	0.03 (0.01, 0.04)	Age-standardized
Prevalence	Wakayama	Female	Autism spectrum disorders	5	3	2010	2015	1.0153	0.9715	1.0591	Yes	49.6089	0	1.02 (0.97, 1.06)	Age-standardized
Prevalence	Wakayama	Female	Autism spectrum disorders	5	4	2015	2019	-0.3353	-0.4037	-0.2669	Yes	-10.4313	0	-0.34 (-0.4, -0.27)	Age-standardized
Prevalence	Wakayama	Female	Autism spectrum disorders	5	5	2019	2021	0.1594	0.0184	0.3005	Yes	2.4101	0.029	0.16 (0.02, 0.3)	Age-standardized
Prevalence	Wakayama	Both	Autism spectrum disorders	4	0	1990	1999	0.6474	0.6293	0.6656	Yes	75.2174	0	0.65 (0.63, 0.67)	Age-standardized
Prevalence	Wakayama	Both	Autism spectrum disorders	4	1	1999	2010	0.0839	0.068	0.0997	Yes	11.1312	0	0.08 (0.07, 0.1)	Age-standardized
Prevalence	Wakayama	Both	Autism spectrum disorders	4	2	2010	2015	1.0424	0.9784	1.1066	Yes	34.3483	0	1.04 (0.98, 1.11)	Age-standardized
Prevalence	Wakayama	Both	Autism spectrum disorders	4	3	2015	2019	-0.6117	-0.7116	-0.5117	Yes	-12.8201	0	-0.61 (-0.71, -0.51)	Age-standardized
Prevalence	Wakayama	Both	Autism spectrum disorders	4	4	2019	2021	0.4774	0.2704	0.6849	Yes	4.852	0	0.48 (0.27, 0.68)	Age-standardized
Prevalence	Yamagata	Male	Autism spectrum disorders	4	0	1990	1999	0.5232	0.4977	0.5487	Yes	43.182	0	0.52 (0.5, 0.55)	Age-standardized
Prevalence	Yamagata	Male	Autism spectrum disorders	4	1	1999	2010	0.0518	0.0304	0.0732	Yes	5.0834	0	0.05 (0.03, 0.07)	Age-standardized
Prevalence	Yamagata	Male	Autism spectrum disorders	4	2	2010	2015	1.0522	0.9636	1.1409	Yes	25.0746	0	1.05 (0.96, 1.14)	Age-standardized
Prevalence	Yamagata	Male	Autism spectrum disorders	4	3	2015	2019	-0.7567	-0.8961	-0.6171	Yes	-11.3512	0	-0.76 (-0.9, -0.62)	Age-standardized
Prevalence	Yamagata	Male	Autism spectrum disorders	4	4	2019	2021	0.1226	-0.1574	0.4034	No	0.9193	0.37	0.12 (-0.16, 0.4)	Age-standardized
Prevalence	Yamagata	Female	Autism spectrum disorders	4	0	1990	2000	0.656	0.6293	0.6827	Yes	51.7845	0	0.66 (0.63, 0.68)	Age-standardized
Prevalence	Yamagata	Female	Autism spectrum disorders	4	1	2000	2010	0.0229	-0.0072	0.053	No	1.5967	0.128	0.02 (-0.01, 0.05)	Age-standardized
Prevalence	Yamagata	Female	Autism spectrum disorders	4	2	2010	2015	1.012	0.9068	1.1174	Yes	20.2894	0	1.01 (0.91, 1.12)	Age-standardized
Prevalence	Yamagata	Female	Autism spectrum disorders	4	3	2015	2019	-0.3543	-0.5184	-0.19	Yes	-4.5264	0	-0.35 (-0.52, -0.19)	Age-standardized
Prevalence	Yamagata	Female	Autism spectrum disorders	4	4	2019	2021	0.2188	-0.1218	0.5605	No	1.3488	0.194	0.22 (-0.12, 0.56)	Age-standardized
Prevalence	Yamagata	Both	Autism spectrum disorders	4	0	1990	1999	0.6294	0.6049	0.6539	Yes	54.1647	0	0.63 (0.6, 0.65)	Age-standardized
Prevalence	Yamagata	Both	Autism spectrum disorders	4	1	1999	2010	0.0654	0.0446	0.0862	Yes	6.6147	0	0.07 (0.04, 0.09)	Age-standardized
Prevalence	Yamagata	Both	Autism spectrum disorders	4	2	2010	2015	1.0259	0.9401	1.1118	Yes	25.2282	0	1.03 (0.94, 1.11)	Age-standardized
Prevalence	Yamagata	Both	Autism spectrum disorders	4	3	2015	2019	-0.5259	-0.6608	-0.3907	Yes	-8.1582	0	-0.53 (-0.66, -0.39)	Age-standardized
Prevalence	Yamagata	Both	Autism spectrum disorders	4	4	2019	2021	0.2931	0.0259	0.561	Yes	2.3053	0.033	0.29 (0.03, 0.56)	Age-standardized
Prevalence	Yamaguchi	Male	Autism spectrum disorders	4	0	1990	1999	0.5525	0.5219	0.5831	Yes	38.0589	0	0.55 (0.52, 0.58)	Age-standardized
Prevalence	Yamaguchi	Male	Autism spectrum disorders	4	1	1999	2010	0.0518	0.0256	0.078	Yes	4.1511	0.001	0.05 (0.03, 0.08)	Age-standardized
Prevalence	Yamaguchi	Male	Autism spectrum disorders	4	2	2010	2015	1.1318	1.0213	1.2425	Yes	21.6265	0	1.13 (1.02, 1.24)	Age-standardized
Prevalence	Yamaguchi	Male	Autism spectrum disorders	4	3	2015	2018	-1.0184	-1.356	-0.6797	Yes	-6.2954	0	-1.02 (-1.36, -0.68)	Age-standardized
Prevalence	Yamaguchi	Male	Autism spectrum disorders	4	4	2018	2021	0.0356	-0.1406	0.212	No	0.4238	0.677	0.04 (-0.14, 0.21)	Age-standardized
Prevalence	Yamaguchi	Female	Autism spectrum disorders	3	0	1990	2000	0.6434	0.6147	0.6721	Yes	46.7364	0	0.64 (0.61, 0.67)	Age-standardized
Prevalence	Yamaguchi	Female	Autism spectrum disorders	3	1	2000	2011	0.0839	0.0558	0.112	Yes	6.2123	0	0.08 (0.06, 0.11)	Age-standardized
Prevalence	Yamaguchi	Female	Autism spectrum disorders	3	2	2011	2014	1.3665	1.0048	1.7295	Yes	7.8958	0	1.37 (1, 1.73)	Age-standardized
Prevalence	Yamaguchi	Female	Autism spectrum disorders	3	3	2014	2021	-0.0793	-0.1283	-0.0302	Yes	-3.3576	0.003	-0.08 (-0.13, -0.03)	Age-standardized
Prevalence	Yamaguchi	Both	Autism spectrum disorders	4	0	1990	1999	0.6602	0.6332	0.6872	Yes	51.5221	0	0.66 (0.63, 0.69)	Age-standardized
Prevalence	Yamaguchi	Both	Autism spectrum disorders	4	1	1999	2010	0.0974	0.0745	0.1204	Yes	8.9194	0	0.1 (0.07, 0.12)	Age-standardized
Prevalence	Yamaguchi	Both	Autism spectrum disorders	4	2	2010	2015	1.1454	1.0465	1.2443	Yes	24.4618	0	1.15 (1.05, 1.24)	Age-standardized
Prevalence	Yamaguchi	Both	Autism spectrum disorders	4	3	2015	2018	-0.744	-1.0417	-0.4455	Yes	-5.2238	0	-0.74 (-1.04, -0.45)	Age-standardized
Prevalence	Yamaguchi	Both	Autism spectrum disorders	4	4	2018	2021	0.0675	-0.0832	0.2183	No	0.9405	0.359	0.07 (-0.08, 0.22)	Age-standardized
Prevalence	Yamanashi	Male	Autism spectrum disorders	4	0	1990	1999	0.5788	0.5572	0.6003	Yes	56.5901	0	0.58 (0.56, 0.6)	Age-standardized
Prevalence	Yamanashi	Male	Autism spectrum disorders	4	1	1999	2010	0.0307	0.0124	0.0489	Yes	3.5333	0.002	0.03 (0.01, 0.05)	Age-standardized
Prevalence	Yamanashi	Male	Autism spectrum disorders	4	2	2010	2015	1.0716	0.9989	1.1443	Yes	31.1315	0	1.07 (1, 1.14)	Age-standardized
Prevalence	Yamanashi	Male	Autism spectrum disorders	4	3	2015	2019	-0.7861	-0.9001	-0.6718	Yes	-14.4106	0	-0.79 (-0.9, -0.67)	Age-standardized
Prevalence	Yamanashi	Male	Autism spectrum disorders	4	4	2019	2021	0.2198	-0.0182	0.4584	No	1.9402	0.068	0.22 (-0.02, 0.46)	Age-standardized
Prevalence	Yamanashi	Female	Autism spectrum disorders	4	0	1990	1999	0.7013	0.6858	0.7168	Yes	95.2221	0	0.7 (0.69, 0.72)	Age-standardized
Prevalence	Yamanashi	Female	Autism spectrum disorders	4	1	1999	2010	0.0533	0.0399	0.0666	Yes	8.3932	0	0.05 (0.04, 0.07)	Age-standardized
Prevalence	Yamanashi	Female	Autism spectrum disorders	4	2	2010	2015	1.0212	0.9662	1.0762	Yes	39.2126	0	1.02 (0.97, 1.08)	Age-standardized
Prevalence	Yamanashi	Female	Autism spectrum disorders	4	3	2015	2018	-0.3484	-0.521	-0.1756	Yes	-4.2312	0.001	-0.35 (-0.52, -0.18)	Age-standardized
Prevalence	Yamanashi	Female	Autism spectrum disorders	4	4	2018	2021	0.054	-0.0341	0.1422	No	1.2877	0.214	0.05 (-0.03, 0.14)	Age-standardized
Prevalence	Yamanashi	Both	Autism spectrum disorders	4	0	1990	1999	0.66	0.6423	0.6778	Yes	78.3911	0	0.66 (0.64, 0.68)	Age-standardized
Prevalence	Yamanashi	Both	Autism spectrum disorders	4	1	1999	2010	0.0459	0.0307	0.0611	Yes	6.3296	0	0.05 (0.03, 0.06)	Age-standardized
Prevalence	Yamanashi	Both	Autism spectrum disorders	4	2	2010	2015	1.093	1.0321	1.1539	Yes	37.8906	0	1.09 (1.03, 1.15)	Age-standardized
Prevalence	Yamanashi	Both	Autism spectrum disorders	4	3	2015	2019	-0.6186	-0.7145	-0.5226	Yes	-13.5014	0	-0.62 (-0.71, -0.52)	Age-standardized
Prevalence	Yamanashi	Both	Autism spectrum disorders	4	4	2019	2021	0.2339	0.038	0.4302	Yes	2.5091	0.022	0.23 (0.04, 0.43)	Age-standardized
