# Supplementary material for: Burden of autism spectrum disorder in Japan from 1992 to 2021 and its prediction until 2050: results from the GBD study
Source: Front Psychiatry. 2025 Jul 8;16:1619085. doi: 10.3389/fpsyt.2025.1619085 (PMC12279874; doi:10.3389/fpsyt.2025.1619085)
Supplement: Supplementary file 13 [file DataSheet2.csv]

measure	location	sex	cause	joinpoint	AAPC.Index	Start.Obs	End.Obs	AAPC	AAPC_LCI	AAPC_UCI	Significant_indicator	Test.Statistic	P.Value	AAPC_95CI	age
DALYs (Disability-Adjusted Life Years)	Aichi	Male	Autism spectrum disorders	5	Full Range	1990	2021	0.1148	0.0969	0.1327	Yes	12.5719	0	0.11 (0.1, 0.13)	Age-standardized
DALYs (Disability-Adjusted Life Years)	Aichi	Female	Autism spectrum disorders	3	Full Range	1990	2021	0.1462	0.1041	0.1882	Yes	6.8193	0	0.15 (0.1, 0.19)	Age-standardized
DALYs (Disability-Adjusted Life Years)	Aichi	Both	Autism spectrum disorders	5	Full Range	1990	2021	0.1452	0.1204	0.1699	Yes	11.5029	0	0.15 (0.12, 0.17)	Age-standardized
DALYs (Disability-Adjusted Life Years)	Akita	Male	Autism spectrum disorders	4	Full Range	1990	2021	0.2686	0.2475	0.2896	Yes	25.0764	0	0.27 (0.25, 0.29)	Age-standardized
DALYs (Disability-Adjusted Life Years)	Akita	Female	Autism spectrum disorders	3	Full Range	1990	2021	0.3492	0.3056	0.3928	Yes	15.7311	0	0.35 (0.31, 0.39)	Age-standardized
DALYs (Disability-Adjusted Life Years)	Akita	Both	Autism spectrum disorders	4	Full Range	1990	2021	0.3431	0.3253	0.3609	Yes	37.8111	0	0.34 (0.33, 0.36)	Age-standardized
DALYs (Disability-Adjusted Life Years)	Aomori	Male	Autism spectrum disorders	3	Full Range	1990	2021	0.1759	0.1472	0.2047	Yes	12.0066	0	0.18 (0.15, 0.2)	Age-standardized
DALYs (Disability-Adjusted Life Years)	Aomori	Female	Autism spectrum disorders	5	Full Range	1990	2021	0.1888	0.1658	0.2119	Yes	16.0701	0	0.19 (0.17, 0.21)	Age-standardized
DALYs (Disability-Adjusted Life Years)	Aomori	Both	Autism spectrum disorders	3	Full Range	1990	2021	0.2239	0.2022	0.2455	Yes	20.2879	0	0.22 (0.2, 0.25)	Age-standardized
DALYs (Disability-Adjusted Life Years)	Chiba	Male	Autism spectrum disorders	4	Full Range	1990	2021	0.2544	0.2288	0.2801	Yes	19.4448	0	0.25 (0.23, 0.28)	Age-standardized
DALYs (Disability-Adjusted Life Years)	Chiba	Female	Autism spectrum disorders	4	Full Range	1990	2021	0.3543	0.3201	0.3884	Yes	20.3712	0	0.35 (0.32, 0.39)	Age-standardized
DALYs (Disability-Adjusted Life Years)	Chiba	Both	Autism spectrum disorders	4	Full Range	1990	2021	0.2886	0.2644	0.3129	Yes	23.3372	0	0.29 (0.26, 0.31)	Age-standardized
DALYs (Disability-Adjusted Life Years)	Ehime	Male	Autism spectrum disorders	4	Full Range	1990	2021	0.2701	0.2518	0.2885	Yes	28.9038	0	0.27 (0.25, 0.29)	Age-standardized
DALYs (Disability-Adjusted Life Years)	Ehime	Female	Autism spectrum disorders	4	Full Range	1990	2021	0.3453	0.2984	0.3922	Yes	14.457	0	0.35 (0.3, 0.39)	Age-standardized
DALYs (Disability-Adjusted Life Years)	Ehime	Both	Autism spectrum disorders	4	Full Range	1990	2021	0.344	0.3202	0.3679	Yes	28.3322	0	0.34 (0.32, 0.37)	Age-standardized
DALYs (Disability-Adjusted Life Years)	Fukui	Male	Autism spectrum disorders	4	Full Range	1990	2021	0.2601	0.2267	0.2936	Yes	15.2837	0	0.26 (0.23, 0.29)	Age-standardized
DALYs (Disability-Adjusted Life Years)	Fukui	Female	Autism spectrum disorders	3	Full Range	1990	2021	0.3471	0.3178	0.3765	Yes	23.2187	0	0.35 (0.32, 0.38)	Age-standardized
DALYs (Disability-Adjusted Life Years)	Fukui	Both	Autism spectrum disorders	4	Full Range	1990	2021	0.3247	0.2923	0.357	Yes	19.7101	0	0.32 (0.29, 0.36)	Age-standardized
DALYs (Disability-Adjusted Life Years)	Fukuoka	Male	Autism spectrum disorders	4	Full Range	1990	2021	0.1654	0.1489	0.1819	Yes	19.6777	0	0.17 (0.15, 0.18)	Age-standardized
DALYs (Disability-Adjusted Life Years)	Fukuoka	Female	Autism spectrum disorders	4	Full Range	1990	2021	0.1709	0.1446	0.1971	Yes	12.7579	0	0.17 (0.14, 0.2)	Age-standardized
DALYs (Disability-Adjusted Life Years)	Fukuoka	Both	Autism spectrum disorders	4	Full Range	1990	2021	0.1832	0.1673	0.1991	Yes	22.6365	0	0.18 (0.17, 0.2)	Age-standardized
DALYs (Disability-Adjusted Life Years)	Fukushima	Male	Autism spectrum disorders	4	Full Range	1990	2021	0.2734	0.2226	0.3241	Yes	10.5736	0	0.27 (0.22, 0.32)	Age-standardized
DALYs (Disability-Adjusted Life Years)	Fukushima	Female	Autism spectrum disorders	3	Full Range	1990	2021	0.3461	0.3188	0.3734	Yes	24.8698	0	0.35 (0.32, 0.37)	Age-standardized
DALYs (Disability-Adjusted Life Years)	Fukushima	Both	Autism spectrum disorders	4	Full Range	1990	2021	0.3442	0.3048	0.3837	Yes	17.1343	0	0.34 (0.3, 0.38)	Age-standardized
DALYs (Disability-Adjusted Life Years)	Gifu	Male	Autism spectrum disorders	4	Full Range	1990	2021	0.2671	0.247	0.2873	Yes	26.0568	0	0.27 (0.25, 0.29)	Age-standardized
DALYs (Disability-Adjusted Life Years)	Gifu	Female	Autism spectrum disorders	5	Full Range	1990	2021	0.348	0.3097	0.3864	Yes	17.8092	0	0.35 (0.31, 0.39)	Age-standardized
DALYs (Disability-Adjusted Life Years)	Gifu	Both	Autism spectrum disorders	4	Full Range	1990	2021	0.3237	0.2995	0.3479	Yes	26.2695	0	0.32 (0.3, 0.35)	Age-standardized
DALYs (Disability-Adjusted Life Years)	Global	Male	Autism spectrum disorders	5	Full Range	1990	2021	0.0639	0.0581	0.0698	Yes	21.3805	0	0.06 (0.06, 0.07)	Age-standardized
DALYs (Disability-Adjusted Life Years)	Global	Female	Autism spectrum disorders	5	Full Range	1990	2021	0.0712	0.0671	0.0752	Yes	34.6098	0	0.07 (0.07, 0.08)	Age-standardized
DALYs (Disability-Adjusted Life Years)	Global	Both	Autism spectrum disorders	5	Full Range	1990	2021	0.0692	0.0582	0.0802	Yes	12.3179	0	0.07 (0.06, 0.08)	Age-standardized
DALYs (Disability-Adjusted Life Years)	Gunma	Male	Autism spectrum disorders	4	Full Range	1990	2021	0.2551	0.2382	0.2721	Yes	29.5779	0	0.26 (0.24, 0.27)	Age-standardized
DALYs (Disability-Adjusted Life Years)	Gunma	Female	Autism spectrum disorders	5	Full Range	1990	2021	0.3564	0.3233	0.3895	Yes	21.1458	0	0.36 (0.32, 0.39)	Age-standardized
DALYs (Disability-Adjusted Life Years)	Gunma	Both	Autism spectrum disorders	4	Full Range	1990	2021	0.316	0.3001	0.3319	Yes	38.9456	0	0.32 (0.3, 0.33)	Age-standardized
DALYs (Disability-Adjusted Life Years)	High SDI	Male	Autism spectrum disorders	5	Full Range	1990	2021	0.0345	0.022	0.047	Yes	5.4289	0	0.03 (0.02, 0.05)	Age-standardized
DALYs (Disability-Adjusted Life Years)	High SDI	Female	Autism spectrum disorders	5	Full Range	1990	2021	0.015	0.0027	0.0274	Yes	2.3827	0.017	0.01 (0, 0.03)	Age-standardized
DALYs (Disability-Adjusted Life Years)	High SDI	Both	Autism spectrum disorders	4	Full Range	1990	2021	0.0487	0.0395	0.0578	Yes	10.4356	0	0.05 (0.04, 0.06)	Age-standardized
DALYs (Disability-Adjusted Life Years)	High-income Asia Pacific	Male	Autism spectrum disorders	4	Full Range	1990	2021	0.2354	0.1971	0.2737	Yes	12.0658	0	0.24 (0.2, 0.27)	Age-standardized
DALYs (Disability-Adjusted Life Years)	High-income Asia Pacific	Female	Autism spectrum disorders	4	Full Range	1990	2021	0.2451	0.2331	0.257	Yes	40.27	0	0.25 (0.23, 0.26)	Age-standardized
DALYs (Disability-Adjusted Life Years)	High-income Asia Pacific	Both	Autism spectrum disorders	4	Full Range	1990	2021	0.2595	0.2295	0.2896	Yes	16.9451	0	0.26 (0.23, 0.29)	Age-standardized
DALYs (Disability-Adjusted Life Years)	Hiroshima	Male	Autism spectrum disorders	4	Full Range	1990	2021	0.2655	0.2293	0.3017	Yes	14.4064	0	0.27 (0.23, 0.3)	Age-standardized
DALYs (Disability-Adjusted Life Years)	Hiroshima	Female	Autism spectrum disorders	4	Full Range	1990	2021	0.3655	0.3265	0.4045	Yes	18.4213	0	0.37 (0.33, 0.4)	Age-standardized
DALYs (Disability-Adjusted Life Years)	Hiroshima	Both	Autism spectrum disorders	4	Full Range	1990	2021	0.3286	0.3129	0.3444	Yes	40.9319	0	0.33 (0.31, 0.34)	Age-standardized
DALYs (Disability-Adjusted Life Years)	Hokkaido	Male	Autism spectrum disorders	4	Full Range	1990	2021	0.2791	0.2543	0.304	Yes	22.025	0	0.28 (0.25, 0.3)	Age-standardized
DALYs (Disability-Adjusted Life Years)	Hokkaido	Female	Autism spectrum disorders	3	Full Range	1990	2021	0.3467	0.3146	0.3787	Yes	21.2464	0	0.35 (0.31, 0.38)	Age-standardized
DALYs (Disability-Adjusted Life Years)	Hokkaido	Both	Autism spectrum disorders	4	Full Range	1990	2021	0.3259	0.3085	0.3433	Yes	36.7883	0	0.33 (0.31, 0.34)	Age-standardized
DALYs (Disability-Adjusted Life Years)	Hyogo	Male	Autism spectrum disorders	5	Full Range	1990	2021	0.2859	0.2479	0.324	Yes	14.749	0	0.29 (0.25, 0.32)	Age-standardized
DALYs (Disability-Adjusted Life Years)	Hyogo	Female	Autism spectrum disorders	3	Full Range	1990	2021	0.348	0.3	0.396	Yes	14.236	0	0.35 (0.3, 0.4)	Age-standardized
DALYs (Disability-Adjusted Life Years)	Hyogo	Both	Autism spectrum disorders	4	Full Range	1990	2021	0.3201	0.2809	0.3592	Yes	16.0539	0	0.32 (0.28, 0.36)	Age-standardized
DALYs (Disability-Adjusted Life Years)	Ibaraki	Male	Autism spectrum disorders	4	Full Range	1990	2021	0.2652	0.2516	0.2788	Yes	38.2666	0	0.27 (0.25, 0.28)	Age-standardized
DALYs (Disability-Adjusted Life Years)	Ibaraki	Female	Autism spectrum disorders	3	Full Range	1990	2021	0.3456	0.3199	0.3714	Yes	26.3463	0	0.35 (0.32, 0.37)	Age-standardized
DALYs (Disability-Adjusted Life Years)	Ibaraki	Both	Autism spectrum disorders	4	Full Range	1990	2021	0.3194	0.3067	0.3321	Yes	49.3104	0	0.32 (0.31, 0.33)	Age-standardized
DALYs (Disability-Adjusted Life Years)	Ishikawa	Male	Autism spectrum disorders	4	Full Range	1990	2021	0.2682	0.2371	0.2994	Yes	16.9242	0	0.27 (0.24, 0.3)	Age-standardized
DALYs (Disability-Adjusted Life Years)	Ishikawa	Female	Autism spectrum disorders	4	Full Range	1990	2021	0.3494	0.3208	0.378	Yes	23.9728	0	0.35 (0.32, 0.38)	Age-standardized
DALYs (Disability-Adjusted Life Years)	Ishikawa	Both	Autism spectrum disorders	4	Full Range	1990	2021	0.3361	0.3072	0.3651	Yes	22.8063	0	0.34 (0.31, 0.37)	Age-standardized
DALYs (Disability-Adjusted Life Years)	Iwate	Male	Autism spectrum disorders	5	Full Range	1990	2021	0.2748	0.2509	0.2988	Yes	22.4848	0	0.27 (0.25, 0.3)	Age-standardized
DALYs (Disability-Adjusted Life Years)	Iwate	Female	Autism spectrum disorders	3	Full Range	1990	2021	0.3496	0.327	0.3723	Yes	30.3084	0	0.35 (0.33, 0.37)	Age-standardized
DALYs (Disability-Adjusted Life Years)	Iwate	Both	Autism spectrum disorders	4	Full Range	1990	2021	0.3475	0.3127	0.3824	Yes	19.577	0	0.35 (0.31, 0.38)	Age-standardized
DALYs (Disability-Adjusted Life Years)	Japan	Male	Autism spectrum disorders	4	Full Range	1990	2021	0.2362	0.2248	0.2475	Yes	40.812	0	0.24 (0.22, 0.25)	Age-standardized
DALYs (Disability-Adjusted Life Years)	Japan	Female	Autism spectrum disorders	3	Full Range	1990	2021	0.3117	0.2955	0.328	Yes	37.5679	0	0.31 (0.3, 0.33)	Age-standardized
DALYs (Disability-Adjusted Life Years)	Japan	Both	Autism spectrum disorders	4	Full Range	1990	2021	0.2782	0.2673	0.2892	Yes	49.8114	0	0.28 (0.27, 0.29)	Age-standardized
DALYs (Disability-Adjusted Life Years)	Kagawa	Male	Autism spectrum disorders	5	Full Range	1990	2021	0.2616	0.2311	0.2921	Yes	16.8144	0	0.26 (0.23, 0.29)	Age-standardized
DALYs (Disability-Adjusted Life Years)	Kagawa	Female	Autism spectrum disorders	4	Full Range	1990	2021	0.3564	0.3314	0.3815	Yes	27.9122	0	0.36 (0.33, 0.38)	Age-standardized
DALYs (Disability-Adjusted Life Years)	Kagawa	Both	Autism spectrum disorders	5	Full Range	1990	2021	0.3285	0.3007	0.3564	Yes	23.1525	0	0.33 (0.3, 0.36)	Age-standardized
DALYs (Disability-Adjusted Life Years)	Kagoshima	Male	Autism spectrum disorders	4	Full Range	1990	2021	0.2926	0.2639	0.3213	Yes	19.9969	0	0.29 (0.26, 0.32)	Age-standardized
DALYs (Disability-Adjusted Life Years)	Kagoshima	Female	Autism spectrum disorders	4	Full Range	1990	2021	0.3696	0.3326	0.4067	Yes	19.6101	0	0.37 (0.33, 0.41)	Age-standardized
DALYs (Disability-Adjusted Life Years)	Kagoshima	Both	Autism spectrum disorders	4	Full Range	1990	2021	0.3495	0.3269	0.3721	Yes	30.3758	0	0.35 (0.33, 0.37)	Age-standardized
DALYs (Disability-Adjusted Life Years)	Kanagawa	Male	Autism spectrum disorders	4	Full Range	1990	2021	0.2137	0.1846	0.2428	Yes	14.4093	0	0.21 (0.18, 0.24)	Age-standardized
DALYs (Disability-Adjusted Life Years)	Kanagawa	Female	Autism spectrum disorders	3	Full Range	1990	2021	0.2824	0.2575	0.3072	Yes	22.2869	0	0.28 (0.26, 0.31)	Age-standardized
DALYs (Disability-Adjusted Life Years)	Kanagawa	Both	Autism spectrum disorders	4	Full Range	1990	2021	0.2161	0.1915	0.2406	Yes	17.2701	0	0.22 (0.19, 0.24)	Age-standardized
DALYs (Disability-Adjusted Life Years)	Kochi	Male	Autism spectrum disorders	4	Full Range	1990	2021	0.2761	0.238	0.3142	Yes	14.2062	0	0.28 (0.24, 0.31)	Age-standardized
DALYs (Disability-Adjusted Life Years)	Kochi	Female	Autism spectrum disorders	3	Full Range	1990	2021	0.3473	0.3016	0.393	Yes	14.9175	0	0.35 (0.3, 0.39)	Age-standardized
DALYs (Disability-Adjusted Life Years)	Kochi	Both	Autism spectrum disorders	4	Full Range	1990	2021	0.3508	0.3231	0.3784	Yes	24.9431	0	0.35 (0.32, 0.38)	Age-standardized
DALYs (Disability-Adjusted Life Years)	Kumamoto	Male	Autism spectrum disorders	4	Full Range	1990	2021	0.2668	0.2405	0.2932	Yes	19.8543	0	0.27 (0.24, 0.29)	Age-standardized
DALYs (Disability-Adjusted Life Years)	Kumamoto	Female	Autism spectrum disorders	4	Full Range	1990	2021	0.3677	0.3266	0.4087	Yes	17.5786	0	0.37 (0.33, 0.41)	Age-standardized
DALYs (Disability-Adjusted Life Years)	Kumamoto	Both	Autism spectrum disorders	4	Full Range	1990	2021	0.3304	0.3109	0.3499	Yes	33.2116	0	0.33 (0.31, 0.35)	Age-standardized
DALYs (Disability-Adjusted Life Years)	Kyoto	Male	Autism spectrum disorders	4	Full Range	1990	2021	0.2705	0.2443	0.2966	Yes	20.314	0	0.27 (0.24, 0.3)	Age-standardized
DALYs (Disability-Adjusted Life Years)	Kyoto	Female	Autism spectrum disorders	3	Full Range	1990	2021	0.3585	0.311	0.406	Yes	14.8134	0	0.36 (0.31, 0.41)	Age-standardized
DALYs (Disability-Adjusted Life Years)	Kyoto	Both	Autism spectrum disorders	4	Full Range	1990	2021	0.3032	0.2867	0.3197	Yes	36.1642	0	0.3 (0.29, 0.32)	Age-standardized
DALYs (Disability-Adjusted Life Years)	Mie	Male	Autism spectrum disorders	4	Full Range	1990	2021	0.26	0.2169	0.3032	Yes	11.8341	0	0.26 (0.22, 0.3)	Age-standardized
DALYs (Disability-Adjusted Life Years)	Mie	Female	Autism spectrum disorders	3	Full Range	1990	2021	0.3435	0.311	0.3761	Yes	20.7257	0	0.34 (0.31, 0.38)	Age-standardized
DALYs (Disability-Adjusted Life Years)	Mie	Both	Autism spectrum disorders	4	Full Range	1990	2021	0.3273	0.2862	0.3684	Yes	15.6399	0	0.33 (0.29, 0.37)	Age-standardized
DALYs (Disability-Adjusted Life Years)	Miyagi	Male	Autism spectrum disorders	4	Full Range	1990	2021	0.2747	0.2547	0.2946	Yes	26.9745	0	0.27 (0.25, 0.29)	Age-standardized
DALYs (Disability-Adjusted Life Years)	Miyagi	Female	Autism spectrum disorders	5	Full Range	1990	2021	0.3378	0.3023	0.3733	Yes	18.679	0	0.34 (0.3, 0.37)	Age-standardized
DALYs (Disability-Adjusted Life Years)	Miyagi	Both	Autism spectrum disorders	4	Full Range	1990	2021	0.3141	0.2837	0.3446	Yes	20.2606	0	0.31 (0.28, 0.34)	Age-standardized
DALYs (Disability-Adjusted Life Years)	Miyazaki	Male	Autism spectrum disorders	5	Full Range	1990	2021	0.2712	0.2466	0.2957	Yes	21.7101	0	0.27 (0.25, 0.3)	Age-standardized
DALYs (Disability-Adjusted Life Years)	Miyazaki	Female	Autism spectrum disorders	3	Full Range	1990	2021	0.3516	0.3136	0.3897	Yes	18.1418	0	0.35 (0.31, 0.39)	Age-standardized
DALYs (Disability-Adjusted Life Years)	Miyazaki	Both	Autism spectrum disorders	4	Full Range	1990	2021	0.3355	0.3081	0.3629	Yes	24.0238	0	0.34 (0.31, 0.36)	Age-standardized
DALYs (Disability-Adjusted Life Years)	Nagano	Male	Autism spectrum disorders	4	Full Range	1990	2021	0.1419	0.1138	0.1699	Yes	9.9073	0	0.14 (0.11, 0.17)	Age-standardized
DALYs (Disability-Adjusted Life Years)	Nagano	Female	Autism spectrum disorders	5	Full Range	1990	2021	0.1766	0.1485	0.2047	Yes	12.3262	0	0.18 (0.15, 0.2)	Age-standardized
DALYs (Disability-Adjusted Life Years)	Nagano	Both	Autism spectrum disorders	5	Full Range	1990	2021	0.1845	0.1644	0.2047	Yes	17.9861	0	0.18 (0.16, 0.2)	Age-standardized
DALYs (Disability-Adjusted Life Years)	Nagasaki	Male	Autism spectrum disorders	4	Full Range	1990	2021	0.2695	0.253	0.2859	Yes	32.1249	0	0.27 (0.25, 0.29)	Age-standardized
DALYs (Disability-Adjusted Life Years)	Nagasaki	Female	Autism spectrum disorders	4	Full Range	1990	2021	0.3369	0.2906	0.3833	Yes	14.2754	0	0.34 (0.29, 0.38)	Age-standardized
DALYs (Disability-Adjusted Life Years)	Nagasaki	Both	Autism spectrum disorders	4	Full Range	1990	2021	0.3343	0.3128	0.3558	Yes	30.5174	0	0.33 (0.31, 0.36)	Age-standardized
DALYs (Disability-Adjusted Life Years)	Nara	Male	Autism spectrum disorders	4	Full Range	1990	2021	0.2639	0.2448	0.283	Yes	27.0757	0	0.26 (0.24, 0.28)	Age-standardized
DALYs (Disability-Adjusted Life Years)	Nara	Female	Autism spectrum disorders	4	Full Range	1990	2021	0.358	0.3248	0.3913	Yes	21.1408	0	0.36 (0.32, 0.39)	Age-standardized
DALYs (Disability-Adjusted Life Years)	Nara	Both	Autism spectrum disorders	4	Full Range	1990	2021	0.2949	0.2807	0.3091	Yes	40.7449	0	0.29 (0.28, 0.31)	Age-standardized
DALYs (Disability-Adjusted Life Years)	Niigata	Male	Autism spectrum disorders	5	Full Range	1990	2021	0.2516	0.2237	0.2796	Yes	17.6887	0	0.25 (0.22, 0.28)	Age-standardized
DALYs (Disability-Adjusted Life Years)	Niigata	Female	Autism spectrum disorders	5	Full Range	1990	2021	0.3479	0.3212	0.3746	Yes	25.6032	0	0.35 (0.32, 0.37)	Age-standardized
DALYs (Disability-Adjusted Life Years)	Niigata	Both	Autism spectrum disorders	5	Full Range	1990	2021	0.3185	0.2876	0.3494	Yes	20.2192	0	0.32 (0.29, 0.35)	Age-standardized
DALYs (Disability-Adjusted Life Years)	Oita	Male	Autism spectrum disorders	4	Full Range	1990	2021	0.2672	0.2356	0.2988	Yes	16.5812	0	0.27 (0.24, 0.3)	Age-standardized
DALYs (Disability-Adjusted Life Years)	Oita	Female	Autism spectrum disorders	3	Full Range	1990	2021	0.354	0.3044	0.4037	Yes	14.0025	0	0.35 (0.3, 0.4)	Age-standardized
DALYs (Disability-Adjusted Life Years)	Oita	Both	Autism spectrum disorders	4	Full Range	1990	2021	0.3427	0.3191	0.3664	Yes	28.4517	0	0.34 (0.32, 0.37)	Age-standardized
DALYs (Disability-Adjusted Life Years)	Okayama	Male	Autism spectrum disorders	4	Full Range	1990	2021	0.2732	0.2526	0.2938	Yes	26.0553	0	0.27 (0.25, 0.29)	Age-standardized
DALYs (Disability-Adjusted Life Years)	Okayama	Female	Autism spectrum disorders	5	Full Range	1990	2021	0.3539	0.3289	0.3788	Yes	27.8347	0	0.35 (0.33, 0.38)	Age-standardized
DALYs (Disability-Adjusted Life Years)	Okayama	Both	Autism spectrum disorders	4	Full Range	1990	2021	0.3272	0.3134	0.341	Yes	46.6233	0	0.33 (0.31, 0.34)	Age-standardized
DALYs (Disability-Adjusted Life Years)	Okinawa	Male	Autism spectrum disorders	4	Full Range	1990	2021	0.2743	0.2504	0.2981	Yes	22.5888	0	0.27 (0.25, 0.3)	Age-standardized
DALYs (Disability-Adjusted Life Years)	Okinawa	Female	Autism spectrum disorders	3	Full Range	1990	2021	0.3425	0.3144	0.3708	Yes	23.8476	0	0.34 (0.31, 0.37)	Age-standardized
DALYs (Disability-Adjusted Life Years)	Okinawa	Both	Autism spectrum disorders	4	Full Range	1990	2021	0.3183	0.2965	0.3401	Yes	28.6635	0	0.32 (0.3, 0.34)	Age-standardized
DALYs (Disability-Adjusted Life Years)	Osaka	Male	Autism spectrum disorders	4	Full Range	1990	2021	0.301	0.2803	0.3217	Yes	28.5299	0	0.3 (0.28, 0.32)	Age-standardized
DALYs (Disability-Adjusted Life Years)	Osaka	Female	Autism spectrum disorders	3	Full Range	1990	2021	0.3564	0.3255	0.3873	Yes	22.6222	0	0.36 (0.33, 0.39)	Age-standardized
DALYs (Disability-Adjusted Life Years)	Osaka	Both	Autism spectrum disorders	4	Full Range	1990	2021	0.3139	0.2987	0.329	Yes	40.7339	0	0.31 (0.3, 0.33)	Age-standardized
DALYs (Disability-Adjusted Life Years)	Saga	Male	Autism spectrum disorders	4	Full Range	1990	2021	0.288	0.2618	0.3142	Yes	21.5654	0	0.29 (0.26, 0.31)	Age-standardized
DALYs (Disability-Adjusted Life Years)	Saga	Female	Autism spectrum disorders	3	Full Range	1990	2021	0.3442	0.3273	0.3611	Yes	40.0027	0	0.34 (0.33, 0.36)	Age-standardized
DALYs (Disability-Adjusted Life Years)	Saga	Both	Autism spectrum disorders	4	Full Range	1990	2021	0.3393	0.3152	0.3635	Yes	27.5759	0	0.34 (0.32, 0.36)	Age-standardized
DALYs (Disability-Adjusted Life Years)	Saitama	Male	Autism spectrum disorders	4	Full Range	1990	2021	0.275	0.2579	0.2921	Yes	31.5683	0	0.28 (0.26, 0.29)	Age-standardized
DALYs (Disability-Adjusted Life Years)	Saitama	Female	Autism spectrum disorders	3	Full Range	1990	2021	0.3471	0.3286	0.3656	Yes	36.813	0	0.35 (0.33, 0.37)	Age-standardized
DALYs (Disability-Adjusted Life Years)	Saitama	Both	Autism spectrum disorders	4	Full Range	1990	2021	0.2983	0.2851	0.3116	Yes	44.3044	0	0.3 (0.29, 0.31)	Age-standardized
DALYs (Disability-Adjusted Life Years)	Shiga	Male	Autism spectrum disorders	5	Full Range	1990	2021	0.2657	0.2027	0.3287	Yes	8.2784	0	0.27 (0.2, 0.33)	Age-standardized
DALYs (Disability-Adjusted Life Years)	Shiga	Female	Autism spectrum disorders	3	Full Range	1990	2021	0.3534	0.3056	0.4013	Yes	14.5055	0	0.35 (0.31, 0.4)	Age-standardized
DALYs (Disability-Adjusted Life Years)	Shiga	Both	Autism spectrum disorders	4	Full Range	1990	2021	0.3219	0.2684	0.3755	Yes	11.799	0	0.32 (0.27, 0.38)	Age-standardized
DALYs (Disability-Adjusted Life Years)	Shimane	Male	Autism spectrum disorders	5	Full Range	1990	2021	0.253	0.2224	0.2836	Yes	16.2315	0	0.25 (0.22, 0.28)	Age-standardized
DALYs (Disability-Adjusted Life Years)	Shimane	Female	Autism spectrum disorders	4	Full Range	1990	2021	0.3625	0.3202	0.4049	Yes	16.8088	0	0.36 (0.32, 0.4)	Age-standardized
DALYs (Disability-Adjusted Life Years)	Shimane	Both	Autism spectrum disorders	5	Full Range	1990	2021	0.3321	0.307	0.3573	Yes	25.9185	0	0.33 (0.31, 0.36)	Age-standardized
DALYs (Disability-Adjusted Life Years)	Shizuoka	Male	Autism spectrum disorders	4	Full Range	1990	2021	0.2725	0.2421	0.3028	Yes	17.6128	0	0.27 (0.24, 0.3)	Age-standardized
DALYs (Disability-Adjusted Life Years)	Shizuoka	Female	Autism spectrum disorders	3	Full Range	1990	2021	0.3413	0.3045	0.3781	Yes	18.2057	0	0.34 (0.3, 0.38)	Age-standardized
DALYs (Disability-Adjusted Life Years)	Shizuoka	Both	Autism spectrum disorders	4	Full Range	1990	2021	0.3293	0.3057	0.3529	Yes	27.3942	0	0.33 (0.31, 0.35)	Age-standardized
DALYs (Disability-Adjusted Life Years)	Tochigi	Male	Autism spectrum disorders	4	Full Range	1990	2021	0.2708	0.2208	0.3209	Yes	10.6192	0	0.27 (0.22, 0.32)	Age-standardized
DALYs (Disability-Adjusted Life Years)	Tochigi	Female	Autism spectrum disorders	5	Full Range	1990	2021	0.367	0.3413	0.3926	Yes	28.0985	0	0.37 (0.34, 0.39)	Age-standardized
DALYs (Disability-Adjusted Life Years)	Tochigi	Both	Autism spectrum disorders	5	Full Range	1990	2021	0.3271	0.2973	0.357	Yes	21.5217	0	0.33 (0.3, 0.36)	Age-standardized
DALYs (Disability-Adjusted Life Years)	Tokushima	Male	Autism spectrum disorders	5	Full Range	1990	2021	0.2663	0.2208	0.3119	Yes	11.4726	0	0.27 (0.22, 0.31)	Age-standardized
DALYs (Disability-Adjusted Life Years)	Tokushima	Female	Autism spectrum disorders	4	Full Range	1990	2021	0.3382	0.3111	0.3653	Yes	24.475	0	0.34 (0.31, 0.37)	Age-standardized
DALYs (Disability-Adjusted Life Years)	Tokushima	Both	Autism spectrum disorders	5	Full Range	1990	2021	0.3384	0.309	0.3679	Yes	22.5684	0	0.34 (0.31, 0.37)	Age-standardized
DALYs (Disability-Adjusted Life Years)	Tokyo	Male	Autism spectrum disorders	5	Full Range	1990	2021	0.1301	0.1146	0.1456	Yes	16.4441	0	0.13 (0.11, 0.15)	Age-standardized
DALYs (Disability-Adjusted Life Years)	Tokyo	Female	Autism spectrum disorders	3	Full Range	1990	2021	0.1624	0.144	0.1807	Yes	17.3798	0	0.16 (0.14, 0.18)	Age-standardized
DALYs (Disability-Adjusted Life Years)	Tokyo	Both	Autism spectrum disorders	4	Full Range	1990	2021	0.1355	0.124	0.147	Yes	23.123	0	0.14 (0.12, 0.15)	Age-standardized
DALYs (Disability-Adjusted Life Years)	Tottori	Male	Autism spectrum disorders	4	Full Range	1990	2021	0.2612	0.2406	0.2818	Yes	24.8334	0	0.26 (0.24, 0.28)	Age-standardized
DALYs (Disability-Adjusted Life Years)	Tottori	Female	Autism spectrum disorders	3	Full Range	1990	2021	0.3406	0.3081	0.3731	Yes	20.5921	0	0.34 (0.31, 0.37)	Age-standardized
DALYs (Disability-Adjusted Life Years)	Tottori	Both	Autism spectrum disorders	4	Full Range	1990	2021	0.3135	0.2991	0.3279	Yes	42.7264	0	0.31 (0.3, 0.33)	Age-standardized
DALYs (Disability-Adjusted Life Years)	Toyama	Male	Autism spectrum disorders	4	Full Range	1990	2021	0.2613	0.2383	0.2843	Yes	22.2839	0	0.26 (0.24, 0.28)	Age-standardized
DALYs (Disability-Adjusted Life Years)	Toyama	Female	Autism spectrum disorders	5	Full Range	1990	2021	0.3598	0.3291	0.3905	Yes	23.0456	0	0.36 (0.33, 0.39)	Age-standardized
DALYs (Disability-Adjusted Life Years)	Toyama	Both	Autism spectrum disorders	4	Full Range	1990	2021	0.3511	0.3327	0.3694	Yes	37.5791	0	0.35 (0.33, 0.37)	Age-standardized
DALYs (Disability-Adjusted Life Years)	Wakayama	Male	Autism spectrum disorders	4	Full Range	1990	2021	0.2787	0.2532	0.3043	Yes	21.4013	0	0.28 (0.25, 0.3)	Age-standardized
DALYs (Disability-Adjusted Life Years)	Wakayama	Female	Autism spectrum disorders	5	Full Range	1990	2021	0.3547	0.3246	0.3849	Yes	23.1281	0	0.35 (0.32, 0.38)	Age-standardized
DALYs (Disability-Adjusted Life Years)	Wakayama	Both	Autism spectrum disorders	4	Full Range	1990	2021	0.3392	0.3165	0.3619	Yes	29.2934	0	0.34 (0.32, 0.36)	Age-standardized
DALYs (Disability-Adjusted Life Years)	Yamagata	Male	Autism spectrum disorders	4	Full Range	1990	2021	0.2504	0.2225	0.2784	Yes	17.5552	0	0.25 (0.22, 0.28)	Age-standardized
DALYs (Disability-Adjusted Life Years)	Yamagata	Female	Autism spectrum disorders	4	Full Range	1990	2021	0.3497	0.3148	0.3845	Yes	19.6899	0	0.35 (0.31, 0.38)	Age-standardized
DALYs (Disability-Adjusted Life Years)	Yamagata	Both	Autism spectrum disorders	4	Full Range	1990	2021	0.3178	0.2846	0.3509	Yes	18.8158	0	0.32 (0.28, 0.35)	Age-standardized
DALYs (Disability-Adjusted Life Years)	Yamaguchi	Male	Autism spectrum disorders	4	Full Range	1990	2021	0.2678	0.2254	0.3102	Yes	12.3964	0	0.27 (0.23, 0.31)	Age-standardized
DALYs (Disability-Adjusted Life Years)	Yamaguchi	Female	Autism spectrum disorders	3	Full Range	1990	2021	0.3597	0.3136	0.4058	Yes	15.3325	0	0.36 (0.31, 0.41)	Age-standardized
DALYs (Disability-Adjusted Life Years)	Yamaguchi	Both	Autism spectrum disorders	4	Full Range	1990	2021	0.3486	0.3125	0.3848	Yes	18.9292	0	0.35 (0.31, 0.38)	Age-standardized
DALYs (Disability-Adjusted Life Years)	Yamanashi	Male	Autism spectrum disorders	4	Full Range	1990	2021	0.2614	0.2263	0.2965	Yes	14.6064	0	0.26 (0.23, 0.3)	Age-standardized
DALYs (Disability-Adjusted Life Years)	Yamanashi	Female	Autism spectrum disorders	3	Full Range	1990	2021	0.3485	0.3278	0.3692	Yes	33.0529	0	0.35 (0.33, 0.37)	Age-standardized
DALYs (Disability-Adjusted Life Years)	Yamanashi	Both	Autism spectrum disorders	4	Full Range	1990	2021	0.3142	0.2841	0.3444	Yes	20.4527	0	0.31 (0.28, 0.34)	Age-standardized
Prevalence	Aichi	Male	Autism spectrum disorders	4	Full Range	1990	2021	0.1123	0.094	0.1307	Yes	12.0051	0	0.11 (0.09, 0.13)	Age-standardized
Prevalence	Aichi	Female	Autism spectrum disorders	3	Full Range	1990	2021	0.1498	0.1315	0.1682	Yes	15.9987	0	0.15 (0.13, 0.17)	Age-standardized
Prevalence	Aichi	Both	Autism spectrum disorders	4	Full Range	1990	2021	0.1439	0.123	0.1648	Yes	13.4872	0	0.14 (0.12, 0.16)	Age-standardized
Prevalence	Akita	Male	Autism spectrum disorders	4	Full Range	1990	2021	0.2673	0.2524	0.2823	Yes	35.0664	0	0.27 (0.25, 0.28)	Age-standardized
Prevalence	Akita	Female	Autism spectrum disorders	3	Full Range	1990	2021	0.3469	0.3077	0.3862	Yes	17.3454	0	0.35 (0.31, 0.39)	Age-standardized
Prevalence	Akita	Both	Autism spectrum disorders	4	Full Range	1990	2021	0.3427	0.3293	0.3561	Yes	50.1665	0	0.34 (0.33, 0.36)	Age-standardized
Prevalence	Aomori	Male	Autism spectrum disorders	4	Full Range	1990	2021	0.1756	0.1554	0.1957	Yes	17.0999	0	0.18 (0.16, 0.2)	Age-standardized
Prevalence	Aomori	Female	Autism spectrum disorders	5	Full Range	1990	2021	0.1893	0.1833	0.1953	Yes	61.9925	0	0.19 (0.18, 0.2)	Age-standardized
Prevalence	Aomori	Both	Autism spectrum disorders	5	Full Range	1990	2021	0.2217	0.2053	0.2381	Yes	26.4781	0	0.22 (0.21, 0.24)	Age-standardized
Prevalence	Chiba	Male	Autism spectrum disorders	4	Full Range	1990	2021	0.2552	0.2244	0.286	Yes	16.2676	0	0.26 (0.22, 0.29)	Age-standardized
Prevalence	Chiba	Female	Autism spectrum disorders	4	Full Range	1990	2021	0.3587	0.3303	0.3871	Yes	24.8228	0	0.36 (0.33, 0.39)	Age-standardized
Prevalence	Chiba	Both	Autism spectrum disorders	4	Full Range	1990	2021	0.2957	0.2804	0.3109	Yes	37.9948	0	0.3 (0.28, 0.31)	Age-standardized
Prevalence	Ehime	Male	Autism spectrum disorders	4	Full Range	1990	2021	0.269	0.2571	0.281	Yes	44.1905	0	0.27 (0.26, 0.28)	Age-standardized
Prevalence	Ehime	Female	Autism spectrum disorders	5	Full Range	1990	2021	0.3499	0.3335	0.3662	Yes	42.0332	0	0.35 (0.33, 0.37)	Age-standardized
Prevalence	Ehime	Both	Autism spectrum disorders	4	Full Range	1990	2021	0.3426	0.3282	0.3569	Yes	46.8259	0	0.34 (0.33, 0.36)	Age-standardized
Prevalence	Fukui	Male	Autism spectrum disorders	4	Full Range	1990	2021	0.2516	0.2039	0.2994	Yes	10.3346	0	0.25 (0.2, 0.3)	Age-standardized
Prevalence	Fukui	Female	Autism spectrum disorders	5	Full Range	1990	2021	0.3534	0.3381	0.3686	Yes	45.4407	0	0.35 (0.34, 0.37)	Age-standardized
Prevalence	Fukui	Both	Autism spectrum disorders	4	Full Range	1990	2021	0.3289	0.3015	0.3563	Yes	23.534	0	0.33 (0.3, 0.36)	Age-standardized
Prevalence	Fukuoka	Male	Autism spectrum disorders	4	Full Range	1990	2021	0.1613	0.1548	0.1678	Yes	48.4056	0	0.16 (0.15, 0.17)	Age-standardized
Prevalence	Fukuoka	Female	Autism spectrum disorders	4	Full Range	1990	2021	0.169	0.1608	0.1773	Yes	39.9796	0	0.17 (0.16, 0.18)	Age-standardized
Prevalence	Fukuoka	Both	Autism spectrum disorders	4	Full Range	1990	2021	0.1805	0.1735	0.1875	Yes	50.7034	0	0.18 (0.17, 0.19)	Age-standardized
Prevalence	Fukushima	Male	Autism spectrum disorders	4	Full Range	1990	2021	0.2705	0.2258	0.3151	Yes	11.8851	0	0.27 (0.23, 0.32)	Age-standardized
Prevalence	Fukushima	Female	Autism spectrum disorders	4	Full Range	1990	2021	0.3468	0.3222	0.3714	Yes	27.637	0	0.35 (0.32, 0.37)	Age-standardized
Prevalence	Fukushima	Both	Autism spectrum disorders	4	Full Range	1990	2021	0.3424	0.3051	0.3798	Yes	17.9978	0	0.34 (0.31, 0.38)	Age-standardized
Prevalence	Gifu	Male	Autism spectrum disorders	4	Full Range	1990	2021	0.2643	0.2503	0.2783	Yes	37.0013	0	0.26 (0.25, 0.28)	Age-standardized
Prevalence	Gifu	Female	Autism spectrum disorders	4	Full Range	1990	2021	0.3504	0.3203	0.3804	Yes	22.9108	0	0.35 (0.32, 0.38)	Age-standardized
Prevalence	Gifu	Both	Autism spectrum disorders	4	Full Range	1990	2021	0.3243	0.3085	0.3402	Yes	40.1108	0	0.32 (0.31, 0.34)	Age-standardized
Prevalence	Global	Male	Autism spectrum disorders	4	Full Range	1990	2021	0.0586	0.0526	0.0646	Yes	19.1235	0	0.06 (0.05, 0.06)	Age-standardized
Prevalence	Global	Female	Autism spectrum disorders	4	Full Range	1990	2021	0.0677	0.0539	0.0814	Yes	9.6261	0	0.07 (0.05, 0.08)	Age-standardized
Prevalence	Global	Both	Autism spectrum disorders	5	Full Range	1990	2021	0.0624	0.0565	0.0683	Yes	20.7229	0	0.06 (0.06, 0.07)	Age-standardized
Prevalence	Gunma	Male	Autism spectrum disorders	4	Full Range	1990	2021	0.257	0.2429	0.2711	Yes	35.812	0	0.26 (0.24, 0.27)	Age-standardized
Prevalence	Gunma	Female	Autism spectrum disorders	3	Full Range	1990	2021	0.3482	0.3097	0.3868	Yes	17.7204	0	0.35 (0.31, 0.39)	Age-standardized
Prevalence	Gunma	Both	Autism spectrum disorders	4	Full Range	1990	2021	0.3161	0.3035	0.3287	Yes	49.3255	0	0.32 (0.3, 0.33)	Age-standardized
Prevalence	High SDI	Male	Autism spectrum disorders	5	Full Range	1990	2021	0.0408	0.0206	0.0611	Yes	3.9482	0	0.04 (0.02, 0.06)	Age-standardized
Prevalence	High SDI	Female	Autism spectrum disorders	5	Full Range	1990	2021	0.0276	0.0202	0.0349	Yes	7.3701	0	0.03 (0.02, 0.03)	Age-standardized
Prevalence	High SDI	Both	Autism spectrum disorders	4	Full Range	1990	2021	0.0581	0.0441	0.072	Yes	8.1366	0	0.06 (0.04, 0.07)	Age-standardized
Prevalence	High-income Asia Pacific	Male	Autism spectrum disorders	4	Full Range	1990	2021	0.2317	0.1894	0.2739	Yes	10.7629	0	0.23 (0.19, 0.27)	Age-standardized
Prevalence	High-income Asia Pacific	Female	Autism spectrum disorders	5	Full Range	1990	2021	0.2458	0.2378	0.2537	Yes	60.5852	0	0.25 (0.24, 0.25)	Age-standardized
Prevalence	High-income Asia Pacific	Both	Autism spectrum disorders	4	Full Range	1990	2021	0.2575	0.2255	0.2896	Yes	15.7766	0	0.26 (0.23, 0.29)	Age-standardized
Prevalence	Hiroshima	Male	Autism spectrum disorders	4	Full Range	1990	2021	0.2638	0.2352	0.2924	Yes	18.1129	0	0.26 (0.24, 0.29)	Age-standardized
Prevalence	Hiroshima	Female	Autism spectrum disorders	4	Full Range	1990	2021	0.3635	0.3262	0.4007	Yes	19.1689	0	0.36 (0.33, 0.4)	Age-standardized
Prevalence	Hiroshima	Both	Autism spectrum disorders	4	Full Range	1990	2021	0.3279	0.3149	0.3409	Yes	49.4733	0	0.33 (0.31, 0.34)	Age-standardized
Prevalence	Hokkaido	Male	Autism spectrum disorders	4	Full Range	1990	2021	0.2775	0.2546	0.3005	Yes	23.73	0	0.28 (0.25, 0.3)	Age-standardized
Prevalence	Hokkaido	Female	Autism spectrum disorders	3	Full Range	1990	2021	0.3459	0.3225	0.3694	Yes	28.937	0	0.35 (0.32, 0.37)	Age-standardized
Prevalence	Hokkaido	Both	Autism spectrum disorders	4	Full Range	1990	2021	0.3205	0.3045	0.3365	Yes	39.2445	0	0.32 (0.3, 0.34)	Age-standardized
Prevalence	Hyogo	Male	Autism spectrum disorders	5	Full Range	1990	2021	0.2833	0.2646	0.302	Yes	29.7127	0	0.28 (0.26, 0.3)	Age-standardized
Prevalence	Hyogo	Female	Autism spectrum disorders	3	Full Range	1990	2021	0.3425	0.323	0.3621	Yes	34.3482	0	0.34 (0.32, 0.36)	Age-standardized
Prevalence	Hyogo	Both	Autism spectrum disorders	4	Full Range	1990	2021	0.3196	0.2896	0.3496	Yes	20.9359	0	0.32 (0.29, 0.35)	Age-standardized
Prevalence	Ibaraki	Male	Autism spectrum disorders	4	Full Range	1990	2021	0.2663	0.252	0.2806	Yes	36.5253	0	0.27 (0.25, 0.28)	Age-standardized
Prevalence	Ibaraki	Female	Autism spectrum disorders	3	Full Range	1990	2021	0.3446	0.32	0.3692	Yes	27.4795	0	0.34 (0.32, 0.37)	Age-standardized
Prevalence	Ibaraki	Both	Autism spectrum disorders	4	Full Range	1990	2021	0.3228	0.3073	0.3383	Yes	40.9658	0	0.32 (0.31, 0.34)	Age-standardized
Prevalence	Ishikawa	Male	Autism spectrum disorders	4	Full Range	1990	2021	0.27	0.2549	0.2852	Yes	34.9908	0	0.27 (0.25, 0.29)	Age-standardized
Prevalence	Ishikawa	Female	Autism spectrum disorders	4	Full Range	1990	2021	0.352	0.3301	0.3738	Yes	31.5989	0	0.35 (0.33, 0.37)	Age-standardized
Prevalence	Ishikawa	Both	Autism spectrum disorders	4	Full Range	1990	2021	0.3399	0.3223	0.3574	Yes	37.9912	0	0.34 (0.32, 0.36)	Age-standardized
Prevalence	Iwate	Male	Autism spectrum disorders	4	Full Range	1990	2021	0.2759	0.2383	0.3135	Yes	14.4029	0	0.28 (0.24, 0.31)	Age-standardized
Prevalence	Iwate	Female	Autism spectrum disorders	3	Full Range	1990	2021	0.3479	0.3299	0.3659	Yes	37.9541	0	0.35 (0.33, 0.37)	Age-standardized
Prevalence	Iwate	Both	Autism spectrum disorders	5	Full Range	1990	2021	0.3424	0.3131	0.3716	Yes	22.99	0	0.34 (0.31, 0.37)	Age-standardized
Prevalence	Japan	Male	Autism spectrum disorders	4	Full Range	1990	2021	0.2342	0.2215	0.2469	Yes	36.115	0	0.23 (0.22, 0.25)	Age-standardized
Prevalence	Japan	Female	Autism spectrum disorders	4	Full Range	1990	2021	0.3177	0.2978	0.3375	Yes	31.3895	0	0.32 (0.3, 0.34)	Age-standardized
Prevalence	Japan	Both	Autism spectrum disorders	4	Full Range	1990	2021	0.2744	0.2606	0.2882	Yes	39.1217	0	0.27 (0.26, 0.29)	Age-standardized
Prevalence	Kagawa	Male	Autism spectrum disorders	5	Full Range	1990	2021	0.2578	0.2254	0.2901	Yes	15.6457	0	0.26 (0.23, 0.29)	Age-standardized
Prevalence	Kagawa	Female	Autism spectrum disorders	4	Full Range	1990	2021	0.3505	0.3343	0.3666	Yes	42.5588	0	0.35 (0.33, 0.37)	Age-standardized
Prevalence	Kagawa	Both	Autism spectrum disorders	4	Full Range	1990	2021	0.3292	0.301	0.3573	Yes	22.9536	0	0.33 (0.3, 0.36)	Age-standardized
Prevalence	Kagoshima	Male	Autism spectrum disorders	4	Full Range	1990	2021	0.2895	0.2689	0.3101	Yes	27.5591	0	0.29 (0.27, 0.31)	Age-standardized
Prevalence	Kagoshima	Female	Autism spectrum disorders	4	Full Range	1990	2021	0.3644	0.3438	0.385	Yes	34.7345	0	0.36 (0.34, 0.38)	Age-standardized
Prevalence	Kagoshima	Both	Autism spectrum disorders	4	Full Range	1990	2021	0.3469	0.3265	0.3674	Yes	33.2586	0	0.35 (0.33, 0.37)	Age-standardized
Prevalence	Kanagawa	Male	Autism spectrum disorders	4	Full Range	1990	2021	0.2097	0.1861	0.2333	Yes	17.4293	0	0.21 (0.19, 0.23)	Age-standardized
Prevalence	Kanagawa	Female	Autism spectrum disorders	3	Full Range	1990	2021	0.2802	0.2665	0.294	Yes	39.9634	0	0.28 (0.27, 0.29)	Age-standardized
Prevalence	Kanagawa	Both	Autism spectrum disorders	3	Full Range	1990	2021	0.2124	0.183	0.2417	Yes	14.2121	0	0.21 (0.18, 0.24)	Age-standardized
Prevalence	Kochi	Male	Autism spectrum disorders	4	Full Range	1990	2021	0.2806	0.2558	0.3055	Yes	22.1714	0	0.28 (0.26, 0.31)	Age-standardized
Prevalence	Kochi	Female	Autism spectrum disorders	4	Full Range	1990	2021	0.3511	0.3187	0.3834	Yes	21.2902	0	0.35 (0.32, 0.38)	Age-standardized
Prevalence	Kochi	Both	Autism spectrum disorders	4	Full Range	1990	2021	0.3544	0.3304	0.3784	Yes	28.973	0	0.35 (0.33, 0.38)	Age-standardized
Prevalence	Kumamoto	Male	Autism spectrum disorders	4	Full Range	1990	2021	0.2645	0.2457	0.2833	Yes	27.6575	0	0.26 (0.25, 0.28)	Age-standardized
Prevalence	Kumamoto	Female	Autism spectrum disorders	3	Full Range	1990	2021	0.3525	0.3068	0.3983	Yes	15.1402	0	0.35 (0.31, 0.4)	Age-standardized
Prevalence	Kumamoto	Both	Autism spectrum disorders	4	Full Range	1990	2021	0.328	0.3156	0.3404	Yes	52.0564	0	0.33 (0.32, 0.34)	Age-standardized
Prevalence	Kyoto	Male	Autism spectrum disorders	4	Full Range	1990	2021	0.2745	0.249	0.3001	Yes	21.0844	0	0.27 (0.25, 0.3)	Age-standardized
Prevalence	Kyoto	Female	Autism spectrum disorders	3	Full Range	1990	2021	0.3545	0.3132	0.3959	Yes	16.8431	0	0.35 (0.31, 0.4)	Age-standardized
Prevalence	Kyoto	Both	Autism spectrum disorders	4	Full Range	1990	2021	0.3062	0.2846	0.3277	Yes	27.9313	0	0.31 (0.28, 0.33)	Age-standardized
Prevalence	Mie	Male	Autism spectrum disorders	4	Full Range	1990	2021	0.2643	0.2381	0.2905	Yes	19.788	0	0.26 (0.24, 0.29)	Age-standardized
Prevalence	Mie	Female	Autism spectrum disorders	3	Full Range	1990	2021	0.3387	0.3159	0.3614	Yes	29.2259	0	0.34 (0.32, 0.36)	Age-standardized
Prevalence	Mie	Both	Autism spectrum disorders	4	Full Range	1990	2021	0.3255	0.2918	0.3592	Yes	18.9519	0	0.33 (0.29, 0.36)	Age-standardized
Prevalence	Miyagi	Male	Autism spectrum disorders	4	Full Range	1990	2021	0.2741	0.2584	0.2898	Yes	34.3455	0	0.27 (0.26, 0.29)	Age-standardized
Prevalence	Miyagi	Female	Autism spectrum disorders	3	Full Range	1990	2021	0.3514	0.3097	0.3931	Yes	16.5467	0	0.35 (0.31, 0.39)	Age-standardized
Prevalence	Miyagi	Both	Autism spectrum disorders	4	Full Range	1990	2021	0.3182	0.3008	0.3356	Yes	35.9388	0	0.32 (0.3, 0.34)	Age-standardized
Prevalence	Miyazaki	Male	Autism spectrum disorders	5	Full Range	1990	2021	0.2705	0.2532	0.2877	Yes	30.7572	0	0.27 (0.25, 0.29)	Age-standardized
Prevalence	Miyazaki	Female	Autism spectrum disorders	3	Full Range	1990	2021	0.3486	0.3106	0.3866	Yes	18.0205	0	0.35 (0.31, 0.39)	Age-standardized
Prevalence	Miyazaki	Both	Autism spectrum disorders	4	Full Range	1990	2021	0.3357	0.3146	0.3568	Yes	31.1981	0	0.34 (0.31, 0.36)	Age-standardized
Prevalence	Nagano	Male	Autism spectrum disorders	5	Full Range	1990	2021	0.1414	0.1295	0.1534	Yes	23.1984	0	0.14 (0.13, 0.15)	Age-standardized
Prevalence	Nagano	Female	Autism spectrum disorders	5	Full Range	1990	2021	0.1693	0.1589	0.1797	Yes	31.8468	0	0.17 (0.16, 0.18)	Age-standardized
Prevalence	Nagano	Both	Autism spectrum disorders	5	Full Range	1990	2021	0.1778	0.161	0.1945	Yes	20.8178	0	0.18 (0.16, 0.19)	Age-standardized
Prevalence	Nagasaki	Male	Autism spectrum disorders	4	Full Range	1990	2021	0.2714	0.2581	0.2846	Yes	40.1103	0	0.27 (0.26, 0.28)	Age-standardized
Prevalence	Nagasaki	Female	Autism spectrum disorders	4	Full Range	1990	2021	0.3368	0.2899	0.3837	Yes	14.0995	0	0.34 (0.29, 0.38)	Age-standardized
Prevalence	Nagasaki	Both	Autism spectrum disorders	4	Full Range	1990	2021	0.3364	0.3137	0.3592	Yes	29.0001	0	0.34 (0.31, 0.36)	Age-standardized
Prevalence	Nara	Male	Autism spectrum disorders	4	Full Range	1990	2021	0.264	0.2512	0.2768	Yes	40.398	0	0.26 (0.25, 0.28)	Age-standardized
Prevalence	Nara	Female	Autism spectrum disorders	4	Full Range	1990	2021	0.3566	0.3315	0.3817	Yes	27.8866	0	0.36 (0.33, 0.38)	Age-standardized
Prevalence	Nara	Both	Autism spectrum disorders	4	Full Range	1990	2021	0.2951	0.2831	0.3071	Yes	48.38	0	0.3 (0.28, 0.31)	Age-standardized
Prevalence	Niigata	Male	Autism spectrum disorders	5	Full Range	1990	2021	0.2507	0.2131	0.2884	Yes	13.0583	0	0.25 (0.21, 0.29)	Age-standardized
Prevalence	Niigata	Female	Autism spectrum disorders	5	Full Range	1990	2021	0.3461	0.3242	0.3679	Yes	31.0869	0	0.35 (0.32, 0.37)	Age-standardized
Prevalence	Niigata	Both	Autism spectrum disorders	5	Full Range	1990	2021	0.3155	0.2794	0.3516	Yes	17.1381	0	0.32 (0.28, 0.35)	Age-standardized
Prevalence	Oita	Male	Autism spectrum disorders	4	Full Range	1990	2021	0.2672	0.2529	0.2815	Yes	36.7454	0	0.27 (0.25, 0.28)	Age-standardized
Prevalence	Oita	Female	Autism spectrum disorders	4	Full Range	1990	2021	0.3616	0.3354	0.3879	Yes	27.0101	0	0.36 (0.34, 0.39)	Age-standardized
Prevalence	Oita	Both	Autism spectrum disorders	4	Full Range	1990	2021	0.343	0.3307	0.3554	Yes	54.5361	0	0.34 (0.33, 0.36)	Age-standardized
Prevalence	Okayama	Male	Autism spectrum disorders	4	Full Range	1990	2021	0.2736	0.2561	0.291	Yes	30.7669	0	0.27 (0.26, 0.29)	Age-standardized
Prevalence	Okayama	Female	Autism spectrum disorders	3	Full Range	1990	2021	0.3392	0.318	0.3604	Yes	31.3862	0	0.34 (0.32, 0.36)	Age-standardized
Prevalence	Okayama	Both	Autism spectrum disorders	4	Full Range	1990	2021	0.3269	0.3138	0.34	Yes	48.845	0	0.33 (0.31, 0.34)	Age-standardized
Prevalence	Okinawa	Male	Autism spectrum disorders	4	Full Range	1990	2021	0.2716	0.2523	0.2908	Yes	27.7074	0	0.27 (0.25, 0.29)	Age-standardized
Prevalence	Okinawa	Female	Autism spectrum disorders	3	Full Range	1990	2021	0.3398	0.3177	0.3619	Yes	30.2089	0	0.34 (0.32, 0.36)	Age-standardized
Prevalence	Okinawa	Both	Autism spectrum disorders	4	Full Range	1990	2021	0.3095	0.281	0.3379	Yes	21.3309	0	0.31 (0.28, 0.34)	Age-standardized
Prevalence	Osaka	Male	Autism spectrum disorders	4	Full Range	1990	2021	0.2912	0.2781	0.3042	Yes	43.7914	0	0.29 (0.28, 0.3)	Age-standardized
Prevalence	Osaka	Female	Autism spectrum disorders	3	Full Range	1990	2021	0.3468	0.3312	0.3624	Yes	43.6665	0	0.35 (0.33, 0.36)	Age-standardized
Prevalence	Osaka	Both	Autism spectrum disorders	4	Full Range	1990	2021	0.3078	0.2939	0.3218	Yes	43.47	0	0.31 (0.29, 0.32)	Age-standardized
Prevalence	Saga	Male	Autism spectrum disorders	4	Full Range	1990	2021	0.2886	0.2683	0.309	Yes	27.8101	0	0.29 (0.27, 0.31)	Age-standardized
Prevalence	Saga	Female	Autism spectrum disorders	3	Full Range	1990	2021	0.3413	0.3259	0.3567	Yes	43.5561	0	0.34 (0.33, 0.36)	Age-standardized
Prevalence	Saga	Both	Autism spectrum disorders	4	Full Range	1990	2021	0.3445	0.3259	0.3631	Yes	36.4303	0	0.34 (0.33, 0.36)	Age-standardized
Prevalence	Saitama	Male	Autism spectrum disorders	4	Full Range	1990	2021	0.2769	0.2611	0.2926	Yes	34.4999	0	0.28 (0.26, 0.29)	Age-standardized
Prevalence	Saitama	Female	Autism spectrum disorders	3	Full Range	1990	2021	0.3455	0.3293	0.3618	Yes	41.7508	0	0.35 (0.33, 0.36)	Age-standardized
Prevalence	Saitama	Both	Autism spectrum disorders	4	Full Range	1990	2021	0.3022	0.2844	0.3199	Yes	33.4279	0	0.3 (0.28, 0.32)	Age-standardized
Prevalence	Shiga	Male	Autism spectrum disorders	4	Full Range	1990	2021	0.264	0.2084	0.3195	Yes	9.322	0	0.26 (0.21, 0.32)	Age-standardized
Prevalence	Shiga	Female	Autism spectrum disorders	3	Full Range	1990	2021	0.35	0.3047	0.3954	Yes	15.1533	0	0.35 (0.3, 0.4)	Age-standardized
Prevalence	Shiga	Both	Autism spectrum disorders	5	Full Range	1990	2021	0.3155	0.274	0.357	Yes	14.9163	0	0.32 (0.27, 0.36)	Age-standardized
Prevalence	Shimane	Male	Autism spectrum disorders	5	Full Range	1990	2021	0.2511	0.2281	0.2742	Yes	21.3867	0	0.25 (0.23, 0.27)	Age-standardized
Prevalence	Shimane	Female	Autism spectrum disorders	4	Full Range	1990	2021	0.3611	0.3216	0.4005	Yes	17.9687	0	0.36 (0.32, 0.4)	Age-standardized
Prevalence	Shimane	Both	Autism spectrum disorders	5	Full Range	1990	2021	0.3311	0.3084	0.3538	Yes	28.6268	0	0.33 (0.31, 0.35)	Age-standardized
Prevalence	Shizuoka	Male	Autism spectrum disorders	5	Full Range	1990	2021	0.2647	0.2428	0.2865	Yes	23.8214	0	0.26 (0.24, 0.29)	Age-standardized
Prevalence	Shizuoka	Female	Autism spectrum disorders	4	Full Range	1990	2021	0.3402	0.3242	0.3562	Yes	41.8526	0	0.34 (0.32, 0.36)	Age-standardized
Prevalence	Shizuoka	Both	Autism spectrum disorders	4	Full Range	1990	2021	0.3245	0.3018	0.3471	Yes	28.144	0	0.32 (0.3, 0.35)	Age-standardized
Prevalence	Tochigi	Male	Autism spectrum disorders	4	Full Range	1990	2021	0.2703	0.2355	0.3051	Yes	15.2636	0	0.27 (0.24, 0.31)	Age-standardized
Prevalence	Tochigi	Female	Autism spectrum disorders	5	Full Range	1990	2021	0.3605	0.3443	0.3768	Yes	43.565	0	0.36 (0.34, 0.38)	Age-standardized
Prevalence	Tochigi	Both	Autism spectrum disorders	5	Full Range	1990	2021	0.3265	0.3019	0.3512	Yes	26.0313	0	0.33 (0.3, 0.35)	Age-standardized
Prevalence	Tokushima	Male	Autism spectrum disorders	5	Full Range	1990	2021	0.2737	0.2445	0.3029	Yes	18.3658	0	0.27 (0.24, 0.3)	Age-standardized
Prevalence	Tokushima	Female	Autism spectrum disorders	4	Full Range	1990	2021	0.3458	0.3209	0.3708	Yes	27.1731	0	0.35 (0.32, 0.37)	Age-standardized
Prevalence	Tokushima	Both	Autism spectrum disorders	5	Full Range	1990	2021	0.3431	0.3241	0.3621	Yes	35.4471	0	0.34 (0.32, 0.36)	Age-standardized
Prevalence	Tokyo	Male	Autism spectrum disorders	5	Full Range	1990	2021	0.1278	0.1218	0.1339	Yes	41.5087	0	0.13 (0.12, 0.13)	Age-standardized
Prevalence	Tokyo	Female	Autism spectrum disorders	5	Full Range	1990	2021	0.1648	0.1514	0.1782	Yes	24.0587	0	0.16 (0.15, 0.18)	Age-standardized
Prevalence	Tokyo	Both	Autism spectrum disorders	4	Full Range	1990	2021	0.1344	0.1258	0.1429	Yes	30.8264	0	0.13 (0.13, 0.14)	Age-standardized
Prevalence	Tottori	Male	Autism spectrum disorders	4	Full Range	1990	2021	0.2599	0.2369	0.2829	Yes	22.1803	0	0.26 (0.24, 0.28)	Age-standardized
Prevalence	Tottori	Female	Autism spectrum disorders	3	Full Range	1990	2021	0.3371	0.305	0.3692	Yes	20.618	0	0.34 (0.3, 0.37)	Age-standardized
Prevalence	Tottori	Both	Autism spectrum disorders	4	Full Range	1990	2021	0.3153	0.2977	0.333	Yes	35.0439	0	0.32 (0.3, 0.33)	Age-standardized
Prevalence	Toyama	Male	Autism spectrum disorders	4	Full Range	1990	2021	0.2621	0.2492	0.275	Yes	39.8907	0	0.26 (0.25, 0.28)	Age-standardized
Prevalence	Toyama	Female	Autism spectrum disorders	4	Full Range	1990	2021	0.3522	0.3254	0.379	Yes	25.8112	0	0.35 (0.33, 0.38)	Age-standardized
Prevalence	Toyama	Both	Autism spectrum disorders	4	Full Range	1990	2021	0.35	0.3383	0.3616	Yes	59.0688	0	0.35 (0.34, 0.36)	Age-standardized
Prevalence	Wakayama	Male	Autism spectrum disorders	4	Full Range	1990	2021	0.2753	0.2564	0.2943	Yes	28.4804	0	0.28 (0.26, 0.29)	Age-standardized
Prevalence	Wakayama	Female	Autism spectrum disorders	5	Full Range	1990	2021	0.3515	0.3347	0.3683	Yes	41.1365	0	0.35 (0.33, 0.37)	Age-standardized
Prevalence	Wakayama	Both	Autism spectrum disorders	4	Full Range	1990	2021	0.3365	0.3154	0.3576	Yes	31.2839	0	0.34 (0.32, 0.36)	Age-standardized
Prevalence	Yamagata	Male	Autism spectrum disorders	4	Full Range	1990	2021	0.2489	0.2198	0.278	Yes	16.7911	0	0.25 (0.22, 0.28)	Age-standardized
Prevalence	Yamagata	Female	Autism spectrum disorders	4	Full Range	1990	2021	0.3496	0.3148	0.3845	Yes	19.7058	0	0.35 (0.31, 0.38)	Age-standardized
Prevalence	Yamagata	Both	Autism spectrum disorders	4	Full Range	1990	2021	0.3214	0.2934	0.3494	Yes	22.528	0	0.32 (0.29, 0.35)	Age-standardized
Prevalence	Yamaguchi	Male	Autism spectrum disorders	4	Full Range	1990	2021	0.2646	0.2243	0.3049	Yes	12.8748	0	0.26 (0.22, 0.3)	Age-standardized
Prevalence	Yamaguchi	Female	Autism spectrum disorders	3	Full Range	1990	2021	0.3507	0.314	0.3874	Yes	18.775	0	0.35 (0.31, 0.39)	Age-standardized
Prevalence	Yamaguchi	Both	Autism spectrum disorders	4	Full Range	1990	2021	0.3441	0.3087	0.3796	Yes	19.0648	0	0.34 (0.31, 0.38)	Age-standardized
Prevalence	Yamanashi	Male	Autism spectrum disorders	4	Full Range	1990	2021	0.263	0.2388	0.2873	Yes	21.3079	0	0.26 (0.24, 0.29)	Age-standardized
Prevalence	Yamanashi	Female	Autism spectrum disorders	4	Full Range	1990	2021	0.3578	0.3374	0.3781	Yes	34.4793	0	0.36 (0.34, 0.38)	Age-standardized
Prevalence	Yamanashi	Both	Autism spectrum disorders	4	Full Range	1990	2021	0.3181	0.298	0.3383	Yes	30.963	0	0.32 (0.3, 0.34)	Age-standardized
