# Supplementary material for: Burden of autism spectrum disorder in Japan from 1992 to 2021 and its prediction until 2050: results from the GBD study
Source: Front Psychiatry. 2025 Jul 8;16:1619085. doi: 10.3389/fpsyt.2025.1619085 (PMC12279874; doi:10.3389/fpsyt.2025.1619085)
Supplement: Supplementary file 14 [file DataSheet3.zip]

Archive with 1 entries (1 files):
- ALL data.csv
