# Supplementary material for: Burden of autism spectrum disorder in Japan from 1992 to 2021 and its prediction until 2050: results from the GBD study
Source: Front Psychiatry. 2025 Jul 8;16:1619085. doi: 10.3389/fpsyt.2025.1619085 (PMC12279874; doi:10.3389/fpsyt.2025.1619085)
Supplement: Supplementary file 14 [file DataSheet3.zip › ALL data.csv]

measure	location	sex	age	cause	metric	year	val	upper	lower
DALYs (Disability-Adjusted Life Years)	Global	Male	<5	Autism spectrum disorders	Number	1990	686776.376558941	962709.964989915	468017.800044749
DALYs (Disability-Adjusted Life Years)	Global	Female	<5	Autism spectrum disorders	Number	1990	324083.048636802	457867.603905881	221499.455819607
DALYs (Disability-Adjusted Life Years)	Global	Both	<5	Autism spectrum disorders	Number	1990	1010859.42519574	1419350.62387219	687188.948815596
DALYs (Disability-Adjusted Life Years)	Global	Male	<5	Autism spectrum disorders	Percent	1990	0.00123798843854138	0.00173279554181376	0.000841771963098176
DALYs (Disability-Adjusted Life Years)	Global	Female	<5	Autism spectrum disorders	Percent	1990	0.000673899532610834	0.000941015329232287	0.000456276870917506
DALYs (Disability-Adjusted Life Years)	Global	Both	<5	Autism spectrum disorders	Percent	1990	0.000976022291219398	0.0013711955697852	0.000664118587487457
DALYs (Disability-Adjusted Life Years)	Global	Male	<5	Autism spectrum disorders	Rate	1990	214.928417451623	301.282537231289	146.467363374976
DALYs (Disability-Adjusted Life Years)	Global	Female	<5	Autism spectrum disorders	Rate	1990	107.883600080985	152.418973092231	73.7346763748158
DALYs (Disability-Adjusted Life Years)	Global	Both	<5	Autism spectrum disorders	Rate	1990	163.058169094107	228.950443813058	110.848025969464
DALYs (Disability-Adjusted Life Years)	Global	Male	5 to 9	Autism spectrum disorders	Number	1990	633828.269783448	893345.756754212	432239.81351992
DALYs (Disability-Adjusted Life Years)	Global	Female	5 to 9	Autism spectrum disorders	Number	1990	297489.608019687	417461.496535509	205298.884202711
DALYs (Disability-Adjusted Life Years)	Global	Both	5 to 9	Autism spectrum disorders	Number	1990	931317.877803135	1310658.01927837	636380.540705093
DALYs (Disability-Adjusted Life Years)	Global	Male	5 to 9	Autism spectrum disorders	Percent	1990	0.012263199885376	0.0172110660414901	0.00854627329984329
DALYs (Disability-Adjusted Life Years)	Global	Female	5 to 9	Autism spectrum disorders	Percent	1990	0.00702957866177497	0.00995457858366923	0.00489565233187225
DALYs (Disability-Adjusted Life Years)	Global	Both	5 to 9	Autism spectrum disorders	Percent	1990	0.00990683507522715	0.0139250297487104	0.00685885971757308
DALYs (Disability-Adjusted Life Years)	Global	Male	5 to 9	Autism spectrum disorders	Rate	1990	211.486000259646	298.077775876776	144.223086397732
DALYs (Disability-Adjusted Life Years)	Global	Female	5 to 9	Autism spectrum disorders	Rate	1990	104.813163147579	147.082314019229	72.3320239224314
DALYs (Disability-Adjusted Life Years)	Global	Both	5 to 9	Autism spectrum disorders	Rate	1990	159.600489453232	224.608231376449	109.056905483902
DALYs (Disability-Adjusted Life Years)	Global	Male	10 to 14	Autism spectrum disorders	Number	1990	573287.05234703	809853.841890014	390403.74056455
DALYs (Disability-Adjusted Life Years)	Global	Female	10 to 14	Autism spectrum disorders	Number	1990	266475.786314349	376338.471321198	183631.290872913
DALYs (Disability-Adjusted Life Years)	Global	Both	10 to 14	Autism spectrum disorders	Number	1990	839762.83866138	1184707.7552216	575216.493262956
DALYs (Disability-Adjusted Life Years)	Global	Male	10 to 14	Autism spectrum disorders	Percent	1990	0.0164306663925855	0.0229717542815598	0.0113202661459739
DALYs (Disability-Adjusted Life Years)	Global	Female	10 to 14	Autism spectrum disorders	Percent	1990	0.00844531290782583	0.0119355353760499	0.00571364027007381
DALYs (Disability-Adjusted Life Years)	Global	Both	10 to 14	Autism spectrum disorders	Percent	1990	0.0126369982212706	0.0177635918868277	0.00866262484234201
DALYs (Disability-Adjusted Life Years)	Global	Male	10 to 14	Autism spectrum disorders	Rate	1990	209.036420376348	295.295258184629	142.352073180521
DALYs (Disability-Adjusted Life Years)	Global	Female	10 to 14	Autism spectrum disorders	Rate	1990	101.929916585056	143.953600888396	70.2409866951364
DALYs (Disability-Adjusted Life Years)	Global	Both	10 to 14	Autism spectrum disorders	Rate	1990	156.764992788054	221.158515420035	107.38009026653
DALYs (Disability-Adjusted Life Years)	Global	Male	15 to 19	Autism spectrum disorders	Number	1990	546174.558892525	767354.674543721	373171.258794325
DALYs (Disability-Adjusted Life Years)	Global	Female	15 to 19	Autism spectrum disorders	Number	1990	250089.285677803	353220.732359333	171776.122257038
DALYs (Disability-Adjusted Life Years)	Global	Both	15 to 19	Autism spectrum disorders	Number	1990	796263.844570329	1119476.50425193	542868.059833906
DALYs (Disability-Adjusted Life Years)	Global	Male	15 to 19	Autism spectrum disorders	Percent	1990	0.0116618092557477	0.0162786084957955	0.00805323304207218
DALYs (Disability-Adjusted Life Years)	Global	Female	15 to 19	Autism spectrum disorders	Percent	1990	0.00603513335124309	0.00859668188213267	0.00408006926469906
DALYs (Disability-Adjusted Life Years)	Global	Both	15 to 19	Autism spectrum disorders	Percent	1990	0.00901832670170146	0.0126362727837134	0.00621500341450292
DALYs (Disability-Adjusted Life Years)	Global	Male	15 to 19	Autism spectrum disorders	Rate	1990	206.974767854846	290.791749707386	141.414559505791
DALYs (Disability-Adjusted Life Years)	Global	Female	15 to 19	Autism spectrum disorders	Rate	1990	97.8674259955149	138.225849182498	67.2211401908899
DALYs (Disability-Adjusted Life Years)	Global	Both	15 to 19	Autism spectrum disorders	Rate	1990	153.297631008268	215.52290392369	104.513583142154
DALYs (Disability-Adjusted Life Years)	Global	Male	20 to 24	Autism spectrum disorders	Number	1990	507835.381926918	714520.441768046	346417.20082433
DALYs (Disability-Adjusted Life Years)	Global	Female	20 to 24	Autism spectrum disorders	Number	1990	232615.37916226	327737.159623416	159789.093946939
DALYs (Disability-Adjusted Life Years)	Global	Both	20 to 24	Autism spectrum disorders	Number	1990	740450.76108918	1042237.12946524	503091.220793265
DALYs (Disability-Adjusted Life Years)	Global	Male	20 to 24	Autism spectrum disorders	Percent	1990	0.00999730285232329	0.0139886946151125	0.00691913307205218
DALYs (Disability-Adjusted Life Years)	Global	Female	20 to 24	Autism spectrum disorders	Percent	1990	0.00486026402781238	0.00689071131820458	0.00330851357447359
DALYs (Disability-Adjusted Life Years)	Global	Both	20 to 24	Autism spectrum disorders	Percent	1990	0.00750341636116047	0.0104578001776096	0.00516375850361299
DALYs (Disability-Adjusted Life Years)	Global	Male	20 to 24	Autism spectrum disorders	Rate	1990	204.81120166888	288.167771493622	139.710870302871
DALYs (Disability-Adjusted Life Years)	Global	Female	20 to 24	Autism spectrum disorders	Rate	1990	95.28146564626	134.244249146909	65.4511284695933
DALYs (Disability-Adjusted Life Years)	Global	Both	20 to 24	Autism spectrum disorders	Rate	1990	150.47123773194	211.798973168901	102.236046828397
DALYs (Disability-Adjusted Life Years)	Global	Male	25 to 29	Autism spectrum disorders	Number	1990	455089.416914186	643110.286698281	311821.955638225
DALYs (Disability-Adjusted Life Years)	Global	Female	25 to 29	Autism spectrum disorders	Number	1990	209652.098958205	296127.426589206	143154.704751253
DALYs (Disability-Adjusted Life Years)	Global	Both	25 to 29	Autism spectrum disorders	Number	1990	664741.515872391	937474.569529844	451946.85471886
DALYs (Disability-Adjusted Life Years)	Global	Male	25 to 29	Autism spectrum disorders	Percent	1990	0.00937744245791396	0.0131601381751115	0.00646189787638863
DALYs (Disability-Adjusted Life Years)	Global	Female	25 to 29	Autism spectrum disorders	Percent	1990	0.00447271434763679	0.00630111379775387	0.00302909918581019
DALYs (Disability-Adjusted Life Years)	Global	Both	25 to 29	Autism spectrum disorders	Percent	1990	0.00696605219634442	0.00974281019660751	0.00480289104292369
DALYs (Disability-Adjusted Life Years)	Global	Male	25 to 29	Autism spectrum disorders	Rate	1990	204.516114770887	289.012251914276	140.132054267074
DALYs (Disability-Adjusted Life Years)	Global	Female	25 to 29	Autism spectrum disorders	Rate	1990	95.2532954833328	134.542479687951	65.0408818192598
DALYs (Disability-Adjusted Life Years)	Global	Both	25 to 29	Autism spectrum disorders	Rate	1990	150.183461483029	211.801388272749	102.107272416961
DALYs (Disability-Adjusted Life Years)	Global	Male	30 to 34	Autism spectrum disorders	Number	1990	398540.112990736	563341.898240232	272089.132853617
DALYs (Disability-Adjusted Life Years)	Global	Female	30 to 34	Autism spectrum disorders	Number	1990	181334.158539004	255743.661851117	125776.555568705
DALYs (Disability-Adjusted Life Years)	Global	Both	30 to 34	Autism spectrum disorders	Number	1990	579874.271529739	821212.890747673	394394.695280215
DALYs (Disability-Adjusted Life Years)	Global	Male	30 to 34	Autism spectrum disorders	Percent	1990	0.00824360825762755	0.0115310837390992	0.00563620911152122
DALYs (Disability-Adjusted Life Years)	Global	Female	30 to 34	Autism spectrum disorders	Percent	1990	0.00416400983811565	0.00582543092424822	0.00280135357467467
DALYs (Disability-Adjusted Life Years)	Global	Both	30 to 34	Autism spectrum disorders	Percent	1990	0.00630864355113407	0.0087440086496081	0.00429772746734603
DALYs (Disability-Adjusted Life Years)	Global	Male	30 to 34	Autism spectrum disorders	Rate	1990	204.051551234513	288.429657302744	139.308962443448
DALYs (Disability-Adjusted Life Years)	Global	Female	30 to 34	Autism spectrum disorders	Rate	1990	95.384288932109	134.524722374993	66.1602172139581
DALYs (Disability-Adjusted Life Years)	Global	Both	30 to 34	Autism spectrum disorders	Rate	1990	150.451593005498	213.068235091201	102.327889149645
DALYs (Disability-Adjusted Life Years)	Global	Male	35 to 39	Autism spectrum disorders	Number	1990	358910.524318913	504259.155773917	245425.176405688
DALYs (Disability-Adjusted Life Years)	Global	Female	35 to 39	Autism spectrum disorders	Number	1990	160535.956372867	228094.093656862	110377.792487887
DALYs (Disability-Adjusted Life Years)	Global	Both	35 to 39	Autism spectrum disorders	Number	1990	519446.48069178	734723.047050996	354303.556168873
DALYs (Disability-Adjusted Life Years)	Global	Male	35 to 39	Autism spectrum disorders	Percent	1990	0.00696387544348422	0.00976420040627472	0.00483944093798823
DALYs (Disability-Adjusted Life Years)	Global	Female	35 to 39	Autism spectrum disorders	Percent	1990	0.00366807010036914	0.00509256658279176	0.00244911570286379
DALYs (Disability-Adjusted Life Years)	Global	Both	35 to 39	Autism spectrum disorders	Percent	1990	0.00544875770903768	0.00756171575562119	0.00373228101813973
DALYs (Disability-Adjusted Life Years)	Global	Male	35 to 39	Autism spectrum disorders	Rate	1990	200.742877100733	282.038075998287	137.269187405761
DALYs (Disability-Adjusted Life Years)	Global	Female	35 to 39	Autism spectrum disorders	Rate	1990	92.5528360655138	131.501725437153	63.6354494296412
DALYs (Disability-Adjusted Life Years)	Global	Both	35 to 39	Autism spectrum disorders	Rate	1990	147.467603543143	208.583272856584	100.584561253461
DALYs (Disability-Adjusted Life Years)	Global	Male	40 to 44	Autism spectrum disorders	Number	1990	292670.440316001	411747.138952196	202098.380645663
DALYs (Disability-Adjusted Life Years)	Global	Female	40 to 44	Autism spectrum disorders	Number	1990	128914.091387684	180163.79113898	89125.3290601937
DALYs (Disability-Adjusted Life Years)	Global	Both	40 to 44	Autism spectrum disorders	Number	1990	421584.531703685	592766.946746137	289677.175476862
DALYs (Disability-Adjusted Life Years)	Global	Male	40 to 44	Autism spectrum disorders	Percent	1990	0.00574859325106636	0.0080192707998632	0.00399303403256874
DALYs (Disability-Adjusted Life Years)	Global	Female	40 to 44	Autism spectrum disorders	Percent	1990	0.00317587928498111	0.00439774804278347	0.00212341291599088
DALYs (Disability-Adjusted Life Years)	Global	Both	40 to 44	Autism spectrum disorders	Percent	1990	0.00460585472961486	0.00640413438038389	0.00319198722404051
DALYs (Disability-Adjusted Life Years)	Global	Male	40 to 44	Autism spectrum disorders	Rate	1990	200.108088459249	281.524614564172	138.181090608426
DALYs (Disability-Adjusted Life Years)	Global	Female	40 to 44	Autism spectrum disorders	Rate	1990	91.9334430858692	128.48151401075	63.558593777185
DALYs (Disability-Adjusted Life Years)	Global	Both	40 to 44	Autism spectrum disorders	Rate	1990	147.15935696276	206.912721297971	101.115443438342
DALYs (Disability-Adjusted Life Years)	Global	Male	45 to 49	Autism spectrum disorders	Number	1990	230351.281722	324532.321689156	157994.478501506
DALYs (Disability-Adjusted Life Years)	Global	Female	45 to 49	Autism spectrum disorders	Number	1990	101974.882951323	143150.362367362	70363.1059986261
DALYs (Disability-Adjusted Life Years)	Global	Both	45 to 49	Autism spectrum disorders	Number	1990	332326.164673323	467087.701576329	227263.15699896
DALYs (Disability-Adjusted Life Years)	Global	Male	45 to 49	Autism spectrum disorders	Percent	1990	0.00455902580672282	0.00638935448725059	0.00315884449224485
DALYs (Disability-Adjusted Life Years)	Global	Female	45 to 49	Autism spectrum disorders	Percent	1990	0.00263883376606413	0.00371981270324771	0.00182095374678042
DALYs (Disability-Adjusted Life Years)	Global	Both	45 to 49	Autism spectrum disorders	Percent	1990	0.00372579237269043	0.00521636740762689	0.00256749227342291
DALYs (Disability-Adjusted Life Years)	Global	Male	45 to 49	Autism spectrum disorders	Rate	1990	194.561957592835	274.11023432547	133.447119531162
DALYs (Disability-Adjusted Life Years)	Global	Female	45 to 49	Autism spectrum disorders	Rate	1990	89.6083316409973	125.790437549869	61.8301326281026
DALYs (Disability-Adjusted Life Years)	Global	Both	45 to 49	Autism spectrum disorders	Rate	1990	143.123434980941	201.1613992316	97.8757832874149
DALYs (Disability-Adjusted Life Years)	Global	Male	50 to 54	Autism spectrum disorders	Number	1990	203561.484907886	285268.527412014	138707.457368148
DALYs (Disability-Adjusted Life Years)	Global	Female	50 to 54	Autism spectrum disorders	Number	1990	91427.3632923931	127604.057714072	63821.9387454288
DALYs (Disability-Adjusted Life Years)	Global	Both	50 to 54	Autism spectrum disorders	Number	1990	294988.848200279	413556.602368586	200914.803636344
DALYs (Disability-Adjusted Life Years)	Global	Male	50 to 54	Autism spectrum disorders	Percent	1990	0.00338004802655278	0.00473148886567381	0.00234446131569375
DALYs (Disability-Adjusted Life Years)	Global	Female	50 to 54	Autism spectrum disorders	Percent	1990	0.00207487419024314	0.00291116112845199	0.00143147889139328
DALYs (Disability-Adjusted Life Years)	Global	Both	50 to 54	Autism spectrum disorders	Percent	1990	0.00282781841600092	0.00394878735905122	0.00194261572552188
DALYs (Disability-Adjusted Life Years)	Global	Male	50 to 54	Autism spectrum disorders	Rate	1990	189.087482035235	264.984840214965	128.844824771843
DALYs (Disability-Adjusted Life Years)	Global	Female	50 to 54	Autism spectrum disorders	Rate	1990	87.1427232383845	121.624037761105	60.8309957145266
DALYs (Disability-Adjusted Life Years)	Global	Both	50 to 54	Autism spectrum disorders	Rate	1990	138.771610426346	194.549441659477	94.516355547715
DALYs (Disability-Adjusted Life Years)	Global	Male	55 to 59	Autism spectrum disorders	Number	1990	169197.223955441	234427.645443952	116418.361521127
DALYs (Disability-Adjusted Life Years)	Global	Female	55 to 59	Autism spectrum disorders	Number	1990	76716.26253672	106740.136118228	53828.5557637708
DALYs (Disability-Adjusted Life Years)	Global	Both	55 to 59	Autism spectrum disorders	Number	1990	245913.486492161	340198.214655159	169235.536325192
DALYs (Disability-Adjusted Life Years)	Global	Male	55 to 59	Autism spectrum disorders	Percent	1990	0.00259268524525327	0.00362371978712109	0.00179057484907493
DALYs (Disability-Adjusted Life Years)	Global	Female	55 to 59	Autism spectrum disorders	Percent	1990	0.00161984240940848	0.0022508574775984	0.00111607801581268
DALYs (Disability-Adjusted Life Years)	Global	Both	55 to 59	Autism spectrum disorders	Percent	1990	0.00218301070506215	0.00306778588133403	0.00148557877079076
DALYs (Disability-Adjusted Life Years)	Global	Male	55 to 59	Autism spectrum disorders	Rate	1990	182.151796405949	252.376580103218	125.331924425043
DALYs (Disability-Adjusted Life Years)	Global	Female	55 to 59	Autism spectrum disorders	Rate	1990	83.1054744949431	115.629846481562	58.311595484523
DALYs (Disability-Adjusted Life Years)	Global	Both	55 to 59	Autism spectrum disorders	Rate	1990	132.782689593187	183.692381337338	91.3798995270674
DALYs (Disability-Adjusted Life Years)	Global	Male	60 to 64	Autism spectrum disorders	Number	1990	136553.135939167	189163.361457318	94583.7411276747
DALYs (Disability-Adjusted Life Years)	Global	Female	60 to 64	Autism spectrum disorders	Number	1990	65107.1552220694	89800.5692380988	45454.6878394191
DALYs (Disability-Adjusted Life Years)	Global	Both	60 to 64	Autism spectrum disorders	Number	1990	201660.291161236	279657.104791696	139667.713440379
DALYs (Disability-Adjusted Life Years)	Global	Male	60 to 64	Autism spectrum disorders	Percent	1990	0.00195910967308927	0.00275075254429048	0.00135308433633653
DALYs (Disability-Adjusted Life Years)	Global	Female	60 to 64	Autism spectrum disorders	Percent	1990	0.00125600418664509	0.00172965679666853	0.000855180794773802
DALYs (Disability-Adjusted Life Years)	Global	Both	60 to 64	Autism spectrum disorders	Percent	1990	0.00165891473993856	0.00232646178523533	0.00113818939917944
DALYs (Disability-Adjusted Life Years)	Global	Male	60 to 64	Autism spectrum disorders	Rate	1990	173.850924026598	240.830977297971	120.418111820326
DALYs (Disability-Adjusted Life Years)	Global	Female	60 to 64	Autism spectrum disorders	Rate	1990	79.3378912203749	109.428645276226	55.3899040275915
DALYs (Disability-Adjusted Life Years)	Global	Both	60 to 64	Autism spectrum disorders	Rate	1990	125.559584978294	174.122678350205	86.9611961455516
DALYs (Disability-Adjusted Life Years)	Global	Male	65 to 69	Autism spectrum disorders	Number	1990	90608.579536181	125821.184115873	62491.8237982006
DALYs (Disability-Adjusted Life Years)	Global	Female	65 to 69	Autism spectrum disorders	Number	1990	46792.3269361334	64646.0708859695	32516.8297846824
DALYs (Disability-Adjusted Life Years)	Global	Both	65 to 69	Autism spectrum disorders	Number	1990	137400.906472314	190235.706544792	94098.76449351
DALYs (Disability-Adjusted Life Years)	Global	Male	65 to 69	Autism spectrum disorders	Percent	1990	0.00145139405374961	0.0020333661003009	0.00101872969865291
DALYs (Disability-Adjusted Life Years)	Global	Female	65 to 69	Autism spectrum disorders	Percent	1990	0.00090530263104338	0.00124003309410139	0.000623152875917589
DALYs (Disability-Adjusted Life Years)	Global	Both	65 to 69	Autism spectrum disorders	Percent	1990	0.00120382674240252	0.00166729903886842	0.00083248921578808
DALYs (Disability-Adjusted Life Years)	Global	Male	65 to 69	Autism spectrum disorders	Rate	1990	158.044055670663	219.463657070326	109.001391809484
DALYs (Disability-Adjusted Life Years)	Global	Female	65 to 69	Autism spectrum disorders	Rate	1990	70.5998322668118	97.537396836179	49.0610935374173
DALYs (Disability-Adjusted Life Years)	Global	Both	65 to 69	Autism spectrum disorders	Rate	1990	111.157276670978	153.900608140159	76.1258616682407
DALYs (Disability-Adjusted Life Years)	Global	Male	70 to 74	Autism spectrum disorders	Number	1990	51135.6278346983	70774.7601074912	35163.1177227941
DALYs (Disability-Adjusted Life Years)	Global	Female	70 to 74	Autism spectrum disorders	Number	1990	27576.2270223941	38238.3314562057	18922.5198386251
DALYs (Disability-Adjusted Life Years)	Global	Both	70 to 74	Autism spectrum disorders	Number	1990	78711.8548570923	109351.208439831	53819.6920806194
DALYs (Disability-Adjusted Life Years)	Global	Male	70 to 74	Autism spectrum disorders	Percent	1990	0.0010101250752651	0.00142116227058546	0.000698530306686336
DALYs (Disability-Adjusted Life Years)	Global	Female	70 to 74	Autism spectrum disorders	Percent	1990	0.000587065878136636	0.000810391060929676	0.000402513819117336
DALYs (Disability-Adjusted Life Years)	Global	Both	70 to 74	Autism spectrum disorders	Percent	1990	0.00080637103377361	0.00111682247169264	0.000556187006346302
DALYs (Disability-Adjusted Life Years)	Global	Male	70 to 74	Autism spectrum disorders	Rate	1990	135.932083242651	188.138114066179	93.4729081809112
DALYs (Disability-Adjusted Life Years)	Global	Female	70 to 74	Autism spectrum disorders	Rate	1990	58.6196392851468	81.2844046797398	40.2241860862783
DALYs (Disability-Adjusted Life Years)	Global	Both	70 to 74	Autism spectrum disorders	Rate	1990	92.9728106029873	129.163379645197	63.5707041538694
DALYs (Disability-Adjusted Life Years)	Global	Male	75 to 79	Autism spectrum disorders	Number	1990	28871.2014645653	40262.4269483605	19904.7280620094
DALYs (Disability-Adjusted Life Years)	Global	Female	75 to 79	Autism spectrum disorders	Number	1990	17112.9068439828	23940.1058162397	11763.865830369
DALYs (Disability-Adjusted Life Years)	Global	Both	75 to 79	Autism spectrum disorders	Number	1990	45984.1083085481	64116.7909432217	31689.2200646782
DALYs (Disability-Adjusted Life Years)	Global	Male	75 to 79	Autism spectrum disorders	Percent	1990	0.000714107917665025	0.000993811877436681	0.000491235053946237
DALYs (Disability-Adjusted Life Years)	Global	Female	75 to 79	Autism spectrum disorders	Percent	1990	0.000387631125618398	0.00054309959201491	0.000270373125331958
DALYs (Disability-Adjusted Life Years)	Global	Both	75 to 79	Autism spectrum disorders	Percent	1990	0.000543640515381927	0.000759294883395353	0.000375929359694304
DALYs (Disability-Adjusted Life Years)	Global	Male	75 to 79	Autism spectrum disorders	Rate	1990	114.419191970966	159.563652516351	78.8842440122269
DALYs (Disability-Adjusted Life Years)	Global	Female	75 to 79	Autism spectrum disorders	Rate	1990	47.1135536134376	65.9095190061981	32.3871057414923
DALYs (Disability-Adjusted Life Years)	Global	Both	75 to 79	Autism spectrum disorders	Rate	1990	74.7034750550813	104.160921436166	51.4807168757605
DALYs (Disability-Adjusted Life Years)	Global	Male	80 to 84	Autism spectrum disorders	Number	1990	12016.4666373705	16873.8238325243	8196.87128986843
DALYs (Disability-Adjusted Life Years)	Global	Female	80 to 84	Autism spectrum disorders	Number	1990	7780.67859531641	10915.3363334227	5252.90936804603
DALYs (Disability-Adjusted Life Years)	Global	Both	80 to 84	Autism spectrum disorders	Number	1990	19797.145232687	27721.0463927342	13478.2017771888
DALYs (Disability-Adjusted Life Years)	Global	Male	80 to 84	Autism spectrum disorders	Percent	1990	0.000483764454104893	0.00068752361791765	0.00033072852147406
DALYs (Disability-Adjusted Life Years)	Global	Female	80 to 84	Autism spectrum disorders	Percent	1990	0.000236280576302722	0.000330859109179965	0.000159686468074679
DALYs (Disability-Adjusted Life Years)	Global	Both	80 to 84	Autism spectrum disorders	Percent	1990	0.000342676059649543	0.000483411900452167	0.000234482708533214
DALYs (Disability-Adjusted Life Years)	Global	Male	80 to 84	Autism spectrum disorders	Rate	1990	90.4620111712587	127.029024929218	61.7074456718755
DALYs (Disability-Adjusted Life Years)	Global	Female	80 to 84	Autism spectrum disorders	Rate	1990	35.2186623349558	49.4074571889772	23.776903138076
DALYs (Disability-Adjusted Life Years)	Global	Both	80 to 84	Autism spectrum disorders	Rate	1990	55.9621946556115	78.3613281639231	38.0999251456357
DALYs (Disability-Adjusted Life Years)	Global	Male	85 to 89	Autism spectrum disorders	Number	1990	3451.66828990059	4922.8084689406	2325.90664533557
DALYs (Disability-Adjusted Life Years)	Global	Female	85 to 89	Autism spectrum disorders	Number	1990	2518.75511368262	3604.2572628038	1653.07965403125
DALYs (Disability-Adjusted Life Years)	Global	Both	85 to 89	Autism spectrum disorders	Number	1990	5970.42340358321	8483.93248788352	3979.62237812964
DALYs (Disability-Adjusted Life Years)	Global	Male	85 to 89	Autism spectrum disorders	Percent	1990	0.000304977922968955	0.00043588467164625	0.000203277006726389
DALYs (Disability-Adjusted Life Years)	Global	Female	85 to 89	Autism spectrum disorders	Percent	1990	0.000135093840475105	0.000194813298946135	8.67300305511756e-05
DALYs (Disability-Adjusted Life Years)	Global	Both	85 to 89	Autism spectrum disorders	Percent	1990	0.000199262219531052	0.000284667056111945	0.000133353192493598
DALYs (Disability-Adjusted Life Years)	Global	Male	85 to 89	Autism spectrum disorders	Rate	1990	68.1600894247616	97.210692709301	45.9296756306457
DALYs (Disability-Adjusted Life Years)	Global	Female	85 to 89	Autism spectrum disorders	Rate	1990	25.0696939395696	35.8739227831689	16.4534458944289
DALYs (Disability-Adjusted Life Years)	Global	Both	85 to 89	Autism spectrum disorders	Rate	1990	39.5102558204167	56.1438143161249	26.335803610543
DALYs (Disability-Adjusted Life Years)	Global	Male	90 to 94	Autism spectrum disorders	Number	1990	627.843980213532	944.719555610873	403.320499306868
DALYs (Disability-Adjusted Life Years)	Global	Female	90 to 94	Autism spectrum disorders	Number	1990	525.985106817252	786.185064556799	329.270819074412
DALYs (Disability-Adjusted Life Years)	Global	Both	90 to 94	Autism spectrum disorders	Number	1990	1153.82908703079	1724.83670547319	734.839062371338
DALYs (Disability-Adjusted Life Years)	Global	Male	90 to 94	Autism spectrum disorders	Percent	1990	0.000181230276378687	0.000273767083306523	0.000115411659509491
DALYs (Disability-Adjusted Life Years)	Global	Female	90 to 94	Autism spectrum disorders	Percent	1990	7.37134320500862e-05	0.000110494348621648	4.56604260316898e-05
DALYs (Disability-Adjusted Life Years)	Global	Both	90 to 94	Autism spectrum disorders	Percent	1990	0.000108854440729727	0.00016292380933175	6.91077344082241e-05
DALYs (Disability-Adjusted Life Years)	Global	Male	90 to 94	Autism spectrum disorders	Rate	1990	49.8700270939378	75.0396457069856	32.0359912045877
DALYs (Disability-Adjusted Life Years)	Global	Female	90 to 94	Autism spectrum disorders	Rate	1990	17.3808875237311	25.9790515031572	10.8805724667934
DALYs (Disability-Adjusted Life Years)	Global	Both	90 to 94	Autism spectrum disorders	Rate	1990	26.9259880285398	40.2511368492811	17.1483524022013
DALYs (Disability-Adjusted Life Years)	Global	Male	95 plus	Autism spectrum disorders	Number	1990	90.6012277157155	142.670726872418	53.3434595690571
DALYs (Disability-Adjusted Life Years)	Global	Female	95 plus	Autism spectrum disorders	Number	1990	87.7912463537341	141.961443911137	48.9615446766213
DALYs (Disability-Adjusted Life Years)	Global	Both	95 plus	Autism spectrum disorders	Number	1990	178.39247406945	286.056774216776	103.479092065533
DALYs (Disability-Adjusted Life Years)	Global	Male	95 plus	Autism spectrum disorders	Percent	1990	0.000111497741811128	0.000176530048709406	6.5771113781569e-05
DALYs (Disability-Adjusted Life Years)	Global	Female	95 plus	Autism spectrum disorders	Percent	1990	3.83191652451909e-05	6.18780381420065e-05	2.15235296263525e-05
DALYs (Disability-Adjusted Life Years)	Global	Both	95 plus	Autism spectrum disorders	Percent	1990	5.74805948506322e-05	9.19035849931386e-05	3.34892813000575e-05
DALYs (Disability-Adjusted Life Years)	Global	Male	95 plus	Autism spectrum disorders	Rate	1990	34.815667874952	54.8246063271225	20.4984879176761
DALYs (Disability-Adjusted Life Years)	Global	Female	95 plus	Autism spectrum disorders	Rate	1990	11.5841697928706	18.73199821861	6.4605398648732
DALYs (Disability-Adjusted Life Years)	Global	Both	95 plus	Autism spectrum disorders	Rate	1990	17.5223296766036	28.0974919496926	10.164076569183
DALYs (Disability-Adjusted Life Years)	Miyagi	Male	<5	Autism spectrum disorders	Number	1990	275.375000819371	379.180147298466	190.648402926661
DALYs (Disability-Adjusted Life Years)	Miyagi	Female	<5	Autism spectrum disorders	Number	1990	104.465809128804	146.836164761523	71.3977045605491
DALYs (Disability-Adjusted Life Years)	Miyagi	Both	<5	Autism spectrum disorders	Number	1990	379.840809948175	522.42552632712	262.224131874582
DALYs (Disability-Adjusted Life Years)	Miyagi	Male	<5	Autism spectrum disorders	Percent	1990	0.0289002717476593	0.0391185263300545	0.0202709902034202
DALYs (Disability-Adjusted Life Years)	Miyagi	Female	<5	Autism spectrum disorders	Percent	1990	0.0138971381577268	0.019211347756007	0.00933659043678477
DALYs (Disability-Adjusted Life Years)	Miyagi	Both	<5	Autism spectrum disorders	Percent	1990	0.022280541113608	0.0306442252408043	0.0156076159706595
DALYs (Disability-Adjusted Life Years)	Miyagi	Male	<5	Autism spectrum disorders	Rate	1990	413.657118412508	569.588984562903	286.384271447787
DALYs (Disability-Adjusted Life Years)	Miyagi	Female	<5	Autism spectrum disorders	Rate	1990	166.568435132444	234.127035334786	113.842069667367
DALYs (Disability-Adjusted Life Years)	Miyagi	Both	<5	Autism spectrum disorders	Rate	1990	293.795950733297	404.081131291715	202.822830279395
DALYs (Disability-Adjusted Life Years)	Miyagi	Male	5 to 9	Autism spectrum disorders	Number	1990	321.15840375736	449.743798277394	221.81393635893
DALYs (Disability-Adjusted Life Years)	Miyagi	Female	5 to 9	Autism spectrum disorders	Number	1990	123.339101805229	176.902929389731	80.9335437055352
DALYs (Disability-Adjusted Life Years)	Miyagi	Both	5 to 9	Autism spectrum disorders	Number	1990	444.497505562589	623.101193686075	306.858131202224
DALYs (Disability-Adjusted Life Years)	Miyagi	Male	5 to 9	Autism spectrum disorders	Percent	1990	0.0775513459146228	0.108868237394309	0.0529181691714461
DALYs (Disability-Adjusted Life Years)	Miyagi	Female	5 to 9	Autism spectrum disorders	Percent	1990	0.0369528468398709	0.0568545720675232	0.0233626319753892
DALYs (Disability-Adjusted Life Years)	Miyagi	Both	5 to 9	Autism spectrum disorders	Percent	1990	0.0594140200756078	0.0843683592924065	0.0398089179160464
DALYs (Disability-Adjusted Life Years)	Miyagi	Male	5 to 9	Autism spectrum disorders	Rate	1990	408.278564776305	571.745127418389	281.98507192864
DALYs (Disability-Adjusted Life Years)	Miyagi	Female	5 to 9	Autism spectrum disorders	Rate	1990	163.662385992012	234.737849466587	107.39316790675
DALYs (Disability-Adjusted Life Years)	Miyagi	Both	5 to 9	Autism spectrum disorders	Rate	1990	288.59070683122	404.549433152939	199.228125855225
DALYs (Disability-Adjusted Life Years)	Miyagi	Male	10 to 14	Autism spectrum disorders	Number	1990	347.911546357181	490.420186533627	241.32212356613
DALYs (Disability-Adjusted Life Years)	Miyagi	Female	10 to 14	Autism spectrum disorders	Number	1990	130.496032978819	181.004471666615	86.303247260391
DALYs (Disability-Adjusted Life Years)	Miyagi	Both	10 to 14	Autism spectrum disorders	Number	1990	478.407579336	665.643014956818	332.572195706537
DALYs (Disability-Adjusted Life Years)	Miyagi	Male	10 to 14	Autism spectrum disorders	Percent	1990	0.0660509698404452	0.093967374785344	0.0429416190997295
DALYs (Disability-Adjusted Life Years)	Miyagi	Female	10 to 14	Autism spectrum disorders	Percent	1990	0.0272412708665306	0.0400284217779564	0.0169690816536948
DALYs (Disability-Adjusted Life Years)	Miyagi	Both	10 to 14	Autism spectrum disorders	Percent	1990	0.0475625593549709	0.0674112599925556	0.0307067297968445
DALYs (Disability-Adjusted Life Years)	Miyagi	Male	10 to 14	Autism spectrum disorders	Rate	1990	401.956128086721	566.602061295904	278.809103710291
DALYs (Disability-Adjusted Life Years)	Miyagi	Female	10 to 14	Autism spectrum disorders	Rate	1990	160.145755892823	222.130108274908	105.912022404266
DALYs (Disability-Adjusted Life Years)	Miyagi	Both	10 to 14	Autism spectrum disorders	Rate	1990	284.697959977309	396.120832145626	197.912051883122
DALYs (Disability-Adjusted Life Years)	Miyagi	Male	15 to 19	Autism spectrum disorders	Number	1990	385.501065475764	547.311419647752	257.695559836369
DALYs (Disability-Adjusted Life Years)	Miyagi	Female	15 to 19	Autism spectrum disorders	Number	1990	141.889219098604	202.503025357339	93.5424656106657
DALYs (Disability-Adjusted Life Years)	Miyagi	Both	15 to 19	Autism spectrum disorders	Number	1990	527.390284574369	743.183854260924	356.383276881106
DALYs (Disability-Adjusted Life Years)	Miyagi	Male	15 to 19	Autism spectrum disorders	Percent	1990	0.0395855760666525	0.0567312395670896	0.0266027667008845
DALYs (Disability-Adjusted Life Years)	Miyagi	Female	15 to 19	Autism spectrum disorders	Percent	1990	0.0178031208006535	0.0264286539611807	0.0108728079777895
DALYs (Disability-Adjusted Life Years)	Miyagi	Both	15 to 19	Autism spectrum disorders	Percent	1990	0.0297633622820128	0.0424827854460552	0.0197007521050488
DALYs (Disability-Adjusted Life Years)	Miyagi	Male	15 to 19	Autism spectrum disorders	Rate	1990	399.891200618338	567.741675227163	267.314920880444
DALYs (Disability-Adjusted Life Years)	Miyagi	Female	15 to 19	Autism spectrum disorders	Rate	1990	159.126146791319	227.103414504697	104.906152902572
DALYs (Disability-Adjusted Life Years)	Miyagi	Both	15 to 19	Autism spectrum disorders	Rate	1990	284.201339767862	400.4886954739	192.048673862494
DALYs (Disability-Adjusted Life Years)	Miyagi	Male	20 to 24	Autism spectrum disorders	Number	1990	327.872394063227	461.655046329707	217.550317387171
DALYs (Disability-Adjusted Life Years)	Miyagi	Female	20 to 24	Autism spectrum disorders	Number	1990	121.896511361207	174.127032196327	79.9308273842014
DALYs (Disability-Adjusted Life Years)	Miyagi	Both	20 to 24	Autism spectrum disorders	Number	1990	449.768905424434	623.715915662279	301.346600321488
DALYs (Disability-Adjusted Life Years)	Miyagi	Male	20 to 24	Autism spectrum disorders	Percent	1990	0.0362619708620153	0.0514010671447685	0.0244512745103682
DALYs (Disability-Adjusted Life Years)	Miyagi	Female	20 to 24	Autism spectrum disorders	Percent	1990	0.0151768236570389	0.022319702959216	0.00968677448512442
DALYs (Disability-Adjusted Life Years)	Miyagi	Both	20 to 24	Autism spectrum disorders	Percent	1990	0.0263259947481799	0.0376444337740094	0.0176772758138788
DALYs (Disability-Adjusted Life Years)	Miyagi	Male	20 to 24	Autism spectrum disorders	Rate	1990	396.721503078329	558.596841941803	263.233167755997
DALYs (Disability-Adjusted Life Years)	Miyagi	Female	20 to 24	Autism spectrum disorders	Rate	1990	156.903857495698	224.134413206645	102.886087627567
DALYs (Disability-Adjusted Life Years)	Miyagi	Both	20 to 24	Autism spectrum disorders	Rate	1990	280.519726120211	389.010035438733	187.949110687562
DALYs (Disability-Adjusted Life Years)	Miyagi	Male	25 to 29	Autism spectrum disorders	Number	1990	282.26468478474	401.779951201921	192.672452872044
DALYs (Disability-Adjusted Life Years)	Miyagi	Female	25 to 29	Autism spectrum disorders	Number	1990	112.960816593194	158.247090456007	75.7552724632516
DALYs (Disability-Adjusted Life Years)	Miyagi	Both	25 to 29	Autism spectrum disorders	Number	1990	395.225501377934	554.589072428486	269.553219387219
DALYs (Disability-Adjusted Life Years)	Miyagi	Male	25 to 29	Autism spectrum disorders	Percent	1990	0.0345032352710461	0.0505575378223082	0.0237454665854594
DALYs (Disability-Adjusted Life Years)	Miyagi	Female	25 to 29	Autism spectrum disorders	Percent	1990	0.0131698973479428	0.0195567911218599	0.00799144974271914
DALYs (Disability-Adjusted Life Years)	Miyagi	Both	25 to 29	Autism spectrum disorders	Percent	1990	0.0235678390382499	0.0338543142573788	0.0158139207489155
DALYs (Disability-Adjusted Life Years)	Miyagi	Male	25 to 29	Autism spectrum disorders	Rate	1990	391.828991155355	557.735492365809	267.460496837763
DALYs (Disability-Adjusted Life Years)	Miyagi	Female	25 to 29	Autism spectrum disorders	Rate	1990	155.061381523565	217.225877151382	103.989308506412
DALYs (Disability-Adjusted Life Years)	Miyagi	Both	25 to 29	Autism spectrum disorders	Rate	1990	272.782230780475	382.773995645725	186.043988159034
DALYs (Disability-Adjusted Life Years)	Miyagi	Male	30 to 34	Autism spectrum disorders	Number	1990	298.776621142547	415.010459393842	207.881734539486
DALYs (Disability-Adjusted Life Years)	Miyagi	Female	30 to 34	Autism spectrum disorders	Number	1990	117.70284139743	167.00710746241	75.5497348079946
DALYs (Disability-Adjusted Life Years)	Miyagi	Both	30 to 34	Autism spectrum disorders	Number	1990	416.479462539977	575.705158129398	286.17096677363
DALYs (Disability-Adjusted Life Years)	Miyagi	Male	30 to 34	Autism spectrum disorders	Percent	1990	0.0306460266991851	0.0436873867742879	0.0209702241407113
DALYs (Disability-Adjusted Life Years)	Miyagi	Female	30 to 34	Autism spectrum disorders	Percent	1990	0.0119901848874781	0.0175336039747141	0.00743685795485398
DALYs (Disability-Adjusted Life Years)	Miyagi	Both	30 to 34	Autism spectrum disorders	Percent	1990	0.0212755657342168	0.0303653107684254	0.0141283577239587
DALYs (Disability-Adjusted Life Years)	Miyagi	Male	30 to 34	Autism spectrum disorders	Rate	1990	387.933102337945	538.851716040182	269.914713845098
DALYs (Disability-Adjusted Life Years)	Miyagi	Female	30 to 34	Autism spectrum disorders	Rate	1990	152.891884840013	216.936406449097	98.1364699171116
DALYs (Disability-Adjusted Life Years)	Miyagi	Both	30 to 34	Autism spectrum disorders	Rate	1990	270.437829926304	373.82984671651	185.822980970507
DALYs (Disability-Adjusted Life Years)	Miyagi	Male	35 to 39	Autism spectrum disorders	Number	1990	345.303920587772	478.389376718517	237.76906992604
DALYs (Disability-Adjusted Life Years)	Miyagi	Female	35 to 39	Autism spectrum disorders	Number	1990	134.680594558861	197.008884754866	90.8310134422151
DALYs (Disability-Adjusted Life Years)	Miyagi	Both	35 to 39	Autism spectrum disorders	Number	1990	479.984515146634	663.684691445145	328.886151351178
DALYs (Disability-Adjusted Life Years)	Miyagi	Male	35 to 39	Autism spectrum disorders	Percent	1990	0.0247326611879451	0.0346645030116487	0.017089424948999
DALYs (Disability-Adjusted Life Years)	Miyagi	Female	35 to 39	Autism spectrum disorders	Percent	1990	0.0100893921689882	0.0152857932337738	0.00632630219572756
DALYs (Disability-Adjusted Life Years)	Miyagi	Both	35 to 39	Autism spectrum disorders	Percent	1990	0.017573422508749	0.0249819005018089	0.0118129662154424
DALYs (Disability-Adjusted Life Years)	Miyagi	Male	35 to 39	Autism spectrum disorders	Rate	1990	382.009464854176	529.241803803125	263.043741312614
DALYs (Disability-Adjusted Life Years)	Miyagi	Female	35 to 39	Autism spectrum disorders	Rate	1990	150.947142664245	220.80336317657	101.801465825931
DALYs (Disability-Adjusted Life Years)	Miyagi	Both	35 to 39	Autism spectrum disorders	Rate	1990	267.229435837252	369.503765375691	183.106033438205
DALYs (Disability-Adjusted Life Years)	Miyagi	Male	40 to 44	Autism spectrum disorders	Number	1990	359.007240578358	497.034600750627	243.409834177144
DALYs (Disability-Adjusted Life Years)	Miyagi	Female	40 to 44	Autism spectrum disorders	Number	1990	136.516384360592	197.334035295292	90.7492744439142
DALYs (Disability-Adjusted Life Years)	Miyagi	Both	40 to 44	Autism spectrum disorders	Number	1990	495.523624938949	690.20376238263	344.798147337529
DALYs (Disability-Adjusted Life Years)	Miyagi	Male	40 to 44	Autism spectrum disorders	Percent	1990	0.0210639318108921	0.0293935560021606	0.0144814637082342
DALYs (Disability-Adjusted Life Years)	Miyagi	Female	40 to 44	Autism spectrum disorders	Percent	1990	0.00858430171102061	0.012338421278492	0.00542819281519674
DALYs (Disability-Adjusted Life Years)	Miyagi	Both	40 to 44	Autism spectrum disorders	Percent	1990	0.0150311489526857	0.0211725104343688	0.0101742871881516
DALYs (Disability-Adjusted Life Years)	Miyagi	Male	40 to 44	Autism spectrum disorders	Rate	1990	377.682179725148	522.889485760506	256.071595075519
DALYs (Disability-Adjusted Life Years)	Miyagi	Female	40 to 44	Autism spectrum disorders	Rate	1990	148.302700289499	214.371120582967	98.5842286431833
DALYs (Disability-Adjusted Life Years)	Miyagi	Both	40 to 44	Autism spectrum disorders	Rate	1990	264.833071050872	368.880055043144	184.27769667551
DALYs (Disability-Adjusted Life Years)	Miyagi	Male	45 to 49	Autism spectrum disorders	Number	1990	273.609924954877	389.878348928286	189.398244357578
DALYs (Disability-Adjusted Life Years)	Miyagi	Female	45 to 49	Autism spectrum disorders	Number	1990	106.33801059456	154.699714301163	71.2447124364792
DALYs (Disability-Adjusted Life Years)	Miyagi	Both	45 to 49	Autism spectrum disorders	Number	1990	379.947935549438	533.277630836318	264.114667419369
DALYs (Disability-Adjusted Life Years)	Miyagi	Male	45 to 49	Autism spectrum disorders	Percent	1990	0.0151772212656932	0.0213918214901881	0.010469274412352
DALYs (Disability-Adjusted Life Years)	Miyagi	Female	45 to 49	Autism spectrum disorders	Percent	1990	0.00709968448549574	0.0106813480961421	0.00462850536457956
DALYs (Disability-Adjusted Life Years)	Miyagi	Both	45 to 49	Autism spectrum disorders	Percent	1990	0.0115084637408714	0.0161937384587669	0.00795462793987489
DALYs (Disability-Adjusted Life Years)	Miyagi	Male	45 to 49	Autism spectrum disorders	Rate	1990	368.671228291279	525.335218769099	255.201573535884
DALYs (Disability-Adjusted Life Years)	Miyagi	Female	45 to 49	Autism spectrum disorders	Rate	1990	145.166488626806	211.187083443695	97.2591520172686
DALYs (Disability-Adjusted Life Years)	Miyagi	Both	45 to 49	Autism spectrum disorders	Rate	1990	257.648405287639	361.623576035115	179.100125324463
DALYs (Disability-Adjusted Life Years)	Miyagi	Male	50 to 54	Autism spectrum disorders	Number	1990	243.497896092552	337.807967752485	169.889511548984
DALYs (Disability-Adjusted Life Years)	Miyagi	Female	50 to 54	Autism spectrum disorders	Number	1990	102.016400331826	144.59077285859	68.1552566993406
DALYs (Disability-Adjusted Life Years)	Miyagi	Both	50 to 54	Autism spectrum disorders	Number	1990	345.514296424377	469.357560274906	238.308044500496
DALYs (Disability-Adjusted Life Years)	Miyagi	Male	50 to 54	Autism spectrum disorders	Percent	1990	0.0114978651233831	0.015976373060458	0.00791672611215082
DALYs (Disability-Adjusted Life Years)	Miyagi	Female	50 to 54	Autism spectrum disorders	Percent	1990	0.00605084681712228	0.00862846698823675	0.00405270836329635
DALYs (Disability-Adjusted Life Years)	Miyagi	Both	50 to 54	Autism spectrum disorders	Percent	1990	0.00908113426340328	0.0126970380034934	0.00625172993167355
DALYs (Disability-Adjusted Life Years)	Miyagi	Male	50 to 54	Autism spectrum disorders	Rate	1990	358.14042761151	496.853122605484	249.876090468301
DALYs (Disability-Adjusted Life Years)	Miyagi	Female	50 to 54	Autism spectrum disorders	Rate	1990	141.402453656343	200.413756923093	94.468345241722
DALYs (Disability-Adjusted Life Years)	Miyagi	Both	50 to 54	Autism spectrum disorders	Rate	1990	246.557057258108	334.930913310425	170.055279277963
DALYs (Disability-Adjusted Life Years)	Miyagi	Male	55 to 59	Autism spectrum disorders	Number	1990	232.518485547333	329.54076979328	159.98724244438
DALYs (Disability-Adjusted Life Years)	Miyagi	Female	55 to 59	Autism spectrum disorders	Number	1990	101.484636343346	141.838251493091	66.4407570890787
DALYs (Disability-Adjusted Life Years)	Miyagi	Both	55 to 59	Autism spectrum disorders	Number	1990	334.003121890679	467.487275907884	230.539199703625
DALYs (Disability-Adjusted Life Years)	Miyagi	Male	55 to 59	Autism spectrum disorders	Percent	1990	0.00830732188079191	0.0118752675295275	0.00580197412575539
DALYs (Disability-Adjusted Life Years)	Miyagi	Female	55 to 59	Autism spectrum disorders	Percent	1990	0.00527573872343351	0.00766795601080326	0.00338697091863682
DALYs (Disability-Adjusted Life Years)	Miyagi	Both	55 to 59	Autism spectrum disorders	Percent	1990	0.00707038019562807	0.0100094820515253	0.00497783487405467
DALYs (Disability-Adjusted Life Years)	Miyagi	Male	55 to 59	Autism spectrum disorders	Rate	1990	345.238205589969	489.294706028909	237.545450929498
DALYs (Disability-Adjusted Life Years)	Miyagi	Female	55 to 59	Autism spectrum disorders	Rate	1990	137.999029705306	192.87196354453	90.3462863103608
DALYs (Disability-Adjusted Life Years)	Miyagi	Both	55 to 59	Autism spectrum disorders	Rate	1990	237.066139477104	331.809484674289	163.630321065585
DALYs (Disability-Adjusted Life Years)	Miyagi	Male	60 to 64	Autism spectrum disorders	Number	1990	203.130000811827	286.385016189904	137.85823004677
DALYs (Disability-Adjusted Life Years)	Miyagi	Female	60 to 64	Autism spectrum disorders	Number	1990	88.7869449307529	124.450063971263	59.3056763236431
DALYs (Disability-Adjusted Life Years)	Miyagi	Both	60 to 64	Autism spectrum disorders	Number	1990	291.916945742579	402.889224920142	202.540574302948
DALYs (Disability-Adjusted Life Years)	Miyagi	Male	60 to 64	Autism spectrum disorders	Percent	1990	0.00629433975637364	0.00879741624994631	0.00436749737447407
DALYs (Disability-Adjusted Life Years)	Miyagi	Female	60 to 64	Autism spectrum disorders	Percent	1990	0.00411937280299988	0.00595167759082324	0.00267553348158343
DALYs (Disability-Adjusted Life Years)	Miyagi	Both	60 to 64	Autism spectrum disorders	Percent	1990	0.00542127116287441	0.00753776606806609	0.00375805635823876
DALYs (Disability-Adjusted Life Years)	Miyagi	Male	60 to 64	Autism spectrum disorders	Rate	1990	331.153944685526	466.880950283506	224.744235242944
DALYs (Disability-Adjusted Life Years)	Miyagi	Female	60 to 64	Autism spectrum disorders	Rate	1990	131.270373775042	183.997843675969	87.6826914594036
DALYs (Disability-Adjusted Life Years)	Miyagi	Both	60 to 64	Autism spectrum disorders	Rate	1990	226.333000933408	312.373531752151	157.036501858945
DALYs (Disability-Adjusted Life Years)	Miyagi	Male	65 to 69	Autism spectrum disorders	Number	1990	129.554836427905	179.888190499186	87.0861207027478
DALYs (Disability-Adjusted Life Years)	Miyagi	Female	65 to 69	Autism spectrum disorders	Number	1990	64.8011334629634	91.3303210069998	43.330951309811
DALYs (Disability-Adjusted Life Years)	Miyagi	Both	65 to 69	Autism spectrum disorders	Number	1990	194.355969890868	268.875350977485	136.392948920384
DALYs (Disability-Adjusted Life Years)	Miyagi	Male	65 to 69	Autism spectrum disorders	Percent	1990	0.00459453402701953	0.00644553020403398	0.00317796677640496
DALYs (Disability-Adjusted Life Years)	Miyagi	Female	65 to 69	Autism spectrum disorders	Percent	1990	0.00298056411671683	0.00431627963652112	0.00191075700234892
DALYs (Disability-Adjusted Life Years)	Miyagi	Both	65 to 69	Autism spectrum disorders	Percent	1990	0.00389078229728776	0.00539178922956211	0.00272430308419579
DALYs (Disability-Adjusted Life Years)	Miyagi	Male	65 to 69	Autism spectrum disorders	Rate	1990	303.110369032277	420.871789198698	203.749291895318
DALYs (Disability-Adjusted Life Years)	Miyagi	Female	65 to 69	Autism spectrum disorders	Rate	1990	118.192993940005	166.580482477032	79.0327976053417
DALYs (Disability-Adjusted Life Years)	Miyagi	Both	65 to 69	Autism spectrum disorders	Rate	1990	199.199819130412	275.576414315522	139.79221101806
DALYs (Disability-Adjusted Life Years)	Miyagi	Male	70 to 74	Autism spectrum disorders	Number	1990	78.4467070439347	110.789852774483	54.9059651251773
DALYs (Disability-Adjusted Life Years)	Miyagi	Female	70 to 74	Autism spectrum disorders	Number	1990	41.0803272498624	59.2607189005982	27.3566896217902
DALYs (Disability-Adjusted Life Years)	Miyagi	Both	70 to 74	Autism spectrum disorders	Number	1990	119.527034293797	168.946525765682	83.7491712665257
DALYs (Disability-Adjusted Life Years)	Miyagi	Male	70 to 74	Autism spectrum disorders	Percent	1990	0.00315119082433889	0.00448279996809919	0.00221510878335573
DALYs (Disability-Adjusted Life Years)	Miyagi	Female	70 to 74	Autism spectrum disorders	Percent	1990	0.00186667929989733	0.00276081093715165	0.00121901788319979
DALYs (Disability-Adjusted Life Years)	Miyagi	Both	70 to 74	Autism spectrum disorders	Percent	1990	0.00254775011241892	0.00360627351113285	0.00178867101859904
DALYs (Disability-Adjusted Life Years)	Miyagi	Male	70 to 74	Autism spectrum disorders	Rate	1990	268.336186984323	378.969720595274	187.812310797607
DALYs (Disability-Adjusted Life Years)	Miyagi	Female	70 to 74	Autism spectrum disorders	Rate	1990	101.128684202502	145.883904255702	67.3447903362833
DALYs (Disability-Adjusted Life Years)	Miyagi	Both	70 to 74	Autism spectrum disorders	Rate	1990	171.104105203447	241.848585043227	119.887748372192
DALYs (Disability-Adjusted Life Years)	Miyagi	Male	75 to 79	Autism spectrum disorders	Number	1990	47.5141315814923	66.367820645403	30.9783405209292
DALYs (Disability-Adjusted Life Years)	Miyagi	Female	75 to 79	Autism spectrum disorders	Number	1990	26.0886400802703	38.5231153302649	17.007790477754
DALYs (Disability-Adjusted Life Years)	Miyagi	Both	75 to 79	Autism spectrum disorders	Number	1990	73.6027716617626	103.63432472253	48.9276406506351
DALYs (Disability-Adjusted Life Years)	Miyagi	Male	75 to 79	Autism spectrum disorders	Percent	1990	0.00192151804311868	0.00272737237350486	0.00127409050876668
DALYs (Disability-Adjusted Life Years)	Miyagi	Female	75 to 79	Autism spectrum disorders	Percent	1990	0.00108678970943969	0.00160581194253512	0.000682721225804676
DALYs (Disability-Adjusted Life Years)	Miyagi	Both	75 to 79	Autism spectrum disorders	Percent	1990	0.00151010198439342	0.00214579765335312	0.00101222732775215
DALYs (Disability-Adjusted Life Years)	Miyagi	Male	75 to 79	Autism spectrum disorders	Rate	1990	228.969248424613	319.824639679969	149.283741708578
DALYs (Disability-Adjusted Life Years)	Miyagi	Female	75 to 79	Autism spectrum disorders	Rate	1990	82.3803205702224	121.644768777001	53.7056445808438
DALYs (Disability-Adjusted Life Years)	Miyagi	Both	75 to 79	Autism spectrum disorders	Rate	1990	140.410114992863	197.700536582615	93.3380020205699
DALYs (Disability-Adjusted Life Years)	Miyagi	Male	80 to 84	Autism spectrum disorders	Number	1990	22.0614870306311	32.1080331468972	14.426460025479
DALYs (Disability-Adjusted Life Years)	Miyagi	Female	80 to 84	Autism spectrum disorders	Number	1990	12.1813587961828	18.2201821684262	7.77425192815858
DALYs (Disability-Adjusted Life Years)	Miyagi	Both	80 to 84	Autism spectrum disorders	Number	1990	34.2428458268139	48.3716430880255	23.4156348978535
DALYs (Disability-Adjusted Life Years)	Miyagi	Male	80 to 84	Autism spectrum disorders	Percent	1990	0.00124087287762808	0.00181312688071898	0.000808568916199982
DALYs (Disability-Adjusted Life Years)	Miyagi	Female	80 to 84	Autism spectrum disorders	Percent	1990	0.000607481049734531	0.00091808338074494	0.000382779292288432
DALYs (Disability-Adjusted Life Years)	Miyagi	Both	80 to 84	Autism spectrum disorders	Percent	1990	0.000904945085741618	0.00129771023431587	0.000609303255639495
DALYs (Disability-Adjusted Life Years)	Miyagi	Male	80 to 84	Autism spectrum disorders	Rate	1990	187.055570699425	272.238514837642	122.31948415316
DALYs (Disability-Adjusted Life Years)	Miyagi	Female	80 to 84	Autism spectrum disorders	Rate	1990	62.9767338171609	94.1970088657699	40.192313722884
DALYs (Disability-Adjusted Life Years)	Miyagi	Both	80 to 84	Autism spectrum disorders	Rate	1990	109.975781064329	155.352427683009	75.2026496288492
DALYs (Disability-Adjusted Life Years)	Miyagi	Male	85 to 89	Autism spectrum disorders	Number	1990	6.43948142012935	9.35926761324196	4.25402442237492
DALYs (Disability-Adjusted Life Years)	Miyagi	Female	85 to 89	Autism spectrum disorders	Number	1990	4.12517151353963	6.28660219729764	2.35734117361776
DALYs (Disability-Adjusted Life Years)	Miyagi	Both	85 to 89	Autism spectrum disorders	Number	1990	10.564652933669	15.1265137555527	6.72937725966611
DALYs (Disability-Adjusted Life Years)	Miyagi	Male	85 to 89	Autism spectrum disorders	Percent	1990	0.000734466131775232	0.00107355991718958	0.000483580035856517
DALYs (Disability-Adjusted Life Years)	Miyagi	Female	85 to 89	Autism spectrum disorders	Percent	1990	0.000304735174529696	0.00046289907044788	0.000173756318613687
DALYs (Disability-Adjusted Life Years)	Miyagi	Both	85 to 89	Autism spectrum disorders	Percent	1990	0.000473584982568656	0.000675352546247419	0.000299396636959442
DALYs (Disability-Adjusted Life Years)	Miyagi	Male	85 to 89	Autism spectrum disorders	Rate	1990	146.738446919928	213.272514395657	96.9377650422974
DALYs (Disability-Adjusted Life Years)	Miyagi	Female	85 to 89	Autism spectrum disorders	Rate	1990	45.9423288846381	70.0143363172098	26.2538765082077
DALYs (Disability-Adjusted Life Years)	Miyagi	Both	85 to 89	Autism spectrum disorders	Rate	1990	79.0327956193946	113.159483570595	50.3415967328224
DALYs (Disability-Adjusted Life Years)	Miyagi	Male	90 to 94	Autism spectrum disorders	Number	1990	1.15151387941166	1.72550611054057	0.67625442814808
DALYs (Disability-Adjusted Life Years)	Miyagi	Female	90 to 94	Autism spectrum disorders	Number	1990	0.872471111701447	1.39313197511699	0.46948384625918
DALYs (Disability-Adjusted Life Years)	Miyagi	Both	90 to 94	Autism spectrum disorders	Number	1990	2.02398499111311	3.00988224501896	1.26723715460322
DALYs (Disability-Adjusted Life Years)	Miyagi	Male	90 to 94	Autism spectrum disorders	Percent	1990	0.000426349649915873	0.00064424209071373	0.000249729460724947
DALYs (Disability-Adjusted Life Years)	Miyagi	Female	90 to 94	Autism spectrum disorders	Percent	1990	0.000154138700364989	0.000245874900158896	8.15611843775026e-05
DALYs (Disability-Adjusted Life Years)	Miyagi	Both	90 to 94	Autism spectrum disorders	Percent	1990	0.000242015997186515	0.000360300296391809	0.000149631988385864
DALYs (Disability-Adjusted Life Years)	Miyagi	Male	90 to 94	Autism spectrum disorders	Rate	1990	111.892697367161	167.667569174718	65.7116978135222
DALYs (Disability-Adjusted Life Years)	Miyagi	Female	90 to 94	Autism spectrum disorders	Rate	1990	31.5488347887703	50.3760983400433	16.9766862225872
DALYs (Disability-Adjusted Life Years)	Miyagi	Both	90 to 94	Autism spectrum disorders	Rate	1990	53.3387623990685	79.3204468517075	33.3959302017747
DALYs (Disability-Adjusted Life Years)	Miyagi	Male	95 plus	Autism spectrum disorders	Number	1990	0.133687567834333	0.217318041230063	0.0734193211524733
DALYs (Disability-Adjusted Life Years)	Miyagi	Female	95 plus	Autism spectrum disorders	Number	1990	0.105974105381956	0.188947116386151	0.0517267623337959
DALYs (Disability-Adjusted Life Years)	Miyagi	Both	95 plus	Autism spectrum disorders	Number	1990	0.239661673216289	0.397615220174762	0.133722647036899
DALYs (Disability-Adjusted Life Years)	Miyagi	Male	95 plus	Autism spectrum disorders	Percent	1990	0.000267377035082746	0.000437787881773422	0.00014869795241083
DALYs (Disability-Adjusted Life Years)	Miyagi	Female	95 plus	Autism spectrum disorders	Percent	1990	7.82165893271981e-05	0.000140635882433516	3.79481793409735e-05
DALYs (Disability-Adjusted Life Years)	Miyagi	Both	95 plus	Autism spectrum disorders	Percent	1990	0.000129192181732787	0.000215106791318036	7.12628646223857e-05
DALYs (Disability-Adjusted Life Years)	Miyagi	Male	95 plus	Autism spectrum disorders	Rate	1990	81.9811000061891	133.265735624038	45.0228604446318
DALYs (Disability-Adjusted Life Years)	Miyagi	Female	95 plus	Autism spectrum disorders	Rate	1990	21.7331230565538	38.7491917652971	10.6081017345291
DALYs (Disability-Adjusted Life Years)	Miyagi	Both	95 plus	Autism spectrum disorders	Rate	1990	36.8321071589209	61.1070022209098	20.5509992446421
DALYs (Disability-Adjusted Life Years)	Toyama	Male	<5	Autism spectrum disorders	Number	1990	117.567043295378	164.632987454092	80.1940799659796
DALYs (Disability-Adjusted Life Years)	Toyama	Female	<5	Autism spectrum disorders	Number	1990	44.5944025520065	62.899427184802	29.130662493695
DALYs (Disability-Adjusted Life Years)	Toyama	Both	<5	Autism spectrum disorders	Number	1990	162.161445847384	224.247323499902	110.637601849581
DALYs (Disability-Adjusted Life Years)	Toyama	Male	<5	Autism spectrum disorders	Percent	1990	0.026136799517938	0.0369351790235835	0.0179403050865807
DALYs (Disability-Adjusted Life Years)	Toyama	Female	<5	Autism spectrum disorders	Percent	1990	0.0120244289882746	0.0174019550081201	0.00817506830351385
DALYs (Disability-Adjusted Life Years)	Toyama	Both	<5	Autism spectrum disorders	Percent	1990	0.0197567874574488	0.0277331753037617	0.0138635551073162
DALYs (Disability-Adjusted Life Years)	Toyama	Male	<5	Autism spectrum disorders	Rate	1990	414.554356837663	580.514065126424	282.773167638144
DALYs (Disability-Adjusted Life Years)	Toyama	Female	<5	Autism spectrum disorders	Rate	1990	164.421313492441	231.912658176917	107.405896615221
DALYs (Disability-Adjusted Life Years)	Toyama	Both	<5	Autism spectrum disorders	Rate	1990	292.278132583869	404.181083900586	199.412082774512
DALYs (Disability-Adjusted Life Years)	Toyama	Male	5 to 9	Autism spectrum disorders	Number	1990	138.290051995449	192.420741987618	92.1618407339838
DALYs (Disability-Adjusted Life Years)	Toyama	Female	5 to 9	Autism spectrum disorders	Number	1990	52.0929115044671	75.0431976797502	35.6474484139626
DALYs (Disability-Adjusted Life Years)	Toyama	Both	5 to 9	Autism spectrum disorders	Number	1990	190.382963499917	263.748692528333	128.780370855366
DALYs (Disability-Adjusted Life Years)	Toyama	Male	5 to 9	Autism spectrum disorders	Percent	1990	0.0839050555392169	0.115848878435087	0.0557458168410078
DALYs (Disability-Adjusted Life Years)	Toyama	Female	5 to 9	Autism spectrum disorders	Percent	1990	0.0366511454670272	0.0526367185299382	0.0238145481720311
DALYs (Disability-Adjusted Life Years)	Toyama	Both	5 to 9	Autism spectrum disorders	Percent	1990	0.0620114977043421	0.084718121864974	0.0408785714102354
DALYs (Disability-Adjusted Life Years)	Toyama	Male	5 to 9	Autism spectrum disorders	Rate	1990	408.455920375148	568.337274689922	272.210827440472
DALYs (Disability-Adjusted Life Years)	Toyama	Female	5 to 9	Autism spectrum disorders	Rate	1990	162.62713436994	234.274872341666	111.286588054612
DALYs (Disability-Adjusted Life Years)	Toyama	Both	5 to 9	Autism spectrum disorders	Rate	1990	288.945415019719	400.293041050077	195.45077468664
DALYs (Disability-Adjusted Life Years)	Toyama	Male	10 to 14	Autism spectrum disorders	Number	1990	167.337828145096	239.532822285924	113.463681523189
DALYs (Disability-Adjusted Life Years)	Toyama	Female	10 to 14	Autism spectrum disorders	Number	1990	61.827180800606	84.7245578518166	40.8894302744138
DALYs (Disability-Adjusted Life Years)	Toyama	Both	10 to 14	Autism spectrum disorders	Number	1990	229.165008945702	323.117318697461	153.491374557142
DALYs (Disability-Adjusted Life Years)	Toyama	Male	10 to 14	Autism spectrum disorders	Percent	1990	0.0743581611146102	0.106681195953899	0.0482135353386889
DALYs (Disability-Adjusted Life Years)	Toyama	Female	10 to 14	Autism spectrum disorders	Percent	1990	0.0268990836460725	0.0392325506695334	0.0166920474285182
DALYs (Disability-Adjusted Life Years)	Toyama	Both	10 to 14	Autism spectrum disorders	Percent	1990	0.0503590735689643	0.0714473375620567	0.0321774245754897
DALYs (Disability-Adjusted Life Years)	Toyama	Male	10 to 14	Autism spectrum disorders	Rate	1990	406.909798707899	582.463950803683	275.905838632165
DALYs (Disability-Adjusted Life Years)	Toyama	Female	10 to 14	Autism spectrum disorders	Rate	1990	160.185452895539	219.509307963376	105.938712105782
DALYs (Disability-Adjusted Life Years)	Toyama	Both	10 to 14	Autism spectrum disorders	Rate	1990	287.457654857746	405.308590102873	192.534937048536
DALYs (Disability-Adjusted Life Years)	Toyama	Male	15 to 19	Autism spectrum disorders	Number	1990	182.858492147693	251.045561958598	125.175080775468
DALYs (Disability-Adjusted Life Years)	Toyama	Female	15 to 19	Autism spectrum disorders	Number	1990	69.8137663523371	100.855825799311	45.5647877582004
DALYs (Disability-Adjusted Life Years)	Toyama	Both	15 to 19	Autism spectrum disorders	Number	1990	252.67225850003	350.808040549025	172.027553292374
DALYs (Disability-Adjusted Life Years)	Toyama	Male	15 to 19	Autism spectrum disorders	Percent	1990	0.0405076697605616	0.0566376883818925	0.0273886873754623
DALYs (Disability-Adjusted Life Years)	Toyama	Female	15 to 19	Autism spectrum disorders	Percent	1990	0.0176135600210559	0.0256006978181859	0.0108828429620199
DALYs (Disability-Adjusted Life Years)	Toyama	Both	15 to 19	Autism spectrum disorders	Percent	1990	0.0297882943337354	0.0420322288205388	0.0195243604823715
DALYs (Disability-Adjusted Life Years)	Toyama	Male	15 to 19	Autism spectrum disorders	Rate	1990	401.722438818428	551.522842718701	274.997557607549
DALYs (Disability-Adjusted Life Years)	Toyama	Female	15 to 19	Autism spectrum disorders	Rate	1990	158.207157031459	228.552537750816	103.255789060081
DALYs (Disability-Adjusted Life Years)	Toyama	Both	15 to 19	Autism spectrum disorders	Rate	1990	281.853428032728	391.322931124927	191.895049735081
DALYs (Disability-Adjusted Life Years)	Toyama	Male	20 to 24	Autism spectrum disorders	Number	1990	123.992510240785	171.346155101189	85.2598891402375
DALYs (Disability-Adjusted Life Years)	Toyama	Female	20 to 24	Autism spectrum disorders	Number	1990	53.1581430480414	74.6049319586838	36.1629033127497
DALYs (Disability-Adjusted Life Years)	Toyama	Both	20 to 24	Autism spectrum disorders	Number	1990	177.150653288827	245.633330547688	122.354496627373
DALYs (Disability-Adjusted Life Years)	Toyama	Male	20 to 24	Autism spectrum disorders	Percent	1990	0.0320484275052257	0.0448001702721353	0.0225416953129012
DALYs (Disability-Adjusted Life Years)	Toyama	Female	20 to 24	Autism spectrum disorders	Percent	1990	0.0138323743842931	0.0204117242320964	0.00866371351588336
DALYs (Disability-Adjusted Life Years)	Toyama	Both	20 to 24	Autism spectrum disorders	Percent	1990	0.0229537861895436	0.0322030840647806	0.015987514028994
DALYs (Disability-Adjusted Life Years)	Toyama	Male	20 to 24	Autism spectrum disorders	Rate	1990	397.351051717046	549.10231920391	273.227040515295
DALYs (Disability-Adjusted Life Years)	Toyama	Female	20 to 24	Autism spectrum disorders	Rate	1990	156.669339760718	219.877985999192	106.580438310625
DALYs (Disability-Adjusted Life Years)	Toyama	Both	20 to 24	Autism spectrum disorders	Rate	1990	271.974897586652	377.114612220228	187.847750328309
DALYs (Disability-Adjusted Life Years)	Toyama	Male	25 to 29	Autism spectrum disorders	Number	1990	123.675536374071	172.770018572011	86.1974881962133
DALYs (Disability-Adjusted Life Years)	Toyama	Female	25 to 29	Autism spectrum disorders	Number	1990	49.3798238635344	70.9588113636423	32.3669397106198
DALYs (Disability-Adjusted Life Years)	Toyama	Both	25 to 29	Autism spectrum disorders	Number	1990	173.055360237605	241.695147511432	117.907538647481
DALYs (Disability-Adjusted Life Years)	Toyama	Male	25 to 29	Autism spectrum disorders	Percent	1990	0.0336378799454097	0.0476301338339049	0.0228869386670598
DALYs (Disability-Adjusted Life Years)	Toyama	Female	25 to 29	Autism spectrum disorders	Percent	1990	0.0120983986293215	0.0181708401418979	0.00767894791491467
DALYs (Disability-Adjusted Life Years)	Toyama	Both	25 to 29	Autism spectrum disorders	Percent	1990	0.0222988721868643	0.0321425730281023	0.0148345150784247
DALYs (Disability-Adjusted Life Years)	Toyama	Male	25 to 29	Autism spectrum disorders	Rate	1990	395.06872929861	551.895982821479	275.34897465421
DALYs (Disability-Adjusted Life Years)	Toyama	Female	25 to 29	Autism spectrum disorders	Rate	1990	152.87764052687	219.685183281423	100.206541597025
DALYs (Disability-Adjusted Life Years)	Toyama	Both	25 to 29	Autism spectrum disorders	Rate	1990	272.078054847588	379.99369398742	185.374516703947
DALYs (Disability-Adjusted Life Years)	Toyama	Male	30 to 34	Autism spectrum disorders	Number	1990	125.38341818697	176.984131023981	84.1325878273636
DALYs (Disability-Adjusted Life Years)	Toyama	Female	30 to 34	Autism spectrum disorders	Number	1990	49.5065340091571	70.050425876661	33.1060087650622
DALYs (Disability-Adjusted Life Years)	Toyama	Both	30 to 34	Autism spectrum disorders	Number	1990	174.889952196128	245.176912563797	118.465799731088
DALYs (Disability-Adjusted Life Years)	Toyama	Male	30 to 34	Autism spectrum disorders	Percent	1990	0.0309971334630636	0.0440756840376647	0.020810837187082
DALYs (Disability-Adjusted Life Years)	Toyama	Female	30 to 34	Autism spectrum disorders	Percent	1990	0.0111193778290809	0.0163162626280121	0.00713060793156395
DALYs (Disability-Adjusted Life Years)	Toyama	Both	30 to 34	Autism spectrum disorders	Percent	1990	0.0205754796063426	0.0294602469523265	0.0137686299249559
DALYs (Disability-Adjusted Life Years)	Toyama	Male	30 to 34	Autism spectrum disorders	Rate	1990	391.069605492029	552.011703770014	262.408685346318
DALYs (Disability-Adjusted Life Years)	Toyama	Female	30 to 34	Autism spectrum disorders	Rate	1990	152.171184996561	215.318170187264	101.759912809776
DALYs (Disability-Adjusted Life Years)	Toyama	Both	30 to 34	Autism spectrum disorders	Rate	1990	270.747969730143	379.559548549197	183.397469991188
DALYs (Disability-Adjusted Life Years)	Toyama	Male	35 to 39	Autism spectrum disorders	Number	1990	150.870305187216	213.302621430195	102.878502513594
DALYs (Disability-Adjusted Life Years)	Toyama	Female	35 to 39	Autism spectrum disorders	Number	1990	60.032466785393	84.9282951700814	40.0536535632285
DALYs (Disability-Adjusted Life Years)	Toyama	Both	35 to 39	Autism spectrum disorders	Number	1990	210.902771972609	299.194288215617	143.902090878233
DALYs (Disability-Adjusted Life Years)	Toyama	Male	35 to 39	Autism spectrum disorders	Percent	1990	0.0269849221534112	0.0384493370084246	0.0181086101354149
DALYs (Disability-Adjusted Life Years)	Toyama	Female	35 to 39	Autism spectrum disorders	Percent	1990	0.00963153792295472	0.014023303040598	0.00611993269174372
DALYs (Disability-Adjusted Life Years)	Toyama	Both	35 to 39	Autism spectrum disorders	Percent	1990	0.017834986835048	0.0254829811782966	0.0120066743709494
DALYs (Disability-Adjusted Life Years)	Toyama	Male	35 to 39	Autism spectrum disorders	Rate	1990	384.661314812739	543.839735132285	262.300656141299
DALYs (Disability-Adjusted Life Years)	Toyama	Female	35 to 39	Autism spectrum disorders	Rate	1990	150.38308755611	212.747866820311	100.33557528585
DALYs (Disability-Adjusted Life Years)	Toyama	Both	35 to 39	Autism spectrum disorders	Rate	1990	266.488928801112	378.05081756036	181.829350518736
DALYs (Disability-Adjusted Life Years)	Toyama	Male	40 to 44	Autism spectrum disorders	Number	1990	198.2698211579	272.540276485858	135.547093541179
DALYs (Disability-Adjusted Life Years)	Toyama	Female	40 to 44	Autism spectrum disorders	Number	1990	76.8246829282304	106.110249280962	51.4276175110722
DALYs (Disability-Adjusted Life Years)	Toyama	Both	40 to 44	Autism spectrum disorders	Number	1990	275.094504086131	376.656796714924	189.891287210273
DALYs (Disability-Adjusted Life Years)	Toyama	Male	40 to 44	Autism spectrum disorders	Percent	1990	0.021008304455285	0.0297608563134442	0.0140500678272658
DALYs (Disability-Adjusted Life Years)	Toyama	Female	40 to 44	Autism spectrum disorders	Percent	1990	0.00863255258146195	0.0125534989749661	0.00543855780241708
DALYs (Disability-Adjusted Life Years)	Toyama	Both	40 to 44	Autism spectrum disorders	Percent	1990	0.0149951002206829	0.0215017863268385	0.0100067567364322
DALYs (Disability-Adjusted Life Years)	Toyama	Male	40 to 44	Autism spectrum disorders	Rate	1990	378.171448106987	519.831764734653	258.53677756807
DALYs (Disability-Adjusted Life Years)	Toyama	Female	40 to 44	Autism spectrum disorders	Rate	1990	147.528167785219	203.765900007389	98.7576114314106
DALYs (Disability-Adjusted Life Years)	Toyama	Both	40 to 44	Autism spectrum disorders	Rate	1990	263.240419396858	360.426295920727	181.708690441124
DALYs (Disability-Adjusted Life Years)	Toyama	Male	45 to 49	Autism spectrum disorders	Number	1990	153.69745541425	218.259672388496	103.980973816029
DALYs (Disability-Adjusted Life Years)	Toyama	Female	45 to 49	Autism spectrum disorders	Number	1990	61.2202913695054	86.3843457122489	41.2117752923278
DALYs (Disability-Adjusted Life Years)	Toyama	Both	45 to 49	Autism spectrum disorders	Number	1990	214.917746783755	305.313109252232	147.419732310448
DALYs (Disability-Adjusted Life Years)	Toyama	Male	45 to 49	Autism spectrum disorders	Percent	1990	0.0156583496222152	0.0225780313185097	0.0107229055549917
DALYs (Disability-Adjusted Life Years)	Toyama	Female	45 to 49	Autism spectrum disorders	Percent	1990	0.00757467420305389	0.0109971116165494	0.00472167751000383
DALYs (Disability-Adjusted Life Years)	Toyama	Both	45 to 49	Autism spectrum disorders	Percent	1990	0.0120015248862359	0.0171349172319502	0.00813406536070589
DALYs (Disability-Adjusted Life Years)	Toyama	Male	45 to 49	Autism spectrum disorders	Rate	1990	370.642119338848	526.334201969972	250.750595722076
DALYs (Disability-Adjusted Life Years)	Toyama	Female	45 to 49	Autism spectrum disorders	Rate	1990	144.753210214892	204.252725271896	97.4437827519179
DALYs (Disability-Adjusted Life Years)	Toyama	Both	45 to 49	Autism spectrum disorders	Rate	1990	256.585239476109	364.506135137839	176.00094866265
DALYs (Disability-Adjusted Life Years)	Toyama	Male	50 to 54	Autism spectrum disorders	Number	1990	128.656082861288	183.207148139301	88.3750972232715
DALYs (Disability-Adjusted Life Years)	Toyama	Female	50 to 54	Autism spectrum disorders	Number	1990	53.8832379959783	74.4681378439535	35.8863293478827
DALYs (Disability-Adjusted Life Years)	Toyama	Both	50 to 54	Autism spectrum disorders	Number	1990	182.539320857266	255.701099321203	124.930001264075
DALYs (Disability-Adjusted Life Years)	Toyama	Male	50 to 54	Autism spectrum disorders	Percent	1990	0.0116865557048807	0.0167653068870449	0.00796287201498265
DALYs (Disability-Adjusted Life Years)	Toyama	Female	50 to 54	Autism spectrum disorders	Percent	1990	0.00621029076350137	0.00887994274466381	0.00403328843660404
DALYs (Disability-Adjusted Life Years)	Toyama	Both	50 to 54	Autism spectrum disorders	Percent	1990	0.0092695198228835	0.0130519719556931	0.00638441240179061
DALYs (Disability-Adjusted Life Years)	Toyama	Male	50 to 54	Autism spectrum disorders	Rate	1990	360.212315366655	512.944818117391	247.433294124692
DALYs (Disability-Adjusted Life Years)	Toyama	Female	50 to 54	Autism spectrum disorders	Rate	1990	141.57867782232	195.665681721357	94.2916433743044
DALYs (Disability-Adjusted Life Years)	Toyama	Both	50 to 54	Autism spectrum disorders	Rate	1990	247.425052948153	346.593039468576	169.337828323284
DALYs (Disability-Adjusted Life Years)	Toyama	Male	55 to 59	Autism spectrum disorders	Number	1990	125.807805148722	175.388308976164	85.8320846463415
DALYs (Disability-Adjusted Life Years)	Toyama	Female	55 to 59	Autism spectrum disorders	Number	1990	54.4969752347049	77.6071716798724	35.8385025509641
DALYs (Disability-Adjusted Life Years)	Toyama	Both	55 to 59	Autism spectrum disorders	Number	1990	180.304780383426	252.001498494842	124.266121649851
DALYs (Disability-Adjusted Life Years)	Toyama	Male	55 to 59	Autism spectrum disorders	Percent	1990	0.00839567779669256	0.011759836024234	0.00573818157405996
DALYs (Disability-Adjusted Life Years)	Toyama	Female	55 to 59	Autism spectrum disorders	Percent	1990	0.00528460639124692	0.00754330312669824	0.00345759906847446
DALYs (Disability-Adjusted Life Years)	Toyama	Both	55 to 59	Autism spectrum disorders	Percent	1990	0.00712397114635089	0.00997804234635045	0.00494712165205498
DALYs (Disability-Adjusted Life Years)	Toyama	Male	55 to 59	Autism spectrum disorders	Rate	1990	348.518188980377	485.868231628748	237.775729907942
DALYs (Disability-Adjusted Life Years)	Toyama	Female	55 to 59	Autism spectrum disorders	Rate	1990	136.425484866447	194.278599499184	89.7166322781354
DALYs (Disability-Adjusted Life Years)	Toyama	Both	55 to 59	Autism spectrum disorders	Rate	1990	237.105089478431	331.387984956668	163.412915787749
DALYs (Disability-Adjusted Life Years)	Toyama	Male	60 to 64	Autism spectrum disorders	Number	1990	111.348984547713	153.30451664032	75.5541818615492
DALYs (Disability-Adjusted Life Years)	Toyama	Female	60 to 64	Autism spectrum disorders	Number	1990	48.7006092221335	68.5801164294633	31.8006637350534
DALYs (Disability-Adjusted Life Years)	Toyama	Both	60 to 64	Autism spectrum disorders	Number	1990	160.049593769846	217.721746228079	107.196598773415
DALYs (Disability-Adjusted Life Years)	Toyama	Male	60 to 64	Autism spectrum disorders	Percent	1990	0.00645420541012637	0.00911007978000897	0.00431670227694367
DALYs (Disability-Adjusted Life Years)	Toyama	Female	60 to 64	Autism spectrum disorders	Percent	1990	0.0042701399080726	0.00623647826630575	0.00272805009060995
DALYs (Disability-Adjusted Life Years)	Toyama	Both	60 to 64	Autism spectrum disorders	Percent	1990	0.00558324587594372	0.00794761581412725	0.00373428052756963
DALYs (Disability-Adjusted Life Years)	Toyama	Male	60 to 64	Autism spectrum disorders	Rate	1990	334.130009547632	460.027900719435	226.718901921783
DALYs (Disability-Adjusted Life Years)	Toyama	Female	60 to 64	Autism spectrum disorders	Rate	1990	130.713026374572	184.069865055026	85.3533675229626
DALYs (Disability-Adjusted Life Years)	Toyama	Both	60 to 64	Autism spectrum disorders	Rate	1990	226.754695671525	308.463315302225	151.873750875261
DALYs (Disability-Adjusted Life Years)	Toyama	Male	65 to 69	Autism spectrum disorders	Number	1990	74.5725425955519	103.414102116136	52.0549682373802
DALYs (Disability-Adjusted Life Years)	Toyama	Female	65 to 69	Autism spectrum disorders	Number	1990	37.1254057935379	52.9744533189325	23.9810159055493
DALYs (Disability-Adjusted Life Years)	Toyama	Both	65 to 69	Autism spectrum disorders	Number	1990	111.69794838909	155.716877806409	76.5890474713442
DALYs (Disability-Adjusted Life Years)	Toyama	Male	65 to 69	Autism spectrum disorders	Percent	1990	0.00471801072331538	0.00665435244192026	0.00323913052553459
DALYs (Disability-Adjusted Life Years)	Toyama	Female	65 to 69	Autism spectrum disorders	Percent	1990	0.00315717392786478	0.0045936856006286	0.00206890386484193
DALYs (Disability-Adjusted Life Years)	Toyama	Both	65 to 69	Autism spectrum disorders	Percent	1990	0.00405138969189949	0.00578878262054863	0.00277878831113632
DALYs (Disability-Adjusted Life Years)	Toyama	Male	65 to 69	Autism spectrum disorders	Rate	1990	306.074945645869	424.452011189713	213.65399407481
DALYs (Disability-Adjusted Life Years)	Toyama	Female	65 to 69	Autism spectrum disorders	Rate	1990	118.501284461235	169.09015882105	76.5454579351035
DALYs (Disability-Adjusted Life Years)	Toyama	Both	65 to 69	Autism spectrum disorders	Rate	1990	200.559179794508	279.597340357824	137.519415205264
DALYs (Disability-Adjusted Life Years)	Toyama	Male	70 to 74	Autism spectrum disorders	Number	1990	49.8648960696769	69.5938899748411	34.3115081621804
DALYs (Disability-Adjusted Life Years)	Toyama	Female	70 to 74	Autism spectrum disorders	Number	1990	25.8108462029582	38.050629901424	16.9886741978358
DALYs (Disability-Adjusted Life Years)	Toyama	Both	70 to 74	Autism spectrum disorders	Number	1990	75.6757422726351	107.22726577806	50.7973907985681
DALYs (Disability-Adjusted Life Years)	Toyama	Male	70 to 74	Autism spectrum disorders	Percent	1990	0.00307484392654409	0.00430914235846176	0.00213157744445009
DALYs (Disability-Adjusted Life Years)	Toyama	Female	70 to 74	Autism spectrum disorders	Percent	1990	0.00198290843414422	0.00293563464128677	0.00123461747051599
DALYs (Disability-Adjusted Life Years)	Toyama	Both	70 to 74	Autism spectrum disorders	Percent	1990	0.00258806222899848	0.00374598306916971	0.00173306300580769
DALYs (Disability-Adjusted Life Years)	Toyama	Male	70 to 74	Autism spectrum disorders	Rate	1990	271.819037636236	379.36395519386	187.035808025342
DALYs (Disability-Adjusted Life Years)	Toyama	Female	70 to 74	Autism spectrum disorders	Rate	1990	101.465031822777	149.580852307826	66.7841865607891
DALYs (Disability-Adjusted Life Years)	Toyama	Both	70 to 74	Autism spectrum disorders	Rate	1990	172.842530449144	244.905849531715	116.020660018203
DALYs (Disability-Adjusted Life Years)	Toyama	Male	75 to 79	Autism spectrum disorders	Number	1990	33.586015995367	47.8711836474648	23.0978908663607
DALYs (Disability-Adjusted Life Years)	Toyama	Female	75 to 79	Autism spectrum disorders	Number	1990	18.25381871971	26.3141672945147	11.6258441785298
DALYs (Disability-Adjusted Life Years)	Toyama	Both	75 to 79	Autism spectrum disorders	Number	1990	51.8398347150769	72.9441481408691	35.7489774491094
DALYs (Disability-Adjusted Life Years)	Toyama	Male	75 to 79	Autism spectrum disorders	Percent	1990	0.00202579074011098	0.00291973605515567	0.00138502199535599
DALYs (Disability-Adjusted Life Years)	Toyama	Female	75 to 79	Autism spectrum disorders	Percent	1990	0.00115057922149895	0.00166258772852747	0.000723574727858618
DALYs (Disability-Adjusted Life Years)	Toyama	Both	75 to 79	Autism spectrum disorders	Percent	1990	0.00159759180730464	0.00228560652331413	0.00110072299613276
DALYs (Disability-Adjusted Life Years)	Toyama	Male	75 to 79	Autism spectrum disorders	Rate	1990	230.981938152234	329.225674818301	158.851695904532
DALYs (Disability-Adjusted Life Years)	Toyama	Female	75 to 79	Autism spectrum disorders	Rate	1990	82.6859883694155	119.197684839266	52.6626472680244
DALYs (Disability-Adjusted Life Years)	Toyama	Both	75 to 79	Autism spectrum disorders	Rate	1990	141.574641521509	199.210543029219	97.6304939036818
DALYs (Disability-Adjusted Life Years)	Toyama	Male	80 to 84	Autism spectrum disorders	Number	1990	14.4803866174713	20.5032861914956	9.4338622289591
DALYs (Disability-Adjusted Life Years)	Toyama	Female	80 to 84	Autism spectrum disorders	Number	1990	9.03751913528992	13.7594477169302	5.71183223127848
DALYs (Disability-Adjusted Life Years)	Toyama	Both	80 to 84	Autism spectrum disorders	Number	1990	23.5179057527612	33.1494240231431	15.6601693310726
DALYs (Disability-Adjusted Life Years)	Toyama	Male	80 to 84	Autism spectrum disorders	Percent	1990	0.00121972474262167	0.00173814155922382	0.0008038171855658
DALYs (Disability-Adjusted Life Years)	Toyama	Female	80 to 84	Autism spectrum disorders	Percent	1990	0.000636683591270267	0.000961164507950349	0.000399691218835121
DALYs (Disability-Adjusted Life Years)	Toyama	Both	80 to 84	Autism spectrum disorders	Percent	1990	0.000902101675373846	0.00127965351386132	0.000601523823926407
DALYs (Disability-Adjusted Life Years)	Toyama	Male	80 to 84	Autism spectrum disorders	Rate	1990	189.066057841158	267.705248169132	123.175104986069
DALYs (Disability-Adjusted Life Years)	Toyama	Female	80 to 84	Autism spectrum disorders	Rate	1990	63.8759668527183	97.2499214797128	40.3704601685171
DALYs (Disability-Adjusted Life Years)	Toyama	Both	80 to 84	Autism spectrum disorders	Rate	1990	107.843461106255	152.009649920247	71.8111076695085
DALYs (Disability-Adjusted Life Years)	Toyama	Male	85 to 89	Autism spectrum disorders	Number	1990	4.34990206443397	6.27640558877056	2.90961425815571
DALYs (Disability-Adjusted Life Years)	Toyama	Female	85 to 89	Autism spectrum disorders	Number	1990	3.06047552403845	4.76747235465859	1.88884153826442
DALYs (Disability-Adjusted Life Years)	Toyama	Both	85 to 89	Autism spectrum disorders	Number	1990	7.41037758847241	10.5685308100896	4.83761815409164
DALYs (Disability-Adjusted Life Years)	Toyama	Male	85 to 89	Autism spectrum disorders	Percent	1990	0.00076037026221	0.00111175895702112	0.000500178712056462
DALYs (Disability-Adjusted Life Years)	Toyama	Female	85 to 89	Autism spectrum disorders	Percent	1990	0.000330889034399402	0.000522009002896741	0.000196722785648428
DALYs (Disability-Adjusted Life Years)	Toyama	Both	85 to 89	Autism spectrum disorders	Percent	1990	0.00049498381130717	0.0007157052629268	0.000321557197951602
DALYs (Disability-Adjusted Life Years)	Toyama	Male	85 to 89	Autism spectrum disorders	Rate	1990	149.471252638226	215.66973038074	99.9801102228194
DALYs (Disability-Adjusted Life Years)	Toyama	Female	85 to 89	Autism spectrum disorders	Rate	1990	46.4545410888541	72.3648134578847	28.6704684159195
DALYs (Disability-Adjusted Life Years)	Toyama	Both	85 to 89	Autism spectrum disorders	Rate	1990	78.0179234819269	111.267586329285	50.931402411642
DALYs (Disability-Adjusted Life Years)	Toyama	Male	90 to 94	Autism spectrum disorders	Number	1990	0.91330346847366	1.38709837365957	0.563670120610259
DALYs (Disability-Adjusted Life Years)	Toyama	Female	90 to 94	Autism spectrum disorders	Number	1990	0.641962727346347	1.03706262887462	0.360484758279725
DALYs (Disability-Adjusted Life Years)	Toyama	Both	90 to 94	Autism spectrum disorders	Number	1990	1.55526619582001	2.29237976320239	0.974864264789447
DALYs (Disability-Adjusted Life Years)	Toyama	Male	90 to 94	Autism spectrum disorders	Percent	1990	0.000545883870987639	0.000832192242476178	0.000335004056678596
DALYs (Disability-Adjusted Life Years)	Toyama	Female	90 to 94	Autism spectrum disorders	Percent	1990	0.00016588281099756	0.000270023240386954	9.11125876252024e-05
DALYs (Disability-Adjusted Life Years)	Toyama	Both	90 to 94	Autism spectrum disorders	Percent	1990	0.00028054342205139	0.000416928955023715	0.000173551653288856
DALYs (Disability-Adjusted Life Years)	Toyama	Male	90 to 94	Autism spectrum disorders	Rate	1990	113.328530120336	172.120029371903	69.9437902587529
DALYs (Disability-Adjusted Life Years)	Toyama	Female	90 to 94	Autism spectrum disorders	Rate	1990	32.3276465479378	52.2238950739679	18.1531159912629
DALYs (Disability-Adjusted Life Years)	Toyama	Both	90 to 94	Autism spectrum disorders	Rate	1990	55.7105392619176	82.1143757540348	34.9202046855767
DALYs (Disability-Adjusted Life Years)	Toyama	Male	95 plus	Autism spectrum disorders	Number	1990	0.205865660982511	0.320965180634349	0.115730347023256
DALYs (Disability-Adjusted Life Years)	Toyama	Female	95 plus	Autism spectrum disorders	Number	1990	0.161970523502583	0.281617746519714	0.0731518854363198
DALYs (Disability-Adjusted Life Years)	Toyama	Both	95 plus	Autism spectrum disorders	Number	1990	0.367836184485094	0.58571026892512	0.210178514956723
DALYs (Disability-Adjusted Life Years)	Toyama	Male	95 plus	Autism spectrum disorders	Percent	1990	0.000428846479462832	0.000672026915358193	0.000239551800164095
DALYs (Disability-Adjusted Life Years)	Toyama	Female	95 plus	Autism spectrum disorders	Percent	1990	0.000118770723656853	0.000207450647964838	5.35211236776823e-05
DALYs (Disability-Adjusted Life Years)	Toyama	Both	95 plus	Autism spectrum disorders	Percent	1990	0.000199476459445608	0.000319602489350028	0.000112276442873965
DALYs (Disability-Adjusted Life Years)	Toyama	Male	95 plus	Autism spectrum disorders	Rate	1990	83.173285647179	129.675481206003	46.7570607214096
DALYs (Disability-Adjusted Life Years)	Toyama	Female	95 plus	Autism spectrum disorders	Rate	1990	21.952663459798	38.1690413784172	9.91463562447285
DALYs (Disability-Adjusted Life Years)	Toyama	Both	95 plus	Autism spectrum disorders	Rate	1990	37.3312171301713	59.4429752886389	21.3307447958925
DALYs (Disability-Adjusted Life Years)	High-income Asia Pacific	Male	<5	Autism spectrum disorders	Number	1990	22049.8852791413	30768.7090977592	15242.0695693578
DALYs (Disability-Adjusted Life Years)	High-income Asia Pacific	Female	<5	Autism spectrum disorders	Number	1990	8998.10047473808	12541.8577093795	6099.54741216724
DALYs (Disability-Adjusted Life Years)	High-income Asia Pacific	Both	<5	Autism spectrum disorders	Number	1990	31047.9857538794	43269.4451486178	21278.6335717325
DALYs (Disability-Adjusted Life Years)	High-income Asia Pacific	Male	<5	Autism spectrum disorders	Percent	1990	0.0226196288912066	0.0313322567934956	0.0159305727601619
DALYs (Disability-Adjusted Life Years)	High-income Asia Pacific	Female	<5	Autism spectrum disorders	Percent	1990	0.0114271349841358	0.0159874583323368	0.00785077250374154
DALYs (Disability-Adjusted Life Years)	High-income Asia Pacific	Both	<5	Autism spectrum disorders	Percent	1990	0.017617719041114	0.024369893840716	0.0123072132163733
DALYs (Disability-Adjusted Life Years)	High-income Asia Pacific	Male	<5	Autism spectrum disorders	Rate	1990	417.037254304445	581.939443138971	288.278635587072
DALYs (Disability-Adjusted Life Years)	High-income Asia Pacific	Female	<5	Autism spectrum disorders	Rate	1990	182.567183696722	254.468334372882	123.756919139805
DALYs (Disability-Adjusted Life Years)	High-income Asia Pacific	Both	<5	Autism spectrum disorders	Rate	1990	303.917621324988	423.549113616069	208.288928996269
DALYs (Disability-Adjusted Life Years)	High-income Asia Pacific	Male	5 to 9	Autism spectrum disorders	Number	1990	25109.7911801841	34744.6743716022	17362.5027008541
DALYs (Disability-Adjusted Life Years)	High-income Asia Pacific	Female	5 to 9	Autism spectrum disorders	Number	1990	10406.6272338431	14563.2274780125	7086.16216439501
DALYs (Disability-Adjusted Life Years)	High-income Asia Pacific	Both	5 to 9	Autism spectrum disorders	Number	1990	35516.4184140272	49448.3595000268	24653.1658310836
DALYs (Disability-Adjusted Life Years)	High-income Asia Pacific	Male	5 to 9	Autism spectrum disorders	Percent	1990	0.0602875613739281	0.0823339936027584	0.0424712588547313
DALYs (Disability-Adjusted Life Years)	High-income Asia Pacific	Female	5 to 9	Autism spectrum disorders	Percent	1990	0.0322606675603585	0.0456176869020304	0.0215265496092503
DALYs (Disability-Adjusted Life Years)	High-income Asia Pacific	Both	5 to 9	Autism spectrum disorders	Percent	1990	0.0480494628319001	0.0664062781855922	0.0334439971136037
DALYs (Disability-Adjusted Life Years)	High-income Asia Pacific	Male	5 to 9	Autism spectrum disorders	Rate	1990	411.099582397906	568.842688583928	284.260333289293
DALYs (Disability-Adjusted Life Years)	High-income Asia Pacific	Female	5 to 9	Autism spectrum disorders	Rate	1990	179.99603670587	251.889797605466	122.56431179722
DALYs (Disability-Adjusted Life Years)	High-income Asia Pacific	Both	5 to 9	Autism spectrum disorders	Rate	1990	298.719739122596	415.89782161296	207.35163044196
DALYs (Disability-Adjusted Life Years)	High-income Asia Pacific	Male	10 to 14	Autism spectrum disorders	Number	1990	27430.5146228895	38829.4071094847	18819.8469368744
DALYs (Disability-Adjusted Life Years)	High-income Asia Pacific	Female	10 to 14	Autism spectrum disorders	Number	1990	11247.3212822653	15790.7819835895	7698.02033530964
DALYs (Disability-Adjusted Life Years)	High-income Asia Pacific	Both	10 to 14	Autism spectrum disorders	Number	1990	38677.8359051547	54132.6712376366	26320.2269529392
DALYs (Disability-Adjusted Life Years)	High-income Asia Pacific	Male	10 to 14	Autism spectrum disorders	Percent	1990	0.0596379540523401	0.0831732535143217	0.0410035911557154
DALYs (Disability-Adjusted Life Years)	High-income Asia Pacific	Female	10 to 14	Autism spectrum disorders	Percent	1990	0.0269572693355049	0.0391805896435533	0.0177259446911858
DALYs (Disability-Adjusted Life Years)	High-income Asia Pacific	Both	10 to 14	Autism spectrum disorders	Percent	1990	0.0440858134795173	0.0624058531315617	0.0296871360788969
DALYs (Disability-Adjusted Life Years)	High-income Asia Pacific	Male	10 to 14	Autism spectrum disorders	Rate	1990	407.461837521825	576.7847154246	279.556162915713
DALYs (Disability-Adjusted Life Years)	High-income Asia Pacific	Female	10 to 14	Autism spectrum disorders	Rate	1990	176.788316941445	248.203612220973	120.999482872984
DALYs (Disability-Adjusted Life Years)	High-income Asia Pacific	Both	10 to 14	Autism spectrum disorders	Rate	1990	295.384310262569	413.413557971806	201.008714745906
DALYs (Disability-Adjusted Life Years)	High-income Asia Pacific	Male	15 to 19	Autism spectrum disorders	Number	1990	31278.695531196	44125.9628169199	21681.0257207273
DALYs (Disability-Adjusted Life Years)	High-income Asia Pacific	Female	15 to 19	Autism spectrum disorders	Number	1990	12881.4506297638	17868.8665431893	8802.81227493769
DALYs (Disability-Adjusted Life Years)	High-income Asia Pacific	Both	15 to 19	Autism spectrum disorders	Number	1990	44160.1461609598	62245.701266876	30216.6776199479
DALYs (Disability-Adjusted Life Years)	High-income Asia Pacific	Male	15 to 19	Autism spectrum disorders	Percent	1990	0.0340223326696491	0.0476714407580092	0.0236568578107898
DALYs (Disability-Adjusted Life Years)	High-income Asia Pacific	Female	15 to 19	Autism spectrum disorders	Percent	1990	0.0180840485960144	0.0259612408642115	0.0119588357416604
DALYs (Disability-Adjusted Life Years)	High-income Asia Pacific	Both	15 to 19	Autism spectrum disorders	Percent	1990	0.0270469383980127	0.0384610163251485	0.0185591268187556
DALYs (Disability-Adjusted Life Years)	High-income Asia Pacific	Male	15 to 19	Autism spectrum disorders	Rate	1990	403.663572544395	569.462488449177	279.801959455982
DALYs (Disability-Adjusted Life Years)	High-income Asia Pacific	Female	15 to 19	Autism spectrum disorders	Rate	1990	174.581619561565	242.175803836207	119.304049506979
DALYs (Disability-Adjusted Life Years)	High-income Asia Pacific	Both	15 to 19	Autism spectrum disorders	Rate	1990	291.925967548033	411.482708906951	199.750988552856
DALYs (Disability-Adjusted Life Years)	High-income Asia Pacific	Male	20 to 24	Autism spectrum disorders	Number	1990	28430.7669333232	39457.4256092789	19606.3065392669
DALYs (Disability-Adjusted Life Years)	High-income Asia Pacific	Female	20 to 24	Autism spectrum disorders	Number	1990	11762.4887056443	16513.6034746639	8139.59532478383
DALYs (Disability-Adjusted Life Years)	High-income Asia Pacific	Both	20 to 24	Autism spectrum disorders	Number	1990	40193.2556389675	56230.1042473707	27797.9717383889
DALYs (Disability-Adjusted Life Years)	High-income Asia Pacific	Male	20 to 24	Autism spectrum disorders	Percent	1990	0.0303902823848572	0.0424072378839381	0.0209318143774488
DALYs (Disability-Adjusted Life Years)	High-income Asia Pacific	Female	20 to 24	Autism spectrum disorders	Percent	1990	0.014887192218254	0.0216670929915668	0.00957861109856339
DALYs (Disability-Adjusted Life Years)	High-income Asia Pacific	Both	20 to 24	Autism spectrum disorders	Percent	1990	0.0232761920176185	0.0331870810869024	0.0156901647517745
DALYs (Disability-Adjusted Life Years)	High-income Asia Pacific	Male	20 to 24	Autism spectrum disorders	Rate	1990	398.792879602522	553.461692304314	275.013877096634
DALYs (Disability-Adjusted Life Years)	High-income Asia Pacific	Female	20 to 24	Autism spectrum disorders	Rate	1990	173.547299214167	243.646676739965	120.09403967671
DALYs (Disability-Adjusted Life Years)	High-income Asia Pacific	Both	20 to 24	Autism spectrum disorders	Rate	1990	289.016832192445	404.332675845005	199.886314394876
DALYs (Disability-Adjusted Life Years)	High-income Asia Pacific	Male	25 to 29	Autism spectrum disorders	Number	1990	25932.9145278832	36270.6559920809	18048.6964733865
DALYs (Disability-Adjusted Life Years)	High-income Asia Pacific	Female	25 to 29	Autism spectrum disorders	Number	1990	11103.5584911884	15545.561929021	7510.65401462605
DALYs (Disability-Adjusted Life Years)	High-income Asia Pacific	Both	25 to 29	Autism spectrum disorders	Number	1990	37036.4730190716	51894.715226864	25589.2115902765
DALYs (Disability-Adjusted Life Years)	High-income Asia Pacific	Male	25 to 29	Autism spectrum disorders	Percent	1990	0.0277980162115421	0.0383732132415946	0.0192171480651308
DALYs (Disability-Adjusted Life Years)	High-income Asia Pacific	Female	25 to 29	Autism spectrum disorders	Percent	1990	0.0132006288111065	0.0197618458219883	0.00868916740299906
DALYs (Disability-Adjusted Life Years)	High-income Asia Pacific	Both	25 to 29	Autism spectrum disorders	Percent	1990	0.0208657164905879	0.0298780803757729	0.0143595479035704
DALYs (Disability-Adjusted Life Years)	High-income Asia Pacific	Male	25 to 29	Autism spectrum disorders	Rate	1990	393.804882378503	550.788898077568	274.078904017714
DALYs (Disability-Adjusted Life Years)	High-income Asia Pacific	Female	25 to 29	Autism spectrum disorders	Rate	1990	171.594404110338	240.241129714192	116.069654709473
DALYs (Disability-Adjusted Life Years)	High-income Asia Pacific	Both	25 to 29	Autism spectrum disorders	Rate	1990	283.673198179997	397.476828570156	195.995268960423
DALYs (Disability-Adjusted Life Years)	High-income Asia Pacific	Male	30 to 34	Autism spectrum disorders	Number	1990	24926.5694571652	34852.7383559782	17327.4334994326
DALYs (Disability-Adjusted Life Years)	High-income Asia Pacific	Female	30 to 34	Autism spectrum disorders	Number	1990	10544.5054863096	15000.3904842797	7198.76979575849
DALYs (Disability-Adjusted Life Years)	High-income Asia Pacific	Both	30 to 34	Autism spectrum disorders	Number	1990	35471.0749434749	49549.574280523	24525.5875266941
DALYs (Disability-Adjusted Life Years)	High-income Asia Pacific	Male	30 to 34	Autism spectrum disorders	Percent	1990	0.024511687624442	0.0335345816069209	0.0170940878852768
DALYs (Disability-Adjusted Life Years)	High-income Asia Pacific	Female	30 to 34	Autism spectrum disorders	Percent	1990	0.0117797904703611	0.0174794605842116	0.00767010081454112
DALYs (Disability-Adjusted Life Years)	High-income Asia Pacific	Both	30 to 34	Autism spectrum disorders	Percent	1990	0.018543574604283	0.0263877339034274	0.012649577758981
DALYs (Disability-Adjusted Life Years)	High-income Asia Pacific	Male	30 to 34	Autism spectrum disorders	Rate	1990	389.60604600536	544.753565333826	270.830403065922
DALYs (Disability-Adjusted Life Years)	High-income Asia Pacific	Female	30 to 34	Autism spectrum disorders	Rate	1990	169.461708399666	241.072642185876	115.69208528072
DALYs (Disability-Adjusted Life Years)	High-income Asia Pacific	Both	30 to 34	Autism spectrum disorders	Rate	1990	281.06489695351	392.619789827017	194.335292682824
DALYs (Disability-Adjusted Life Years)	High-income Asia Pacific	Male	35 to 39	Autism spectrum disorders	Number	1990	25052.5554680614	34823.5685799195	17640.7537816471
DALYs (Disability-Adjusted Life Years)	High-income Asia Pacific	Female	35 to 39	Autism spectrum disorders	Number	1990	10432.4857483658	14586.4495902314	7109.75423056153
DALYs (Disability-Adjusted Life Years)	High-income Asia Pacific	Both	35 to 39	Autism spectrum disorders	Number	1990	35485.0412164272	49504.3044512768	24850.9155755458
DALYs (Disability-Adjusted Life Years)	High-income Asia Pacific	Male	35 to 39	Autism spectrum disorders	Percent	1990	0.0212850490584081	0.0296244923134266	0.0147642136055002
DALYs (Disability-Adjusted Life Years)	High-income Asia Pacific	Female	35 to 39	Autism spectrum disorders	Percent	1990	0.0103876000882878	0.0151212533028409	0.00679256411429068
DALYs (Disability-Adjusted Life Years)	High-income Asia Pacific	Both	35 to 39	Autism spectrum disorders	Percent	1990	0.0162610168533446	0.0231140610063766	0.0111120789587848
DALYs (Disability-Adjusted Life Years)	High-income Asia Pacific	Male	35 to 39	Autism spectrum disorders	Rate	1990	386.758028882586	537.601633485951	272.335617390044
DALYs (Disability-Adjusted Life Years)	High-income Asia Pacific	Female	35 to 39	Autism spectrum disorders	Rate	1990	165.403025005817	231.262514468046	112.722402421397
DALYs (Disability-Adjusted Life Years)	High-income Asia Pacific	Both	35 to 39	Autism spectrum disorders	Rate	1990	277.554503190502	387.209431263242	194.377216143873
DALYs (Disability-Adjusted Life Years)	High-income Asia Pacific	Male	40 to 44	Autism spectrum disorders	Number	1990	26581.1451729374	37071.1578424203	18440.407833659
DALYs (Disability-Adjusted Life Years)	High-income Asia Pacific	Female	40 to 44	Autism spectrum disorders	Number	1990	10979.7653129801	15282.0796382638	7579.18010341971
DALYs (Disability-Adjusted Life Years)	High-income Asia Pacific	Both	40 to 44	Autism spectrum disorders	Number	1990	37560.9104859175	51995.8388278659	26014.3641814965
DALYs (Disability-Adjusted Life Years)	High-income Asia Pacific	Male	40 to 44	Autism spectrum disorders	Percent	1990	0.017571460714146	0.0243554182161499	0.0122369946258809
DALYs (Disability-Adjusted Life Years)	High-income Asia Pacific	Female	40 to 44	Autism spectrum disorders	Percent	1990	0.00895340196716555	0.0130653340064006	0.00594637119352144
DALYs (Disability-Adjusted Life Years)	High-income Asia Pacific	Both	40 to 44	Autism spectrum disorders	Percent	1990	0.0137066526397489	0.0192745680532984	0.00949589404872628
DALYs (Disability-Adjusted Life Years)	High-income Asia Pacific	Male	40 to 44	Autism spectrum disorders	Rate	1990	382.502233092871	533.453339418225	265.357159355915
DALYs (Disability-Adjusted Life Years)	High-income Asia Pacific	Female	40 to 44	Autism spectrum disorders	Rate	1990	161.897331515082	225.335227385144	111.755488285825
DALYs (Disability-Adjusted Life Years)	High-income Asia Pacific	Both	40 to 44	Autism spectrum disorders	Rate	1990	273.54407988235	378.66903932513	189.454281637284
DALYs (Disability-Adjusted Life Years)	High-income Asia Pacific	Male	45 to 49	Autism spectrum disorders	Number	1990	21664.0597865123	30019.857161859	15206.9045731546
DALYs (Disability-Adjusted Life Years)	High-income Asia Pacific	Female	45 to 49	Autism spectrum disorders	Number	1990	9191.27335737406	12730.2383758789	6276.20008266212
DALYs (Disability-Adjusted Life Years)	High-income Asia Pacific	Both	45 to 49	Autism spectrum disorders	Number	1990	30855.3331438863	42576.307031305	21508.1135349889
DALYs (Disability-Adjusted Life Years)	High-income Asia Pacific	Male	45 to 49	Autism spectrum disorders	Percent	1990	0.0131464879403597	0.0181045953436049	0.00916766481872065
DALYs (Disability-Adjusted Life Years)	High-income Asia Pacific	Female	45 to 49	Autism spectrum disorders	Percent	1990	0.00748930438699557	0.0105744678872183	0.0050942412979918
DALYs (Disability-Adjusted Life Years)	High-income Asia Pacific	Both	45 to 49	Autism spectrum disorders	Percent	1990	0.0107277315758898	0.0148764937262006	0.00750514323954115
DALYs (Disability-Adjusted Life Years)	High-income Asia Pacific	Male	45 to 49	Autism spectrum disorders	Rate	1990	373.769641619174	517.93206644641	262.364456544922
DALYs (Disability-Adjusted Life Years)	High-income Asia Pacific	Female	45 to 49	Autism spectrum disorders	Rate	1990	158.427790829962	219.428088384643	108.181366742318
DALYs (Disability-Adjusted Life Years)	High-income Asia Pacific	Both	45 to 49	Autism spectrum disorders	Rate	1990	266.048078896529	367.111404675657	185.452293125088
DALYs (Disability-Adjusted Life Years)	High-income Asia Pacific	Male	50 to 54	Autism spectrum disorders	Number	1990	18657.924469258	26055.828365406	12991.0304152361
DALYs (Disability-Adjusted Life Years)	High-income Asia Pacific	Female	50 to 54	Autism spectrum disorders	Number	1990	8124.31707620451	11349.4883574137	5616.91587677739
DALYs (Disability-Adjusted Life Years)	High-income Asia Pacific	Both	50 to 54	Autism spectrum disorders	Number	1990	26782.2415454625	37163.9997700884	18687.7578726106
DALYs (Disability-Adjusted Life Years)	High-income Asia Pacific	Male	50 to 54	Autism spectrum disorders	Percent	1990	0.00965346930580482	0.0133434631696172	0.0067203653313457
DALYs (Disability-Adjusted Life Years)	High-income Asia Pacific	Female	50 to 54	Autism spectrum disorders	Percent	1990	0.00617287153607224	0.00866783829500019	0.00423110349743759
DALYs (Disability-Adjusted Life Years)	High-income Asia Pacific	Both	50 to 54	Autism spectrum disorders	Percent	1990	0.00824091384952917	0.0114364644481928	0.00568353318659984
DALYs (Disability-Adjusted Life Years)	High-income Asia Pacific	Male	50 to 54	Autism spectrum disorders	Rate	1990	362.910890582768	506.805775344492	252.685470205929
DALYs (Disability-Adjusted Life Years)	High-income Asia Pacific	Female	50 to 54	Autism spectrum disorders	Rate	1990	154.83674375705	216.303450996212	107.049608743704
DALYs (Disability-Adjusted Life Years)	High-income Asia Pacific	Both	50 to 54	Autism spectrum disorders	Rate	1990	257.81388564444	357.751802460272	179.893959321583
DALYs (Disability-Adjusted Life Years)	High-income Asia Pacific	Male	55 to 59	Autism spectrum disorders	Number	1990	16351.0614864042	22846.5155680571	11299.0917271894
DALYs (Disability-Adjusted Life Years)	High-income Asia Pacific	Female	55 to 59	Autism spectrum disorders	Number	1990	7319.7920532054	10069.2075849511	5022.45809807639
DALYs (Disability-Adjusted Life Years)	High-income Asia Pacific	Both	55 to 59	Autism spectrum disorders	Number	1990	23670.8535396096	32809.1524184444	16397.3436349947
DALYs (Disability-Adjusted Life Years)	High-income Asia Pacific	Male	55 to 59	Autism spectrum disorders	Percent	1990	0.00726071914861287	0.00993904884469772	0.00507048003327962
DALYs (Disability-Adjusted Life Years)	High-income Asia Pacific	Female	55 to 59	Autism spectrum disorders	Percent	1990	0.00505332411079822	0.00725491451008357	0.00348196109697976
DALYs (Disability-Adjusted Life Years)	High-income Asia Pacific	Both	55 to 59	Autism spectrum disorders	Percent	1990	0.00639501802350213	0.00893633622445642	0.00447726268661974
DALYs (Disability-Adjusted Life Years)	High-income Asia Pacific	Male	55 to 59	Autism spectrum disorders	Rate	1990	351.895143946802	491.685380254314	243.170482424859
DALYs (Disability-Adjusted Life Years)	High-income Asia Pacific	Female	55 to 59	Autism spectrum disorders	Rate	1990	149.388451661838	205.500828390167	102.502534683281
DALYs (Disability-Adjusted Life Years)	High-income Asia Pacific	Both	55 to 59	Autism spectrum disorders	Rate	1990	247.955550536169	343.680528331072	171.764501923952
DALYs (Disability-Adjusted Life Years)	High-income Asia Pacific	Male	60 to 64	Autism spectrum disorders	Number	1990	12838.2789682465	17766.4070171033	8803.73727093802
DALYs (Disability-Adjusted Life Years)	High-income Asia Pacific	Female	60 to 64	Autism spectrum disorders	Number	1990	6000.69048552624	8316.26661882123	4172.77602342082
DALYs (Disability-Adjusted Life Years)	High-income Asia Pacific	Both	60 to 64	Autism spectrum disorders	Number	1990	18838.9694537727	26132.3454356628	12949.0944165935
DALYs (Disability-Adjusted Life Years)	High-income Asia Pacific	Male	60 to 64	Autism spectrum disorders	Percent	1990	0.00569440007981397	0.0078488706977858	0.00398113211357148
DALYs (Disability-Adjusted Life Years)	High-income Asia Pacific	Female	60 to 64	Autism spectrum disorders	Percent	1990	0.00395460126619035	0.00566665265722184	0.00272303875061488
DALYs (Disability-Adjusted Life Years)	High-income Asia Pacific	Both	60 to 64	Autism spectrum disorders	Percent	1990	0.00499350818643052	0.0069620008389059	0.00347221651010977
DALYs (Disability-Adjusted Life Years)	High-income Asia Pacific	Male	60 to 64	Autism spectrum disorders	Rate	1990	337.229620197255	466.679272624182	231.252256127003
DALYs (Disability-Adjusted Life Years)	High-income Asia Pacific	Female	60 to 64	Autism spectrum disorders	Rate	1990	141.476347767035	196.069940805246	98.3801969568935
DALYs (Disability-Adjusted Life Years)	High-income Asia Pacific	Both	60 to 64	Autism spectrum disorders	Rate	1990	234.069126803077	324.687361081581	160.889014148046
DALYs (Disability-Adjusted Life Years)	High-income Asia Pacific	Male	65 to 69	Autism spectrum disorders	Number	1990	8130.30561322103	11147.8901321735	5594.69787685352
DALYs (Disability-Adjusted Life Years)	High-income Asia Pacific	Female	65 to 69	Autism spectrum disorders	Number	1990	4469.22471153046	6188.98142383289	3050.01303874179
DALYs (Disability-Adjusted Life Years)	High-income Asia Pacific	Both	65 to 69	Autism spectrum disorders	Number	1990	12599.5303247515	17276.5255319811	8647.53668301016
DALYs (Disability-Adjusted Life Years)	High-income Asia Pacific	Male	65 to 69	Autism spectrum disorders	Percent	1990	0.00420165614313694	0.0057361054222722	0.0029228683862357
DALYs (Disability-Adjusted Life Years)	High-income Asia Pacific	Female	65 to 69	Autism spectrum disorders	Percent	1990	0.00283662478599278	0.00394321430491682	0.00194068961732384
DALYs (Disability-Adjusted Life Years)	High-income Asia Pacific	Both	65 to 69	Autism spectrum disorders	Percent	1990	0.00358849866038219	0.00492953960714464	0.00249909555390224
DALYs (Disability-Adjusted Life Years)	High-income Asia Pacific	Male	65 to 69	Autism spectrum disorders	Rate	1990	309.457099015655	424.312923100679	212.946358624547
DALYs (Disability-Adjusted Life Years)	High-income Asia Pacific	Female	65 to 69	Autism spectrum disorders	Rate	1990	128.04564760784	177.317585397535	87.3844838793777
DALYs (Disability-Adjusted Life Years)	High-income Asia Pacific	Both	65 to 69	Autism spectrum disorders	Rate	1990	205.954858074097	282.406111358192	141.354649287297
DALYs (Disability-Adjusted Life Years)	High-income Asia Pacific	Male	70 to 74	Autism spectrum disorders	Number	1990	5009.3931080466	7000.88198744897	3438.00472164749
DALYs (Disability-Adjusted Life Years)	High-income Asia Pacific	Female	70 to 74	Autism spectrum disorders	Number	1990	2905.8115399981	4019.80717395432	1973.73791170249
DALYs (Disability-Adjusted Life Years)	High-income Asia Pacific	Both	70 to 74	Autism spectrum disorders	Number	1990	7915.20464804471	10992.3032407026	5424.3963177229
DALYs (Disability-Adjusted Life Years)	High-income Asia Pacific	Male	70 to 74	Autism spectrum disorders	Percent	1990	0.00283824898221301	0.00394012495579659	0.00201246897211731
DALYs (Disability-Adjusted Life Years)	High-income Asia Pacific	Female	70 to 74	Autism spectrum disorders	Percent	1990	0.00182305705287281	0.00255584491185226	0.00121794187426379
DALYs (Disability-Adjusted Life Years)	High-income Asia Pacific	Both	70 to 74	Autism spectrum disorders	Percent	1990	0.00235629852622401	0.00330391969636396	0.0016315135252425
DALYs (Disability-Adjusted Life Years)	High-income Asia Pacific	Male	70 to 74	Autism spectrum disorders	Rate	1990	273.15480973087	381.747757858756	187.469321201197
DALYs (Disability-Adjusted Life Years)	High-income Asia Pacific	Female	70 to 74	Autism spectrum disorders	Rate	1990	109.166073302851	151.016870356124	74.1497563017011
DALYs (Disability-Adjusted Life Years)	High-income Asia Pacific	Both	70 to 74	Autism spectrum disorders	Rate	1990	176.060531854919	244.505460177422	120.656653005943
DALYs (Disability-Adjusted Life Years)	High-income Asia Pacific	Male	75 to 79	Autism spectrum disorders	Number	1990	3144.69050114258	4353.30533266114	2193.53977541755
DALYs (Disability-Adjusted Life Years)	High-income Asia Pacific	Female	75 to 79	Autism spectrum disorders	Number	1990	1853.08974473737	2596.33646010782	1279.66426972715
DALYs (Disability-Adjusted Life Years)	High-income Asia Pacific	Both	75 to 79	Autism spectrum disorders	Number	1990	4997.78024587995	6958.07800754109	3441.85492869339
DALYs (Disability-Adjusted Life Years)	High-income Asia Pacific	Male	75 to 79	Autism spectrum disorders	Percent	1990	0.00189450094443061	0.00263811576533829	0.00133526910302937
DALYs (Disability-Adjusted Life Years)	High-income Asia Pacific	Female	75 to 79	Autism spectrum disorders	Percent	1990	0.0010953417878259	0.00154986178125673	0.000761521631939209
DALYs (Disability-Adjusted Life Years)	High-income Asia Pacific	Both	75 to 79	Autism spectrum disorders	Percent	1990	0.00149102873673556	0.00208185163868505	0.00104639803818669
DALYs (Disability-Adjusted Life Years)	High-income Asia Pacific	Male	75 to 79	Autism spectrum disorders	Rate	1990	233.142096144913	322.746779069889	162.625371569086
DALYs (Disability-Adjusted Life Years)	High-income Asia Pacific	Female	75 to 79	Autism spectrum disorders	Rate	1990	88.2581016257216	123.657112561074	60.9472582130069
DALYs (Disability-Adjusted Life Years)	High-income Asia Pacific	Both	75 to 79	Autism spectrum disorders	Rate	1990	144.928071187802	201.773742580721	99.8085893302291
DALYs (Disability-Adjusted Life Years)	High-income Asia Pacific	Male	80 to 84	Autism spectrum disorders	Number	1990	1427.36298729211	1969.56891308803	974.311435843919
DALYs (Disability-Adjusted Life Years)	High-income Asia Pacific	Female	80 to 84	Autism spectrum disorders	Number	1990	887.071731942047	1247.36951687989	598.845138815365
DALYs (Disability-Adjusted Life Years)	High-income Asia Pacific	Both	80 to 84	Autism spectrum disorders	Number	1990	2314.43471923416	3238.70912418331	1594.67974944331
DALYs (Disability-Adjusted Life Years)	High-income Asia Pacific	Male	80 to 84	Autism spectrum disorders	Percent	1990	0.00122084886264085	0.00169531586208859	0.000859266532467719
DALYs (Disability-Adjusted Life Years)	High-income Asia Pacific	Female	80 to 84	Autism spectrum disorders	Percent	1990	0.000617369866510285	0.000871721156604771	0.000414448040259812
DALYs (Disability-Adjusted Life Years)	High-income Asia Pacific	Both	80 to 84	Autism spectrum disorders	Percent	1990	0.000888094479731539	0.00125639658687702	0.00061878145156143
DALYs (Disability-Adjusted Life Years)	High-income Asia Pacific	Male	80 to 84	Autism spectrum disorders	Rate	1990	190.931581009074	263.459897608555	130.329022468081
DALYs (Disability-Adjusted Life Years)	High-income Asia Pacific	Female	80 to 84	Autism spectrum disorders	Rate	1990	67.7220130052233	95.2283469337044	45.7178341036555
DALYs (Disability-Adjusted Life Years)	High-income Asia Pacific	Both	80 to 84	Autism spectrum disorders	Rate	1990	112.490430047263	157.413721436882	77.5075699097262
DALYs (Disability-Adjusted Life Years)	High-income Asia Pacific	Male	85 to 89	Autism spectrum disorders	Number	1990	445.805973467033	636.367878722045	296.626728554606
DALYs (Disability-Adjusted Life Years)	High-income Asia Pacific	Female	85 to 89	Autism spectrum disorders	Number	1990	309.318742178104	439.359135323808	201.715571770515
DALYs (Disability-Adjusted Life Years)	High-income Asia Pacific	Both	85 to 89	Autism spectrum disorders	Number	1990	755.124715645137	1080.80886106633	503.884319419943
DALYs (Disability-Adjusted Life Years)	High-income Asia Pacific	Male	85 to 89	Autism spectrum disorders	Percent	1990	0.000765003456940856	0.00109245689591189	0.00050670554093095
DALYs (Disability-Adjusted Life Years)	High-income Asia Pacific	Female	85 to 89	Autism spectrum disorders	Percent	1990	0.000330274419119112	0.000468911698107648	0.000212821991596804
DALYs (Disability-Adjusted Life Years)	High-income Asia Pacific	Both	85 to 89	Autism spectrum disorders	Percent	1990	0.000497030564209228	0.000712282003355309	0.000326818378917943
DALYs (Disability-Adjusted Life Years)	High-income Asia Pacific	Male	85 to 89	Autism spectrum disorders	Rate	1990	151.039819161846	215.602515540751	100.497638223708
DALYs (Disability-Adjusted Life Years)	High-income Asia Pacific	Female	85 to 89	Autism spectrum disorders	Rate	1990	49.5696814001544	70.4092232009281	32.3258026840062
DALYs (Disability-Adjusted Life Years)	High-income Asia Pacific	Both	85 to 89	Autism spectrum disorders	Rate	1990	82.1532615613742	117.585838764626	54.819739616939
DALYs (Disability-Adjusted Life Years)	High-income Asia Pacific	Male	90 to 94	Autism spectrum disorders	Number	1990	89.9600152025105	130.666819591332	59.460514329339
DALYs (Disability-Adjusted Life Years)	High-income Asia Pacific	Female	90 to 94	Autism spectrum disorders	Number	1990	69.4098915498715	102.80356249671	45.2804908825975
DALYs (Disability-Adjusted Life Years)	High-income Asia Pacific	Both	90 to 94	Autism spectrum disorders	Number	1990	159.369906752382	238.427742500034	101.885528383953
DALYs (Disability-Adjusted Life Years)	High-income Asia Pacific	Male	90 to 94	Autism spectrum disorders	Percent	1990	0.000465831903132891	0.000678475246506359	0.000302989077916705
DALYs (Disability-Adjusted Life Years)	High-income Asia Pacific	Female	90 to 94	Autism spectrum disorders	Percent	1990	0.000168174398434881	0.000251791384655496	0.000107956602409531
DALYs (Disability-Adjusted Life Years)	High-income Asia Pacific	Both	90 to 94	Autism spectrum disorders	Percent	1990	0.00026304492728276	0.000391181187127976	0.000168157455017264
DALYs (Disability-Adjusted Life Years)	High-income Asia Pacific	Male	90 to 94	Autism spectrum disorders	Rate	1990	115.078345922125	167.151166344574	76.0628777273507
DALYs (Disability-Adjusted Life Years)	High-income Asia Pacific	Female	90 to 94	Autism spectrum disorders	Rate	1990	34.3429766560188	50.8656658027385	22.4041099421225
DALYs (Disability-Adjusted Life Years)	High-income Asia Pacific	Both	90 to 94	Autism spectrum disorders	Rate	1990	56.8607986827714	85.0674518354731	36.3512324012897
DALYs (Disability-Adjusted Life Years)	High-income Asia Pacific	Male	95 plus	Autism spectrum disorders	Number	1990	11.7606502323264	18.0596655514075	7.32278040307912
DALYs (Disability-Adjusted Life Years)	High-income Asia Pacific	Female	95 plus	Autism spectrum disorders	Number	1990	9.53991702860729	14.8126105117087	5.71444258992791
DALYs (Disability-Adjusted Life Years)	High-income Asia Pacific	Both	95 plus	Autism spectrum disorders	Number	1990	21.3005672609337	32.9280980156932	13.1447024670318
DALYs (Disability-Adjusted Life Years)	High-income Asia Pacific	Male	95 plus	Autism spectrum disorders	Percent	1990	0.000306117404150857	0.000464511926203807	0.000190432061270354
DALYs (Disability-Adjusted Life Years)	High-income Asia Pacific	Female	95 plus	Autism spectrum disorders	Percent	1990	9.23135615612967e-05	0.000143254161310796	5.55050705952969e-05
DALYs (Disability-Adjusted Life Years)	High-income Asia Pacific	Both	95 plus	Autism spectrum disorders	Percent	1990	0.000150257353753612	0.000232610451182246	9.25594108638528e-05
DALYs (Disability-Adjusted Life Years)	High-income Asia Pacific	Male	95 plus	Autism spectrum disorders	Rate	1990	84.6995242842838	130.064669105877	52.7382418766473
DALYs (Disability-Adjusted Life Years)	High-income Asia Pacific	Female	95 plus	Autism spectrum disorders	Rate	1990	23.3990508369102	36.3316604695273	14.0161106501624
DALYs (Disability-Adjusted Life Years)	High-income Asia Pacific	Both	95 plus	Autism spectrum disorders	Rate	1990	38.9722896759286	60.2464412625562	24.0500239253536
DALYs (Disability-Adjusted Life Years)	Hy?go	Male	<5	Autism spectrum disorders	Number	1990	619.875282005456	859.763354791917	421.905240881004
DALYs (Disability-Adjusted Life Years)	Hy?go	Female	<5	Autism spectrum disorders	Number	1990	236.306688865607	336.906478495196	160.133488469764
DALYs (Disability-Adjusted Life Years)	Hy?go	Both	<5	Autism spectrum disorders	Number	1990	856.181970871062	1199.94779130224	575.194111980643
DALYs (Disability-Adjusted Life Years)	Hy?go	Male	<5	Autism spectrum disorders	Percent	1990	0.028462160765894	0.0395725523774966	0.0197796747309009
DALYs (Disability-Adjusted Life Years)	Hy?go	Female	<5	Autism spectrum disorders	Percent	1990	0.0142353196735871	0.0200963540078013	0.00961047984135156
DALYs (Disability-Adjusted Life Years)	Hy?go	Both	<5	Autism spectrum disorders	Percent	1990	0.0223062437729825	0.030957624425492	0.0152281920707622
DALYs (Disability-Adjusted Life Years)	Hy?go	Male	<5	Autism spectrum disorders	Rate	1990	413.187306534016	573.088353634329	281.22736162058
DALYs (Disability-Adjusted Life Years)	Hy?go	Female	<5	Autism spectrum disorders	Rate	1990	166.243389122591	237.01603653823	112.655016085376
DALYs (Disability-Adjusted Life Years)	Hy?go	Both	<5	Autism spectrum disorders	Rate	1990	293.04456128042	410.704950612103	196.871123115289
DALYs (Disability-Adjusted Life Years)	Hy?go	Male	5 to 9	Autism spectrum disorders	Number	1990	709.382789997558	1010.34693179396	469.393752775008
DALYs (Disability-Adjusted Life Years)	Hy?go	Female	5 to 9	Autism spectrum disorders	Number	1990	270.613203703833	382.334831493993	180.598724214501
DALYs (Disability-Adjusted Life Years)	Hy?go	Both	5 to 9	Autism spectrum disorders	Number	1990	979.995993701392	1401.54633056015	647.912527492696
DALYs (Disability-Adjusted Life Years)	Hy?go	Male	5 to 9	Autism spectrum disorders	Percent	1990	0.0768958189128498	0.110171505903323	0.050846883224764
DALYs (Disability-Adjusted Life Years)	Hy?go	Female	5 to 9	Autism spectrum disorders	Percent	1990	0.036388990991463	0.052486636050641	0.0231552829690445
DALYs (Disability-Adjusted Life Years)	Hy?go	Both	5 to 9	Autism spectrum disorders	Percent	1990	0.0588093289584906	0.0851814463343908	0.0390650134066707
DALYs (Disability-Adjusted Life Years)	Hy?go	Male	5 to 9	Autism spectrum disorders	Rate	1990	409.179025566356	582.778126090193	270.750969822758
DALYs (Disability-Adjusted Life Years)	Hy?go	Female	5 to 9	Autism spectrum disorders	Rate	1990	163.24800502842	230.644320528353	108.946574059119
DALYs (Disability-Adjusted Life Years)	Hy?go	Both	5 to 9	Autism spectrum disorders	Rate	1990	288.968867597918	413.270318073759	191.04828037605
DALYs (Disability-Adjusted Life Years)	Hy?go	Male	10 to 14	Autism spectrum disorders	Number	1990	795.641276073204	1121.74573413201	543.792833915928
DALYs (Disability-Adjusted Life Years)	Hy?go	Female	10 to 14	Autism spectrum disorders	Number	1990	302.431588857918	435.160450155242	201.326544694821
DALYs (Disability-Adjusted Life Years)	Hy?go	Both	10 to 14	Autism spectrum disorders	Number	1990	1098.07286493112	1548.27216353886	754.126375683808
DALYs (Disability-Adjusted Life Years)	Hy?go	Male	10 to 14	Autism spectrum disorders	Percent	1990	0.0660261808366548	0.0918086073509884	0.0446265952449813
DALYs (Disability-Adjusted Life Years)	Hy?go	Female	10 to 14	Autism spectrum disorders	Percent	1990	0.0272251810254669	0.0404463487596731	0.0163363700506598
DALYs (Disability-Adjusted Life Years)	Hy?go	Both	10 to 14	Autism spectrum disorders	Percent	1990	0.0473996468570049	0.0676253721630685	0.0313938274862913
DALYs (Disability-Adjusted Life Years)	Hy?go	Male	10 to 14	Autism spectrum disorders	Rate	1990	404.097560655477	569.722472262393	276.186472843494
DALYs (Disability-Adjusted Life Years)	Hy?go	Female	10 to 14	Autism spectrum disorders	Rate	1990	160.857647602463	231.453620985627	107.08178501405
DALYs (Disability-Adjusted Life Years)	Hy?go	Both	10 to 14	Autism spectrum disorders	Rate	1990	285.283899236811	402.247550231455	195.925170217093
DALYs (Disability-Adjusted Life Years)	Hy?go	Male	15 to 19	Autism spectrum disorders	Number	1990	914.032989222147	1298.15336026308	618.513857828852
DALYs (Disability-Adjusted Life Years)	Hy?go	Female	15 to 19	Autism spectrum disorders	Number	1990	362.290839518239	526.691801093641	235.93537799396
DALYs (Disability-Adjusted Life Years)	Hy?go	Both	15 to 19	Autism spectrum disorders	Number	1990	1276.32382874038	1799.9540801299	868.458213550265
DALYs (Disability-Adjusted Life Years)	Hy?go	Male	15 to 19	Autism spectrum disorders	Percent	1990	0.0393278842249321	0.0569086335953212	0.0266303539853655
DALYs (Disability-Adjusted Life Years)	Hy?go	Female	15 to 19	Autism spectrum disorders	Percent	1990	0.0179909361536841	0.0268487175631395	0.0113904805251136
DALYs (Disability-Adjusted Life Years)	Hy?go	Both	15 to 19	Autism spectrum disorders	Percent	1990	0.0294027044963625	0.0426291077654533	0.0195828377846771
DALYs (Disability-Adjusted Life Years)	Hy?go	Male	15 to 19	Autism spectrum disorders	Rate	1990	399.70262823082	567.676786354716	270.473404665366
DALYs (Disability-Adjusted Life Years)	Hy?go	Female	15 to 19	Autism spectrum disorders	Rate	1990	159.189191442167	231.426337102002	103.669091124148
DALYs (Disability-Adjusted Life Years)	Hy?go	Both	15 to 19	Autism spectrum disorders	Rate	1990	279.734037627407	394.498959465153	190.341445577222
DALYs (Disability-Adjusted Life Years)	Hy?go	Male	20 to 24	Autism spectrum disorders	Number	1990	746.723500884145	1030.016454759	498.424630610897
DALYs (Disability-Adjusted Life Years)	Hy?go	Female	20 to 24	Autism spectrum disorders	Number	1990	317.566471799466	452.4352633391	211.200247552017
DALYs (Disability-Adjusted Life Years)	Hy?go	Both	20 to 24	Autism spectrum disorders	Number	1990	1064.28997268361	1482.00155431993	722.196339109184
DALYs (Disability-Adjusted Life Years)	Hy?go	Male	20 to 24	Autism spectrum disorders	Percent	1990	0.0325268171952425	0.046630039593282	0.0227687626200916
DALYs (Disability-Adjusted Life Years)	Hy?go	Female	20 to 24	Autism spectrum disorders	Percent	1990	0.0144311376182173	0.021698831903076	0.00889629883295112
DALYs (Disability-Adjusted Life Years)	Hy?go	Both	20 to 24	Autism spectrum disorders	Percent	1990	0.0236544522863068	0.0347188708366761	0.0159099844310442
DALYs (Disability-Adjusted Life Years)	Hy?go	Male	20 to 24	Autism spectrum disorders	Rate	1990	397.246718269746	547.95470603561	265.155105712561
DALYs (Disability-Adjusted Life Years)	Hy?go	Female	20 to 24	Autism spectrum disorders	Rate	1990	157.008283962609	223.688867085125	104.419677092234
DALYs (Disability-Adjusted Life Years)	Hy?go	Both	20 to 24	Autism spectrum disorders	Rate	1990	272.730031121436	379.770871102482	185.066697137424
DALYs (Disability-Adjusted Life Years)	Hy?go	Male	25 to 29	Autism spectrum disorders	Number	1990	684.222191290829	947.765496181797	466.211371379936
DALYs (Disability-Adjusted Life Years)	Hy?go	Female	25 to 29	Autism spectrum disorders	Number	1990	283.201936326965	420.170591401103	179.372781632417
DALYs (Disability-Adjusted Life Years)	Hy?go	Both	25 to 29	Autism spectrum disorders	Number	1990	967.424127617794	1352.06837862015	646.000673754256
DALYs (Disability-Adjusted Life Years)	Hy?go	Male	25 to 29	Autism spectrum disorders	Percent	1990	0.0334451647612218	0.0472076653683244	0.022271283187566
DALYs (Disability-Adjusted Life Years)	Hy?go	Female	25 to 29	Autism spectrum disorders	Percent	1990	0.0128784869792988	0.0198140280507832	0.00780628679861573
DALYs (Disability-Adjusted Life Years)	Hy?go	Both	25 to 29	Autism spectrum disorders	Percent	1990	0.0227797664258559	0.0330034721924063	0.0151470860615979
DALYs (Disability-Adjusted Life Years)	Hy?go	Male	25 to 29	Autism spectrum disorders	Rate	1990	393.128682962273	544.550887144004	267.867755161314
DALYs (Disability-Adjusted Life Years)	Hy?go	Female	25 to 29	Autism spectrum disorders	Rate	1990	155.322564326308	230.443246813023	98.3772949254272
DALYs (Disability-Adjusted Life Years)	Hy?go	Both	25 to 29	Autism spectrum disorders	Rate	1990	271.461003157284	379.392892857923	181.268986302245
DALYs (Disability-Adjusted Life Years)	Hy?go	Male	30 to 34	Autism spectrum disorders	Number	1990	642.075360987122	889.193944303008	423.926744758598
DALYs (Disability-Adjusted Life Years)	Hy?go	Female	30 to 34	Autism spectrum disorders	Number	1990	261.341038520323	385.050067306959	175.46391008336
DALYs (Disability-Adjusted Life Years)	Hy?go	Both	30 to 34	Autism spectrum disorders	Number	1990	903.416399507446	1266.76639578604	605.457594781327
DALYs (Disability-Adjusted Life Years)	Hy?go	Male	30 to 34	Autism spectrum disorders	Percent	1990	0.0302589908309591	0.0427402310966556	0.0210449640338795
DALYs (Disability-Adjusted Life Years)	Hy?go	Female	30 to 34	Autism spectrum disorders	Percent	1990	0.0116400584802404	0.0176023598531326	0.00715738080258966
DALYs (Disability-Adjusted Life Years)	Hy?go	Both	30 to 34	Autism spectrum disorders	Percent	1990	0.020674927953668	0.0297295209951438	0.0137979349498447
DALYs (Disability-Adjusted Life Years)	Hy?go	Male	30 to 34	Autism spectrum disorders	Rate	1990	389.453387093067	539.344155581756	257.13446840843
DALYs (Disability-Adjusted Life Years)	Hy?go	Female	30 to 34	Autism spectrum disorders	Rate	1990	153.305235580995	225.87417427126	102.928863463594
DALYs (Disability-Adjusted Life Years)	Hy?go	Both	30 to 34	Autism spectrum disorders	Rate	1990	269.405663815978	377.759405233932	180.552074683856
DALYs (Disability-Adjusted Life Years)	Hy?go	Male	35 to 39	Autism spectrum disorders	Number	1990	739.637406895501	1030.00872358648	506.328386372484
DALYs (Disability-Adjusted Life Years)	Hy?go	Female	35 to 39	Autism spectrum disorders	Number	1990	295.2398657858	425.361426011499	201.606827684754
DALYs (Disability-Adjusted Life Years)	Hy?go	Both	35 to 39	Autism spectrum disorders	Number	1990	1034.8772726813	1442.85414551259	722.060133324939
DALYs (Disability-Adjusted Life Years)	Hy?go	Male	35 to 39	Autism spectrum disorders	Percent	1990	0.0262632656492776	0.0372333642231223	0.0176217891141006
DALYs (Disability-Adjusted Life Years)	Hy?go	Female	35 to 39	Autism spectrum disorders	Percent	1990	0.0101429252446904	0.0155054391004238	0.00647252335766139
DALYs (Disability-Adjusted Life Years)	Hy?go	Both	35 to 39	Autism spectrum disorders	Percent	1990	0.0180623680476013	0.0256475097507728	0.0119840531192035
DALYs (Disability-Adjusted Life Years)	Hy?go	Male	35 to 39	Autism spectrum disorders	Rate	1990	383.549549645758	534.12574645324	262.563822158697
DALYs (Disability-Adjusted Life Years)	Hy?go	Female	35 to 39	Autism spectrum disorders	Rate	1990	149.949206414021	216.036571144615	102.393976296243
DALYs (Disability-Adjusted Life Years)	Hy?go	Both	35 to 39	Autism spectrum disorders	Rate	1990	265.534684956962	370.215706810211	185.270287679286
DALYs (Disability-Adjusted Life Years)	Hy?go	Male	40 to 44	Autism spectrum disorders	Number	1990	912.163289150839	1285.41717721459	639.95464974867
DALYs (Disability-Adjusted Life Years)	Hy?go	Female	40 to 44	Autism spectrum disorders	Number	1990	360.579307118169	516.032745680334	237.095369676825
DALYs (Disability-Adjusted Life Years)	Hy?go	Both	40 to 44	Autism spectrum disorders	Number	1990	1272.74259626901	1813.45683305608	886.007717293704
DALYs (Disability-Adjusted Life Years)	Hy?go	Male	40 to 44	Autism spectrum disorders	Percent	1990	0.0202501717934952	0.0287989689859477	0.0139140429642971
DALYs (Disability-Adjusted Life Years)	Hy?go	Female	40 to 44	Autism spectrum disorders	Percent	1990	0.00842990892798945	0.0123744494954936	0.00528410514856016
DALYs (Disability-Adjusted Life Years)	Hy?go	Both	40 to 44	Autism spectrum disorders	Percent	1990	0.0144875992330478	0.0207830978376971	0.00981958783259984
DALYs (Disability-Adjusted Life Years)	Hy?go	Male	40 to 44	Autism spectrum disorders	Rate	1990	378.188691895505	532.942124039382	265.329261481464
DALYs (Disability-Adjusted Life Years)	Hy?go	Female	40 to 44	Autism spectrum disorders	Rate	1990	148.517409095716	212.54643537233	97.6561586254672
DALYs (Disability-Adjusted Life Years)	Hy?go	Both	40 to 44	Autism spectrum disorders	Rate	1990	262.97501425007	374.697788785262	183.067568229434
DALYs (Disability-Adjusted Life Years)	Hy?go	Male	45 to 49	Autism spectrum disorders	Number	1990	764.337658859963	1079.82101612635	522.510043756607
DALYs (Disability-Adjusted Life Years)	Hy?go	Female	45 to 49	Autism spectrum disorders	Number	1990	308.195521020662	431.025705182988	202.199211980013
DALYs (Disability-Adjusted Life Years)	Hy?go	Both	45 to 49	Autism spectrum disorders	Number	1990	1072.53317988062	1491.90838843989	725.027368483705
DALYs (Disability-Adjusted Life Years)	Hy?go	Male	45 to 49	Autism spectrum disorders	Percent	1990	0.0148633004108065	0.021391632359317	0.0100230276068374
DALYs (Disability-Adjusted Life Years)	Hy?go	Female	45 to 49	Autism spectrum disorders	Percent	1990	0.00729664631920541	0.0105746920428278	0.0045612760620364
DALYs (Disability-Adjusted Life Years)	Hy?go	Both	45 to 49	Autism spectrum disorders	Percent	1990	0.0114460751999195	0.0162924480193067	0.00762352524698758
DALYs (Disability-Adjusted Life Years)	Hy?go	Male	45 to 49	Autism spectrum disorders	Rate	1990	370.130424451364	522.903204359285	253.025429316399
DALYs (Disability-Adjusted Life Years)	Hy?go	Female	45 to 49	Autism spectrum disorders	Rate	1990	146.389088492325	204.731917873229	96.0421431096531
DALYs (Disability-Adjusted Life Years)	Hy?go	Both	45 to 49	Autism spectrum disorders	Rate	1990	257.179560601486	357.740302112936	173.852169376657
DALYs (Disability-Adjusted Life Years)	Hy?go	Male	50 to 54	Autism spectrum disorders	Number	1990	639.087151551831	892.182419826823	431.239869542837
DALYs (Disability-Adjusted Life Years)	Hy?go	Female	50 to 54	Autism spectrum disorders	Number	1990	257.125647071771	370.748358604133	172.320811446048
DALYs (Disability-Adjusted Life Years)	Hy?go	Both	50 to 54	Autism spectrum disorders	Number	1990	896.212798623601	1245.38473918234	615.495395642995
DALYs (Disability-Adjusted Life Years)	Hy?go	Male	50 to 54	Autism spectrum disorders	Percent	1990	0.0111600706743727	0.0159417915123472	0.00756615680740303
DALYs (Disability-Adjusted Life Years)	Hy?go	Female	50 to 54	Autism spectrum disorders	Percent	1990	0.00594563066205293	0.0085639506309564	0.00399786778649342
DALYs (Disability-Adjusted Life Years)	Hy?go	Both	50 to 54	Autism spectrum disorders	Percent	1990	0.00891521659264602	0.0125968376329702	0.00609249239408214
DALYs (Disability-Adjusted Life Years)	Hy?go	Male	50 to 54	Autism spectrum disorders	Rate	1990	358.737788526731	500.807358548726	242.067199674889
DALYs (Disability-Adjusted Life Years)	Hy?go	Female	50 to 54	Autism spectrum disorders	Rate	1990	141.275342379936	203.704305249559	94.6800986734457
DALYs (Disability-Adjusted Life Years)	Hy?go	Both	50 to 54	Autism spectrum disorders	Rate	1990	248.842914479468	345.79417814869	170.89877352312
DALYs (Disability-Adjusted Life Years)	Hy?go	Male	55 to 59	Autism spectrum disorders	Number	1990	582.877678564646	812.545552724748	384.106308846699
DALYs (Disability-Adjusted Life Years)	Hy?go	Female	55 to 59	Autism spectrum disorders	Number	1990	240.852596746024	346.939740583599	157.435469446632
DALYs (Disability-Adjusted Life Years)	Hy?go	Both	55 to 59	Autism spectrum disorders	Number	1990	823.730275310669	1150.93754675524	556.45074102944
DALYs (Disability-Adjusted Life Years)	Hy?go	Male	55 to 59	Autism spectrum disorders	Percent	1990	0.00765213661345842	0.010739492822237	0.0052483728968484
DALYs (Disability-Adjusted Life Years)	Hy?go	Female	55 to 59	Autism spectrum disorders	Percent	1990	0.0049000267504152	0.0072054748162663	0.0031460558433711
DALYs (Disability-Adjusted Life Years)	Hy?go	Both	55 to 59	Autism spectrum disorders	Percent	1990	0.00657085938936678	0.00928018028517637	0.0044865471941255
DALYs (Disability-Adjusted Life Years)	Hy?go	Male	55 to 59	Autism spectrum disorders	Rate	1990	345.819963373557	482.081375932214	227.889374635206
DALYs (Disability-Adjusted Life Years)	Hy?go	Female	55 to 59	Autism spectrum disorders	Rate	1990	136.969314423715	197.299506237778	89.5312261832069
DALYs (Disability-Adjusted Life Years)	Hy?go	Both	55 to 59	Autism spectrum disorders	Rate	1990	239.182763751453	334.192431174648	161.574037181976
DALYs (Disability-Adjusted Life Years)	Hy?go	Male	60 to 64	Autism spectrum disorders	Number	1990	471.987920828977	667.429742098874	324.029252034866
DALYs (Disability-Adjusted Life Years)	Hy?go	Female	60 to 64	Autism spectrum disorders	Number	1990	197.866943328491	287.740391927221	129.642016789888
DALYs (Disability-Adjusted Life Years)	Hy?go	Both	60 to 64	Autism spectrum disorders	Number	1990	669.854864157468	957.12701190173	456.149190344065
DALYs (Disability-Adjusted Life Years)	Hy?go	Male	60 to 64	Autism spectrum disorders	Percent	1990	0.00567746214182428	0.00807184838584742	0.00393694278753573
DALYs (Disability-Adjusted Life Years)	Hy?go	Female	60 to 64	Autism spectrum disorders	Percent	1990	0.00382828986410676	0.00563964736275014	0.00247683649508194
DALYs (Disability-Adjusted Life Years)	Hy?go	Both	60 to 64	Autism spectrum disorders	Percent	1990	0.00496724113814634	0.00703433557299119	0.00342211339206347
DALYs (Disability-Adjusted Life Years)	Hy?go	Male	60 to 64	Autism spectrum disorders	Rate	1990	329.257472056482	465.59714764059	226.041912703971
DALYs (Disability-Adjusted Life Years)	Hy?go	Female	60 to 64	Autism spectrum disorders	Rate	1990	129.939349028392	188.959300564551	85.1359958618225
DALYs (Disability-Adjusted Life Years)	Hy?go	Both	60 to 64	Autism spectrum disorders	Rate	1990	226.588942162393	323.76326387455	154.299637188268
DALYs (Disability-Adjusted Life Years)	Hy?go	Male	65 to 69	Autism spectrum disorders	Number	1990	286.693087835929	398.227406864603	193.325243883382
DALYs (Disability-Adjusted Life Years)	Hy?go	Female	65 to 69	Autism spectrum disorders	Number	1990	147.035672019644	209.754134804124	95.657362378429
DALYs (Disability-Adjusted Life Years)	Hy?go	Both	65 to 69	Autism spectrum disorders	Number	1990	433.728759855572	603.81996308827	294.342019839088
DALYs (Disability-Adjusted Life Years)	Hy?go	Male	65 to 69	Autism spectrum disorders	Percent	1990	0.0044285455725097	0.00624826005046005	0.00293986218129005
DALYs (Disability-Adjusted Life Years)	Hy?go	Female	65 to 69	Autism spectrum disorders	Percent	1990	0.00269305999460005	0.00387036056194657	0.00168584540795432
DALYs (Disability-Adjusted Life Years)	Hy?go	Both	65 to 69	Autism spectrum disorders	Percent	1990	0.0036339616061053	0.00512252238402967	0.00246010819633428
DALYs (Disability-Adjusted Life Years)	Hy?go	Male	65 to 69	Autism spectrum disorders	Rate	1990	303.466298745938	421.526023290643	204.635893590224
DALYs (Disability-Adjusted Life Years)	Hy?go	Female	65 to 69	Autism spectrum disorders	Rate	1990	117.846496961721	168.114238336668	76.6676882558794
DALYs (Disability-Adjusted Life Years)	Hy?go	Both	65 to 69	Autism spectrum disorders	Rate	1990	197.831412450355	275.413039714616	134.254637731765
DALYs (Disability-Adjusted Life Years)	Hy?go	Male	70 to 74	Autism spectrum disorders	Number	1990	173.704793747836	246.733780243492	115.144830288448
DALYs (Disability-Adjusted Life Years)	Hy?go	Female	70 to 74	Autism spectrum disorders	Number	1990	98.2648364334239	141.558731101796	65.0374699733886
DALYs (Disability-Adjusted Life Years)	Hy?go	Both	70 to 74	Autism spectrum disorders	Number	1990	271.96963018126	386.40985560428	183.434342581594
DALYs (Disability-Adjusted Life Years)	Hy?go	Male	70 to 74	Autism spectrum disorders	Percent	1990	0.00288106343275104	0.00410010263010677	0.00195374470334709
DALYs (Disability-Adjusted Life Years)	Hy?go	Female	70 to 74	Autism spectrum disorders	Percent	1990	0.00180350835560833	0.00260923703023256	0.00118031971881341
DALYs (Disability-Adjusted Life Years)	Hy?go	Both	70 to 74	Autism spectrum disorders	Percent	1990	0.00236921714612137	0.00331981133396883	0.00158909105416339
DALYs (Disability-Adjusted Life Years)	High-income Asia Pacific	Male	<5	Autism spectrum disorders	Number	1991	21790.0360430246	30394.1337581792	14920.0216848482
DALYs (Disability-Adjusted Life Years)	High-income Asia Pacific	Female	<5	Autism spectrum disorders	Number	1991	8901.51738086729	12377.4787287395	6118.51483463574
DALYs (Disability-Adjusted Life Years)	High-income Asia Pacific	Both	<5	Autism spectrum disorders	Number	1991	30691.5534238919	42845.6751883702	21109.0873949618
DALYs (Disability-Adjusted Life Years)	High-income Asia Pacific	Male	<5	Autism spectrum disorders	Percent	1991	0.0234350512174252	0.0323030479144089	0.0163194750149692
DALYs (Disability-Adjusted Life Years)	High-income Asia Pacific	Female	<5	Autism spectrum disorders	Percent	1991	0.011860923525489	0.0166107615318808	0.00824024297530992
DALYs (Disability-Adjusted Life Years)	High-income Asia Pacific	Both	<5	Autism spectrum disorders	Percent	1991	0.0182648455066592	0.0253455242418348	0.0126898834795785
DALYs (Disability-Adjusted Life Years)	High-income Asia Pacific	Male	<5	Autism spectrum disorders	Rate	1991	417.553336001026	582.430057505655	285.906127709701
DALYs (Disability-Adjusted Life Years)	High-income Asia Pacific	Female	<5	Autism spectrum disorders	Rate	1991	183.288821850476	254.861435034231	125.984742547992
DALYs (Disability-Adjusted Life Years)	High-income Asia Pacific	Both	<5	Autism spectrum disorders	Rate	1991	304.629113623313	425.264888842843	209.518315795592
DALYs (Disability-Adjusted Life Years)	High-income Asia Pacific	Male	5 to 9	Autism spectrum disorders	Number	1991	24353.0062996544	33800.4548542263	16660.3727043592
DALYs (Disability-Adjusted Life Years)	High-income Asia Pacific	Female	5 to 9	Autism spectrum disorders	Number	1991	10071.5747639447	14120.6506155981	6881.73142252108
DALYs (Disability-Adjusted Life Years)	High-income Asia Pacific	Both	5 to 9	Autism spectrum disorders	Number	1991	34424.5810635991	47760.0420149374	23567.1151062461
DALYs (Disability-Adjusted Life Years)	High-income Asia Pacific	Male	5 to 9	Autism spectrum disorders	Percent	1991	0.0619586443931139	0.0842254287260504	0.0433777009846478
DALYs (Disability-Adjusted Life Years)	High-income Asia Pacific	Female	5 to 9	Autism spectrum disorders	Percent	1991	0.0329122239103027	0.0463914917940808	0.0222193594358192
DALYs (Disability-Adjusted Life Years)	High-income Asia Pacific	Both	5 to 9	Autism spectrum disorders	Percent	1991	0.0492384139666593	0.0677014398738149	0.0340939615828545
DALYs (Disability-Adjusted Life Years)	High-income Asia Pacific	Male	5 to 9	Autism spectrum disorders	Rate	1991	412.530555570927	572.56669866512	282.220302626273
DALYs (Disability-Adjusted Life Years)	High-income Asia Pacific	Female	5 to 9	Autism spectrum disorders	Rate	1991	180.478755329291	253.036640969616	123.317986586699
DALYs (Disability-Adjusted Life Years)	High-income Asia Pacific	Both	5 to 9	Autism spectrum disorders	Rate	1991	299.76650333483	415.890632553875	205.220556672484
DALYs (Disability-Adjusted Life Years)	High-income Asia Pacific	Male	10 to 14	Autism spectrum disorders	Number	1991	26992.4389359885	37745.400026169	18446.9077803464
DALYs (Disability-Adjusted Life Years)	High-income Asia Pacific	Female	10 to 14	Autism spectrum disorders	Number	1991	11095.478685377	15524.8464273083	7572.59226324444
DALYs (Disability-Adjusted Life Years)	High-income Asia Pacific	Both	10 to 14	Autism spectrum disorders	Number	1991	38087.9176213655	53488.4127067232	26105.0963467947
DALYs (Disability-Adjusted Life Years)	High-income Asia Pacific	Male	10 to 14	Autism spectrum disorders	Percent	1991	0.0603434192294743	0.0836619160515205	0.0413836324951107
DALYs (Disability-Adjusted Life Years)	High-income Asia Pacific	Female	10 to 14	Autism spectrum disorders	Percent	1991	0.0272285736258364	0.0395505985838176	0.0178985374322196
DALYs (Disability-Adjusted Life Years)	High-income Asia Pacific	Both	10 to 14	Autism spectrum disorders	Percent	1991	0.0445485978025475	0.062880910620137	0.0300459148015833
DALYs (Disability-Adjusted Life Years)	High-income Asia Pacific	Male	10 to 14	Autism spectrum disorders	Rate	1991	408.026913876698	570.572341470969	278.849750110851
DALYs (Disability-Adjusted Life Years)	High-income Asia Pacific	Female	10 to 14	Autism spectrum disorders	Rate	1991	177.441806232528	248.277417284823	121.102882277937
DALYs (Disability-Adjusted Life Years)	High-income Asia Pacific	Both	10 to 14	Autism spectrum disorders	Rate	1991	295.980638882069	415.657656139304	202.862313755583
DALYs (Disability-Adjusted Life Years)	High-income Asia Pacific	Male	15 to 19	Autism spectrum disorders	Number	1991	30699.022382347	42296.9460097691	20982.1069086911
DALYs (Disability-Adjusted Life Years)	High-income Asia Pacific	Female	15 to 19	Autism spectrum disorders	Number	1991	12607.6755910561	17451.92721838	8688.19500924293
DALYs (Disability-Adjusted Life Years)	High-income Asia Pacific	Both	15 to 19	Autism spectrum disorders	Number	1991	43306.6979734032	60267.6361662712	29691.7755372436
DALYs (Disability-Adjusted Life Years)	High-income Asia Pacific	Male	15 to 19	Autism spectrum disorders	Percent	1991	0.0346118580891966	0.0478949473158889	0.0240899233841238
DALYs (Disability-Adjusted Life Years)	High-income Asia Pacific	Female	15 to 19	Autism spectrum disorders	Percent	1991	0.01830563352578	0.0264560674185344	0.0120977987981128
DALYs (Disability-Adjusted Life Years)	High-income Asia Pacific	Both	15 to 19	Autism spectrum disorders	Percent	1991	0.0274675266387863	0.0387129505942631	0.0187434273132356
DALYs (Disability-Adjusted Life Years)	High-income Asia Pacific	Male	15 to 19	Autism spectrum disorders	Rate	1991	404.762012518525	557.67889860057	276.645937237541
DALYs (Disability-Adjusted Life Years)	High-income Asia Pacific	Female	15 to 19	Autism spectrum disorders	Rate	1991	174.811016787365	241.978715260434	120.465679231951
DALYs (Disability-Adjusted Life Years)	High-income Asia Pacific	Both	15 to 19	Autism spectrum disorders	Rate	1991	292.679332699277	407.306314310551	200.665704326713
DALYs (Disability-Adjusted Life Years)	High-income Asia Pacific	Male	20 to 24	Autism spectrum disorders	Number	1991	29733.8161590334	41551.7588306113	20327.7205223364
DALYs (Disability-Adjusted Life Years)	High-income Asia Pacific	Female	20 to 24	Autism spectrum disorders	Number	1991	12295.7513388518	17471.6919364537	8498.96153439029
DALYs (Disability-Adjusted Life Years)	High-income Asia Pacific	Both	20 to 24	Autism spectrum disorders	Number	1991	42029.5674978853	58989.4002417597	28930.9613819239
DALYs (Disability-Adjusted Life Years)	High-income Asia Pacific	Male	20 to 24	Autism spectrum disorders	Percent	1991	0.0309485982640807	0.0428017161625604	0.0212778445509889
DALYs (Disability-Adjusted Life Years)	High-income Asia Pacific	Female	20 to 24	Autism spectrum disorders	Percent	1991	0.0151219156925279	0.022190063967799	0.00980338425881478
DALYs (Disability-Adjusted Life Years)	High-income Asia Pacific	Both	20 to 24	Autism spectrum disorders	Percent	1991	0.0236773385754317	0.0335669970786775	0.0160992705053091
DALYs (Disability-Adjusted Life Years)	High-income Asia Pacific	Male	20 to 24	Autism spectrum disorders	Rate	1991	399.977407676385	558.951622374008	273.447206204778
DALYs (Disability-Adjusted Life Years)	High-income Asia Pacific	Female	20 to 24	Autism spectrum disorders	Rate	1991	173.930215668796	247.146763370534	120.222520112816
DALYs (Disability-Adjusted Life Years)	High-income Asia Pacific	Both	20 to 24	Autism spectrum disorders	Rate	1991	289.794473983562	406.732765321144	199.479395926099
DALYs (Disability-Adjusted Life Years)	High-income Asia Pacific	Male	25 to 29	Autism spectrum disorders	Number	1991	25692.7181838169	35962.0717681456	17703.9239887926
DALYs (Disability-Adjusted Life Years)	High-income Asia Pacific	Female	25 to 29	Autism spectrum disorders	Number	1991	10968.719400635	15404.6831895847	7577.70665192795
DALYs (Disability-Adjusted Life Years)	High-income Asia Pacific	Both	25 to 29	Autism spectrum disorders	Number	1991	36661.4375844519	51238.7199980327	25330.3914389507
DALYs (Disability-Adjusted Life Years)	High-income Asia Pacific	Male	25 to 29	Autism spectrum disorders	Percent	1991	0.0280831409935895	0.0390013990283654	0.0197133657213957
DALYs (Disability-Adjusted Life Years)	High-income Asia Pacific	Female	25 to 29	Autism spectrum disorders	Percent	1991	0.0133875027731275	0.0201242442066467	0.00880838728584069
DALYs (Disability-Adjusted Life Years)	High-income Asia Pacific	Both	25 to 29	Autism spectrum disorders	Percent	1991	0.0211288531397304	0.0304107098363286	0.0146224217045846
DALYs (Disability-Adjusted Life Years)	High-income Asia Pacific	Male	25 to 29	Autism spectrum disorders	Rate	1991	395.388382144639	553.424720313658	272.447851311794
DALYs (Disability-Adjusted Life Years)	High-income Asia Pacific	Female	25 to 29	Autism spectrum disorders	Rate	1991	171.989872330054	241.545926948248	118.818683568863
DALYs (Disability-Adjusted Life Years)	High-income Asia Pacific	Both	25 to 29	Autism spectrum disorders	Rate	1991	284.735000862157	397.951033676952	196.731211415103
DALYs (Disability-Adjusted Life Years)	High-income Asia Pacific	Male	30 to 34	Autism spectrum disorders	Number	1991	25179.2700927483	35250.8634767837	17494.6661780134
DALYs (Disability-Adjusted Life Years)	High-income Asia Pacific	Female	30 to 34	Autism spectrum disorders	Number	1991	10670.6124466672	15095.3164455524	7315.90262348601
DALYs (Disability-Adjusted Life Years)	High-income Asia Pacific	Both	30 to 34	Autism spectrum disorders	Number	1991	35849.8825394155	50167.0737148285	25052.1549237931
DALYs (Disability-Adjusted Life Years)	High-income Asia Pacific	Male	30 to 34	Autism spectrum disorders	Percent	1991	0.0245658304546739	0.0340864946692519	0.0169461593007022
DALYs (Disability-Adjusted Life Years)	High-income Asia Pacific	Female	30 to 34	Autism spectrum disorders	Percent	1991	0.0119817877586349	0.0177505370945481	0.00779556792071589
DALYs (Disability-Adjusted Life Years)	High-income Asia Pacific	Both	30 to 34	Autism spectrum disorders	Percent	1991	0.0187071002539565	0.0266122034664016	0.0126488241906128
DALYs (Disability-Adjusted Life Years)	High-income Asia Pacific	Male	30 to 34	Autism spectrum disorders	Rate	1991	390.28977866925	546.403912963951	271.175032689916
DALYs (Disability-Adjusted Life Years)	High-income Asia Pacific	Female	30 to 34	Autism spectrum disorders	Rate	1991	170.153276975392	240.70947876975	116.659171311935
DALYs (Disability-Adjusted Life Years)	High-income Asia Pacific	Both	30 to 34	Autism spectrum disorders	Rate	1991	281.780966901576	394.314445031861	196.910559738464
DALYs (Disability-Adjusted Life Years)	High-income Asia Pacific	Male	35 to 39	Autism spectrum disorders	Number	1991	24820.849541068	34561.7138324852	17553.4419330099
DALYs (Disability-Adjusted Life Years)	High-income Asia Pacific	Female	35 to 39	Autism spectrum disorders	Number	1991	10370.1411786845	14761.8853255927	7077.66692226258
DALYs (Disability-Adjusted Life Years)	High-income Asia Pacific	Both	35 to 39	Autism spectrum disorders	Number	1991	35190.9907197524	49587.9776354062	24639.4456375641
DALYs (Disability-Adjusted Life Years)	High-income Asia Pacific	Male	35 to 39	Autism spectrum disorders	Percent	1991	0.0212339064411251	0.0294165902638671	0.0146927312338376
DALYs (Disability-Adjusted Life Years)	High-income Asia Pacific	Female	35 to 39	Autism spectrum disorders	Percent	1991	0.0105898923675228	0.0155225271279451	0.00700323237379814
DALYs (Disability-Adjusted Life Years)	High-income Asia Pacific	Both	35 to 39	Autism spectrum disorders	Percent	1991	0.0163750414767777	0.0230940050398252	0.0111567966247607
DALYs (Disability-Adjusted Life Years)	High-income Asia Pacific	Male	35 to 39	Autism spectrum disorders	Rate	1991	387.584809020046	539.691247594296	274.1021183821
DALYs (Disability-Adjusted Life Years)	High-income Asia Pacific	Female	35 to 39	Autism spectrum disorders	Rate	1991	166.650139225834	237.226302164758	113.739452305003
DALYs (Disability-Adjusted Life Years)	High-income Asia Pacific	Both	35 to 39	Autism spectrum disorders	Rate	1991	278.703417822925	392.723778650461	195.137947866776
DALYs (Disability-Adjusted Life Years)	High-income Asia Pacific	Male	40 to 44	Autism spectrum disorders	Number	1991	27937.7519359285	39013.9256117852	19462.8606468794
DALYs (Disability-Adjusted Life Years)	High-income Asia Pacific	Female	40 to 44	Autism spectrum disorders	Number	1991	11543.929421148	16154.1558567003	7926.23649068432
DALYs (Disability-Adjusted Life Years)	High-income Asia Pacific	Both	40 to 44	Autism spectrum disorders	Number	1991	39481.6813570766	55502.3747438059	27332.6983849048
DALYs (Disability-Adjusted Life Years)	High-income Asia Pacific	Male	40 to 44	Autism spectrum disorders	Percent	1991	0.0177120410784945	0.0246007441915527	0.0124008531657679
DALYs (Disability-Adjusted Life Years)	High-income Asia Pacific	Female	40 to 44	Autism spectrum disorders	Percent	1991	0.00904021746847462	0.0131769616196633	0.0060139206281614
DALYs (Disability-Adjusted Life Years)	High-income Asia Pacific	Both	40 to 44	Autism spectrum disorders	Percent	1991	0.0138260465638582	0.0196243733764725	0.00963059880389659
DALYs (Disability-Adjusted Life Years)	High-income Asia Pacific	Male	40 to 44	Autism spectrum disorders	Rate	1991	384.840561621407	537.414072468254	268.099532105582
DALYs (Disability-Adjusted Life Years)	High-income Asia Pacific	Female	40 to 44	Autism spectrum disorders	Rate	1991	162.798402646362	227.814176059788	111.779844852204
DALYs (Disability-Adjusted Life Years)	High-income Asia Pacific	Both	40 to 44	Autism spectrum disorders	Rate	1991	275.124069729827	386.762637616214	190.465120984647
DALYs (Disability-Adjusted Life Years)	High-income Asia Pacific	Male	45 to 49	Autism spectrum disorders	Number	1991	20922.4800416417	29166.0657905305	14620.419463556
DALYs (Disability-Adjusted Life Years)	High-income Asia Pacific	Female	45 to 49	Autism spectrum disorders	Number	1991	8853.71161579956	12343.0138850626	6036.28300175036
DALYs (Disability-Adjusted Life Years)	High-income Asia Pacific	Both	45 to 49	Autism spectrum disorders	Number	1991	29776.1916574413	41315.4105554148	20537.4727858825
DALYs (Disability-Adjusted Life Years)	High-income Asia Pacific	Male	45 to 49	Autism spectrum disorders	Percent	1991	0.0132168091253829	0.0181484904628522	0.00921031742765057
DALYs (Disability-Adjusted Life Years)	High-income Asia Pacific	Female	45 to 49	Autism spectrum disorders	Percent	1991	0.00755814605764763	0.010709502708903	0.00508807031652976
DALYs (Disability-Adjusted Life Years)	High-income Asia Pacific	Both	45 to 49	Autism spectrum disorders	Percent	1991	0.0108061090658711	0.0149401652008305	0.00757678616362096
DALYs (Disability-Adjusted Life Years)	High-income Asia Pacific	Male	45 to 49	Autism spectrum disorders	Rate	1991	374.898816768612	522.611255114258	261.975537634107
DALYs (Disability-Adjusted Life Years)	High-income Asia Pacific	Female	45 to 49	Autism spectrum disorders	Rate	1991	159.203739036834	221.946912973636	108.541916143759
DALYs (Disability-Adjusted Life Years)	High-income Asia Pacific	Both	45 to 49	Autism spectrum disorders	Rate	1991	267.240874232137	370.805191043611	184.323510708139
DALYs (Disability-Adjusted Life Years)	High-income Asia Pacific	Male	50 to 54	Autism spectrum disorders	Number	1991	19193.753094563	26657.1583674531	13149.9074493579
DALYs (Disability-Adjusted Life Years)	High-income Asia Pacific	Female	50 to 54	Autism spectrum disorders	Number	1991	8328.44875372135	11415.8193267178	5733.50317668161
DALYs (Disability-Adjusted Life Years)	High-income Asia Pacific	Both	50 to 54	Autism spectrum disorders	Number	1991	27522.2018482843	37952.0265713062	19038.4805048276
DALYs (Disability-Adjusted Life Years)	High-income Asia Pacific	Male	50 to 54	Autism spectrum disorders	Percent	1991	0.00991530193936963	0.0135782332134271	0.00684245805380207
DALYs (Disability-Adjusted Life Years)	High-income Asia Pacific	Female	50 to 54	Autism spectrum disorders	Percent	1991	0.00626051546519027	0.00880812426226374	0.00425802576080937
DALYs (Disability-Adjusted Life Years)	High-income Asia Pacific	Both	50 to 54	Autism spectrum disorders	Percent	1991	0.0084240271623814	0.0117133584604406	0.00583905788916941
DALYs (Disability-Adjusted Life Years)	High-income Asia Pacific	Male	50 to 54	Autism spectrum disorders	Rate	1991	364.953890508656	506.864582876353	250.034991063387
DALYs (Disability-Adjusted Life Years)	High-income Asia Pacific	Female	50 to 54	Autism spectrum disorders	Rate	1991	155.356614690207	212.947584473215	106.951206663402
DALYs (Disability-Adjusted Life Years)	High-income Asia Pacific	Both	50 to 54	Autism spectrum disorders	Rate	1991	259.152352267087	357.360832300928	179.268614975466
DALYs (Disability-Adjusted Life Years)	High-income Asia Pacific	Male	55 to 59	Autism spectrum disorders	Number	1991	16839.0466188096	23293.6470968991	11697.3145587184
DALYs (Disability-Adjusted Life Years)	High-income Asia Pacific	Female	55 to 59	Autism spectrum disorders	Number	1991	7508.62207589237	10308.372478343	5178.40773033784
DALYs (Disability-Adjusted Life Years)	High-income Asia Pacific	Both	55 to 59	Autism spectrum disorders	Number	1991	24347.668694702	33518.6236028111	16835.4214526294
DALYs (Disability-Adjusted Life Years)	High-income Asia Pacific	Male	55 to 59	Autism spectrum disorders	Percent	1991	0.00740063319190601	0.0101727109296212	0.0051459527771461
DALYs (Disability-Adjusted Life Years)	High-income Asia Pacific	Female	55 to 59	Autism spectrum disorders	Percent	1991	0.00512879940021917	0.00727566352011983	0.00353541870673578
DALYs (Disability-Adjusted Life Years)	High-income Asia Pacific	Both	55 to 59	Autism spectrum disorders	Percent	1991	0.00650923163166872	0.00898880110787348	0.00451025723548567
DALYs (Disability-Adjusted Life Years)	High-income Asia Pacific	Male	55 to 59	Autism spectrum disorders	Rate	1991	353.25493348337	488.661617374979	245.390025333052
DALYs (Disability-Adjusted Life Years)	High-income Asia Pacific	Female	55 to 59	Autism spectrum disorders	Rate	1991	150.095710600899	206.062107885721	103.515236245776
DALYs (Disability-Adjusted Life Years)	High-income Asia Pacific	Both	55 to 59	Autism spectrum disorders	Rate	1991	249.22425507508	343.098721413534	172.328423842878
DALYs (Disability-Adjusted Life Years)	High-income Asia Pacific	Male	60 to 64	Autism spectrum disorders	Number	1991	13284.3602939186	18529.1711849209	9197.33679857886
DALYs (Disability-Adjusted Life Years)	High-income Asia Pacific	Female	60 to 64	Autism spectrum disorders	Number	1991	6182.94223189442	8442.33653314774	4185.5713440439
DALYs (Disability-Adjusted Life Years)	High-income Asia Pacific	Both	60 to 64	Autism spectrum disorders	Number	1991	19467.302525813	26786.5786534773	13461.6978450876
DALYs (Disability-Adjusted Life Years)	High-income Asia Pacific	Male	60 to 64	Autism spectrum disorders	Percent	1991	0.0057433467760025	0.00788443100171222	0.00402553322828072
DALYs (Disability-Adjusted Life Years)	High-income Asia Pacific	Female	60 to 64	Autism spectrum disorders	Percent	1991	0.0040256129554598	0.00570802117250512	0.00274546166638949
DALYs (Disability-Adjusted Life Years)	High-income Asia Pacific	Both	60 to 64	Autism spectrum disorders	Percent	1991	0.00505670757106121	0.00704902262052288	0.0034951264389036
DALYs (Disability-Adjusted Life Years)	High-income Asia Pacific	Male	60 to 64	Autism spectrum disorders	Rate	1991	339.126194551885	473.016929164385	234.791721957581
DALYs (Disability-Adjusted Life Years)	High-income Asia Pacific	Female	60 to 64	Autism spectrum disorders	Rate	1991	142.479258617351	194.544572005894	96.4519931810337
DALYs (Disability-Adjusted Life Years)	High-income Asia Pacific	Both	60 to 64	Autism spectrum disorders	Rate	1991	235.773808597264	324.419557360155	163.038292897198
DALYs (Disability-Adjusted Life Years)	High-income Asia Pacific	Male	65 to 69	Autism spectrum disorders	Number	1991	8838.64122563346	12146.0484811364	6205.70304337897
DALYs (Disability-Adjusted Life Years)	High-income Asia Pacific	Female	65 to 69	Autism spectrum disorders	Number	1991	4673.87277781836	6448.16539948913	3202.38926993034
DALYs (Disability-Adjusted Life Years)	High-income Asia Pacific	Both	65 to 69	Autism spectrum disorders	Number	1991	13512.5140034518	18528.2203598154	9418.88162955318
DALYs (Disability-Adjusted Life Years)	High-income Asia Pacific	Male	65 to 69	Autism spectrum disorders	Percent	1991	0.00429669020228762	0.00588575557819957	0.00301665325155728
DALYs (Disability-Adjusted Life Years)	High-income Asia Pacific	Female	65 to 69	Autism spectrum disorders	Percent	1991	0.00290519511061886	0.00413692607164174	0.00195982917833653
DALYs (Disability-Adjusted Life Years)	High-income Asia Pacific	Both	65 to 69	Autism spectrum disorders	Percent	1991	0.00368541406234416	0.00512096362016346	0.00256304490891287
DALYs (Disability-Adjusted Life Years)	High-income Asia Pacific	Male	65 to 69	Autism spectrum disorders	Rate	1991	311.970783757561	428.709817209022	219.037971197984
DALYs (Disability-Adjusted Life Years)	High-income Asia Pacific	Female	65 to 69	Autism spectrum disorders	Rate	1991	128.815384917405	177.716199698101	88.2602129050669
DALYs (Disability-Adjusted Life Years)	High-income Asia Pacific	Both	65 to 69	Autism spectrum disorders	Rate	1991	209.123066377662	286.747399867695	145.768981828046
DALYs (Disability-Adjusted Life Years)	High-income Asia Pacific	Male	70 to 74	Autism spectrum disorders	Number	1991	5126.86275285903	7107.37572492446	3539.56181374399
DALYs (Disability-Adjusted Life Years)	High-income Asia Pacific	Female	70 to 74	Autism spectrum disorders	Number	1991	3021.39194037746	4138.84097013589	2044.25546464295
DALYs (Disability-Adjusted Life Years)	High-income Asia Pacific	Both	70 to 74	Autism spectrum disorders	Number	1991	8148.2546932365	11244.0507950407	5581.76897046587
DALYs (Disability-Adjusted Life Years)	High-income Asia Pacific	Male	70 to 74	Autism spectrum disorders	Percent	1991	0.00290489889844544	0.00402412859450972	0.00202904838418421
DALYs (Disability-Adjusted Life Years)	High-income Asia Pacific	Female	70 to 74	Autism spectrum disorders	Percent	1991	0.00187899526677913	0.00261026374634141	0.00125699445861007
DALYs (Disability-Adjusted Life Years)	High-income Asia Pacific	Both	70 to 74	Autism spectrum disorders	Percent	1991	0.00241558114258074	0.00336781506529909	0.00164240060978705
DALYs (Disability-Adjusted Life Years)	High-income Asia Pacific	Male	70 to 74	Autism spectrum disorders	Rate	1991	275.354959717564	381.724897032362	190.103762792907
DALYs (Disability-Adjusted Life Years)	High-income Asia Pacific	Female	70 to 74	Autism spectrum disorders	Rate	1991	109.991718187374	150.671689933968	74.4197295177518
DALYs (Disability-Adjusted Life Years)	High-income Asia Pacific	Both	70 to 74	Autism spectrum disorders	Rate	1991	176.796322655181	243.967193853346	121.110135242617
DALYs (Disability-Adjusted Life Years)	High-income Asia Pacific	Male	75 to 79	Autism spectrum disorders	Number	1991	3257.373758768	4523.80920795722	2284.44917169765
DALYs (Disability-Adjusted Life Years)	High-income Asia Pacific	Female	75 to 79	Autism spectrum disorders	Number	1991	1927.18271621065	2698.5926952997	1328.49163779794
DALYs (Disability-Adjusted Life Years)	High-income Asia Pacific	Both	75 to 79	Autism spectrum disorders	Number	1991	5184.55647497865	7212.33966650762	3576.60537863527
DALYs (Disability-Adjusted Life Years)	High-income Asia Pacific	Male	75 to 79	Autism spectrum disorders	Percent	1991	0.00193758553983473	0.00272035642490247	0.00136722930038686
DALYs (Disability-Adjusted Life Years)	High-income Asia Pacific	Female	75 to 79	Autism spectrum disorders	Percent	1991	0.00112469957721713	0.00157716834621009	0.000777713585891571
DALYs (Disability-Adjusted Life Years)	High-income Asia Pacific	Both	75 to 79	Autism spectrum disorders	Percent	1991	0.00152718783036035	0.00213792907064869	0.00107345836252007
DALYs (Disability-Adjusted Life Years)	High-income Asia Pacific	Male	75 to 79	Autism spectrum disorders	Rate	1991	235.474285345728	327.024412662748	165.141944385774
DALYs (Disability-Adjusted Life Years)	High-income Asia Pacific	Female	75 to 79	Autism spectrum disorders	Rate	1991	89.1107950689405	124.779938416128	61.4279824589678
DALYs (Disability-Adjusted Life Years)	High-income Asia Pacific	Both	75 to 79	Autism spectrum disorders	Rate	1991	146.208332468387	203.393320320622	100.862920643541
DALYs (Disability-Adjusted Life Years)	High-income Asia Pacific	Male	80 to 84	Autism spectrum disorders	Number	1991	1528.89739624314	2123.37134901313	1042.96156688406
DALYs (Disability-Adjusted Life Years)	High-income Asia Pacific	Female	80 to 84	Autism spectrum disorders	Number	1991	961.683158369756	1349.18582624138	645.777436890197
DALYs (Disability-Adjusted Life Years)	High-income Asia Pacific	Both	80 to 84	Autism spectrum disorders	Number	1991	2490.5805546129	3472.08197650295	1691.40769677709
DALYs (Disability-Adjusted Life Years)	High-income Asia Pacific	Male	80 to 84	Autism spectrum disorders	Percent	1991	0.00125046775657288	0.00174288729035144	0.000865144737556285
DALYs (Disability-Adjusted Life Years)	High-income Asia Pacific	Female	80 to 84	Autism spectrum disorders	Percent	1991	0.000639349471818128	0.000902668451749046	0.000422752305705457
DALYs (Disability-Adjusted Life Years)	High-income Asia Pacific	Both	80 to 84	Autism spectrum disorders	Percent	1991	0.000913348164887694	0.00127843116565682	0.000619001544967415
DALYs (Disability-Adjusted Life Years)	High-income Asia Pacific	Male	80 to 84	Autism spectrum disorders	Rate	1991	193.89036848517	269.279844613939	132.265384855729
DALYs (Disability-Adjusted Life Years)	High-income Asia Pacific	Female	80 to 84	Autism spectrum disorders	Rate	1991	68.6648729498676	96.3328436588956	46.1089759886462
DALYs (Disability-Adjusted Life Years)	High-income Asia Pacific	Both	80 to 84	Autism spectrum disorders	Rate	1991	113.772773835279	158.608962363644	77.2655776952296
DALYs (Disability-Adjusted Life Years)	High-income Asia Pacific	Male	85 to 89	Autism spectrum disorders	Number	1991	466.837852836873	665.293834635694	311.952315681875
DALYs (Disability-Adjusted Life Years)	High-income Asia Pacific	Female	85 to 89	Autism spectrum disorders	Number	1991	324.889225748211	461.294747163126	209.58265107379
DALYs (Disability-Adjusted Life Years)	High-income Asia Pacific	Both	85 to 89	Autism spectrum disorders	Number	1991	791.727078585084	1132.97531328853	525.062622974277
DALYs (Disability-Adjusted Life Years)	High-income Asia Pacific	Male	85 to 89	Autism spectrum disorders	Percent	1991	0.000783584614806329	0.00110692756017055	0.000526807412318705
DALYs (Disability-Adjusted Life Years)	High-income Asia Pacific	Female	85 to 89	Autism spectrum disorders	Percent	1991	0.000342297986636977	0.000489334253507803	0.000222475367663194
DALYs (Disability-Adjusted Life Years)	High-income Asia Pacific	Both	85 to 89	Autism spectrum disorders	Percent	1991	0.000512475944191473	0.00072989690837	0.000339497317519284
DALYs (Disability-Adjusted Life Years)	High-income Asia Pacific	Male	85 to 89	Autism spectrum disorders	Rate	1991	153.352983801428	218.544391861317	102.474163401434
DALYs (Disability-Adjusted Life Years)	High-income Asia Pacific	Female	85 to 89	Autism spectrum disorders	Rate	1991	50.3170502122586	71.4427845435743	32.4590043065046
DALYs (Disability-Adjusted Life Years)	High-income Asia Pacific	Both	85 to 89	Autism spectrum disorders	Rate	1991	83.3305154569105	119.247426809012	55.2636637082027
DALYs (Disability-Adjusted Life Years)	High-income Asia Pacific	Male	90 to 94	Autism spectrum disorders	Number	1991	100.253849333505	148.085899334899	65.5281883960417
DALYs (Disability-Adjusted Life Years)	High-income Asia Pacific	Female	90 to 94	Autism spectrum disorders	Number	1991	78.4447233584022	116.41119285013	50.3914778586016
DALYs (Disability-Adjusted Life Years)	High-income Asia Pacific	Both	90 to 94	Autism spectrum disorders	Number	1991	178.698572691907	266.490847174415	117.701562003719
DALYs (Disability-Adjusted Life Years)	High-income Asia Pacific	Male	90 to 94	Autism spectrum disorders	Percent	1991	0.000482075570281098	0.000712908719776445	0.000310205182714267
DALYs (Disability-Adjusted Life Years)	High-income Asia Pacific	Female	90 to 94	Autism spectrum disorders	Percent	1991	0.000176021804357118	0.000259696643547389	0.000111965004202467
DALYs (Disability-Adjusted Life Years)	High-income Asia Pacific	Both	90 to 94	Autism spectrum disorders	Percent	1991	0.000273392145434694	0.000404056194622903	0.000177182002012906
DALYs (Disability-Adjusted Life Years)	High-income Asia Pacific	Male	90 to 94	Autism spectrum disorders	Rate	1991	117.401503512482	173.414859843242	76.7362838563192
DALYs (Disability-Adjusted Life Years)	High-income Asia Pacific	Female	90 to 94	Autism spectrum disorders	Rate	1991	34.9807091002817	51.9110259909025	22.4709776851578
DALYs (Disability-Adjusted Life Years)	High-income Asia Pacific	Both	90 to 94	Autism spectrum disorders	Rate	1991	57.7107164616869	86.0632376030944	38.0117276236194
DALYs (Disability-Adjusted Life Years)	High-income Asia Pacific	Male	95 plus	Autism spectrum disorders	Number	1991	13.4799574017298	20.6631628156746	8.37350937871541
DALYs (Disability-Adjusted Life Years)	High-income Asia Pacific	Female	95 plus	Autism spectrum disorders	Number	1991	11.0246144886528	16.9920496270605	6.50759706294221
DALYs (Disability-Adjusted Life Years)	High-income Asia Pacific	Both	95 plus	Autism spectrum disorders	Number	1991	24.5045718903826	37.8124731460202	15.1919030521022
DALYs (Disability-Adjusted Life Years)	High-income Asia Pacific	Male	95 plus	Autism spectrum disorders	Percent	1991	0.000322765555623835	0.000493727527437773	0.000200407093330252
DALYs (Disability-Adjusted Life Years)	High-income Asia Pacific	Female	95 plus	Autism spectrum disorders	Percent	1991	9.67351514562123e-05	0.000149384744377851	5.67484546681965e-05
DALYs (Disability-Adjusted Life Years)	High-income Asia Pacific	Both	95 plus	Autism spectrum disorders	Percent	1991	0.000157349042294751	0.000242873243594529	9.62766036855265e-05
DALYs (Disability-Adjusted Life Years)	High-income Asia Pacific	Male	95 plus	Autism spectrum disorders	Rate	1991	86.7552524532378	132.985428153221	53.8908171903267
DALYs (Disability-Adjusted Life Years)	High-income Asia Pacific	Female	95 plus	Autism spectrum disorders	Rate	1991	23.7812742872914	36.653671046757	14.0375838868822
DALYs (Disability-Adjusted Life Years)	High-income Asia Pacific	Both	95 plus	Autism spectrum disorders	Rate	1991	39.5897205825341	61.0900387520357	24.5441217924613
DALYs (Disability-Adjusted Life Years)	Fukui	Male	<5	Autism spectrum disorders	Number	1990	101.313729793074	140.084300081191	69.5303475599646
DALYs (Disability-Adjusted Life Years)	Fukui	Female	<5	Autism spectrum disorders	Number	1990	38.1782209232397	54.5757160800966	25.7753403341017
DALYs (Disability-Adjusted Life Years)	Fukui	Both	<5	Autism spectrum disorders	Number	1990	139.491950716314	194.571983253662	96.1584288838149
DALYs (Disability-Adjusted Life Years)	Fukui	Male	<5	Autism spectrum disorders	Percent	1990	0.0278186073679519	0.0388057074299358	0.0193427964669643
DALYs (Disability-Adjusted Life Years)	Fukui	Female	<5	Autism spectrum disorders	Percent	1990	0.0133745236685997	0.01922985496335	0.00894634947488531
DALYs (Disability-Adjusted Life Years)	Fukui	Both	<5	Autism spectrum disorders	Percent	1990	0.0214693167219721	0.0303459333119037	0.0147435332908411
DALYs (Disability-Adjusted Life Years)	Fukui	Male	<5	Autism spectrum disorders	Rate	1990	414.690305832673	573.383305122345	284.596778276588
DALYs (Disability-Adjusted Life Years)	Fukui	Female	<5	Autism spectrum disorders	Rate	1990	165.194650162729	236.145532903658	111.528201847807
DALYs (Disability-Adjusted Life Years)	Fukui	Both	<5	Autism spectrum disorders	Rate	1990	293.406408576239	409.261369726736	202.258977154258
DALYs (Disability-Adjusted Life Years)	Fukui	Male	5 to 9	Autism spectrum disorders	Number	1990	112.358957344528	157.798061674308	75.0276008996449
DALYs (Disability-Adjusted Life Years)	Fukui	Female	5 to 9	Autism spectrum disorders	Number	1990	42.7837848496832	60.9116568886156	28.6265501856654
DALYs (Disability-Adjusted Life Years)	Fukui	Both	5 to 9	Autism spectrum disorders	Number	1990	155.142742194211	216.412237536857	104.325902442885
DALYs (Disability-Adjusted Life Years)	Fukui	Male	5 to 9	Autism spectrum disorders	Percent	1990	0.0721380814340834	0.10092924391028	0.0486394358763017
DALYs (Disability-Adjusted Life Years)	Fukui	Female	5 to 9	Autism spectrum disorders	Percent	1990	0.0344545853132438	0.0513011837743705	0.0220299750143049
DALYs (Disability-Adjusted Life Years)	Fukui	Both	5 to 9	Autism spectrum disorders	Percent	1990	0.055415096279264	0.0784476221061033	0.0378808211745077
DALYs (Disability-Adjusted Life Years)	Fukui	Male	5 to 9	Autism spectrum disorders	Rate	1990	412.20189403239	578.900529464174	275.247474046145
DALYs (Disability-Adjusted Life Years)	Fukui	Female	5 to 9	Autism spectrum disorders	Rate	1990	164.200586007185	233.77384191042	109.866304076769
DALYs (Disability-Adjusted Life Years)	Fukui	Both	5 to 9	Autism spectrum disorders	Rate	1990	290.997913715988	405.919791897194	195.681857417563
DALYs (Disability-Adjusted Life Years)	Fukui	Male	10 to 14	Autism spectrum disorders	Number	1990	122.94149029788	172.166013193456	81.6558078782294
DALYs (Disability-Adjusted Life Years)	Fukui	Female	10 to 14	Autism spectrum disorders	Number	1990	47.2385441903962	69.3088486995146	31.0480426776159
DALYs (Disability-Adjusted Life Years)	Fukui	Both	10 to 14	Autism spectrum disorders	Number	1990	170.180034488276	239.239729959702	114.561461387373
DALYs (Disability-Adjusted Life Years)	Fukui	Male	10 to 14	Autism spectrum disorders	Percent	1990	0.0683718126385106	0.0968390774479945	0.0461950085506773
DALYs (Disability-Adjusted Life Years)	Fukui	Female	10 to 14	Autism spectrum disorders	Percent	1990	0.0266682457205966	0.0397826496911353	0.0168843928804335
DALYs (Disability-Adjusted Life Years)	Fukui	Both	10 to 14	Autism spectrum disorders	Percent	1990	0.0476834056869665	0.0695343426836937	0.0313179540072233
DALYs (Disability-Adjusted Life Years)	Fukui	Male	10 to 14	Autism spectrum disorders	Rate	1990	405.166492763508	567.391037554971	269.105224051148
DALYs (Disability-Adjusted Life Years)	Fukui	Female	10 to 14	Autism spectrum disorders	Rate	1990	161.664391022981	237.195557347192	106.255664689869
DALYs (Disability-Adjusted Life Years)	Fukui	Both	10 to 14	Autism spectrum disorders	Rate	1990	285.711566722446	401.654390743176	192.334751355654
DALYs (Disability-Adjusted Life Years)	Fukui	Male	15 to 19	Autism spectrum disorders	Number	1990	128.606780693503	182.549041172463	85.6789145522512
DALYs (Disability-Adjusted Life Years)	Fukui	Female	15 to 19	Autism spectrum disorders	Number	1990	48.0285726614944	68.3646939969822	31.3203246216645
DALYs (Disability-Adjusted Life Years)	Fukui	Both	15 to 19	Autism spectrum disorders	Number	1990	176.635353354998	249.138753012662	118.827043287886
DALYs (Disability-Adjusted Life Years)	Fukui	Male	15 to 19	Autism spectrum disorders	Percent	1990	0.042124173324593	0.0606042974949082	0.027912677272722
DALYs (Disability-Adjusted Life Years)	Fukui	Female	15 to 19	Autism spectrum disorders	Percent	1990	0.0171438101295512	0.0250529883228052	0.0103046729878504
DALYs (Disability-Adjusted Life Years)	Fukui	Both	15 to 19	Autism spectrum disorders	Percent	1990	0.0301568308818024	0.0427454833359557	0.0196257561873149
DALYs (Disability-Adjusted Life Years)	Fukui	Male	15 to 19	Autism spectrum disorders	Rate	1990	402.046294116275	570.678817260648	267.846608817086
DALYs (Disability-Adjusted Life Years)	Fukui	Female	15 to 19	Autism spectrum disorders	Rate	1990	158.557395229804	225.693315565352	103.398223485921
DALYs (Disability-Adjusted Life Years)	Fukui	Both	15 to 19	Autism spectrum disorders	Rate	1990	283.61934109309	400.036389250986	190.797861703356
DALYs (Disability-Adjusted Life Years)	Fukui	Male	20 to 24	Autism spectrum disorders	Number	1990	93.0855117866088	128.008619229363	63.4959287341436
DALYs (Disability-Adjusted Life Years)	Fukui	Female	20 to 24	Autism spectrum disorders	Number	1990	37.4301019094791	54.2207847545884	24.8393467232024
DALYs (Disability-Adjusted Life Years)	Fukui	Both	20 to 24	Autism spectrum disorders	Number	1990	130.515613696088	182.199799282701	90.5572686738879
DALYs (Disability-Adjusted Life Years)	Fukui	Male	20 to 24	Autism spectrum disorders	Percent	1990	0.0301773852758446	0.041987854073189	0.0207080669824053
DALYs (Disability-Adjusted Life Years)	Fukui	Female	20 to 24	Autism spectrum disorders	Percent	1990	0.0127669733454993	0.019282163183365	0.00808654791248373
DALYs (Disability-Adjusted Life Years)	Fukui	Both	20 to 24	Autism spectrum disorders	Percent	1990	0.0216754502677899	0.0306108246744469	0.0147436695380762
DALYs (Disability-Adjusted Life Years)	Fukui	Male	20 to 24	Autism spectrum disorders	Rate	1990	399.175374347507	548.934925745763	272.287390760639
DALYs (Disability-Adjusted Life Years)	Fukui	Female	20 to 24	Autism spectrum disorders	Rate	1990	157.38156963898	227.981003962304	104.441483636849
DALYs (Disability-Adjusted Life Years)	Fukui	Both	20 to 24	Autism spectrum disorders	Rate	1990	277.088624316508	386.815724987092	192.255840417201
DALYs (Disability-Adjusted Life Years)	Fukui	Male	25 to 29	Autism spectrum disorders	Number	1990	100.205163301635	141.537877194433	70.2050278547786
DALYs (Disability-Adjusted Life Years)	Fukui	Female	25 to 29	Autism spectrum disorders	Number	1990	39.6509266625464	56.8896840491218	26.4120005754679
DALYs (Disability-Adjusted Life Years)	Fukui	Both	25 to 29	Autism spectrum disorders	Number	1990	139.856089964181	196.872215156826	97.5095384732372
DALYs (Disability-Adjusted Life Years)	Fukui	Male	25 to 29	Autism spectrum disorders	Percent	1990	0.0326182075174375	0.0461435848562386	0.0222387281143446
DALYs (Disability-Adjusted Life Years)	Fukui	Female	25 to 29	Autism spectrum disorders	Percent	1990	0.0128394622339394	0.0190786783142241	0.0083207466867984
DALYs (Disability-Adjusted Life Years)	Fukui	Both	25 to 29	Autism spectrum disorders	Percent	1990	0.0226984413552461	0.0324735350415514	0.0152706004059172
DALYs (Disability-Adjusted Life Years)	Fukui	Male	25 to 29	Autism spectrum disorders	Rate	1990	396.319023577885	559.793043000504	277.666211729133
DALYs (Disability-Adjusted Life Years)	Fukui	Female	25 to 29	Autism spectrum disorders	Rate	1990	155.026070527306	222.425676119341	103.264892112783
DALYs (Disability-Adjusted Life Years)	Fukui	Both	25 to 29	Autism spectrum disorders	Rate	1990	274.977582542031	387.07964599456	191.718052256623
DALYs (Disability-Adjusted Life Years)	Fukui	Male	30 to 34	Autism spectrum disorders	Number	1990	103.354929708816	140.881775629259	70.6642293918193
DALYs (Disability-Adjusted Life Years)	Fukui	Female	30 to 34	Autism spectrum disorders	Number	1990	40.0119222149184	58.0579990708137	25.416473304579
DALYs (Disability-Adjusted Life Years)	Fukui	Both	30 to 34	Autism spectrum disorders	Number	1990	143.366851923734	199.63068853571	97.1477856358008
DALYs (Disability-Adjusted Life Years)	Fukui	Male	30 to 34	Autism spectrum disorders	Percent	1990	0.031992323326824	0.0446065689011828	0.0217348714523007
DALYs (Disability-Adjusted Life Years)	Fukui	Female	30 to 34	Autism spectrum disorders	Percent	1990	0.0116903026279507	0.0179687050717975	0.00690385393180649
DALYs (Disability-Adjusted Life Years)	Fukui	Both	30 to 34	Autism spectrum disorders	Percent	1990	0.0215368551602613	0.0315013312054889	0.0136266235875013
DALYs (Disability-Adjusted Life Years)	Fukui	Male	30 to 34	Autism spectrum disorders	Rate	1990	390.542940998003	532.344060823048	267.015961868384
DALYs (Disability-Adjusted Life Years)	Fukui	Female	30 to 34	Autism spectrum disorders	Rate	1990	152.706994694556	221.580520637363	97.0029191106831
DALYs (Disability-Adjusted Life Years)	Fukui	Both	30 to 34	Autism spectrum disorders	Rate	1990	272.218043110464	379.049094325472	184.459515874426
DALYs (Disability-Adjusted Life Years)	Fukui	Male	35 to 39	Autism spectrum disorders	Number	1990	117.671786887887	167.08548628965	80.4619104246873
DALYs (Disability-Adjusted Life Years)	Fukui	Female	35 to 39	Autism spectrum disorders	Number	1990	44.5661826195669	65.0196598650222	29.8076127913789
DALYs (Disability-Adjusted Life Years)	Fukui	Both	35 to 39	Autism spectrum disorders	Number	1990	162.237969507453	231.797364823637	111.554434367444
DALYs (Disability-Adjusted Life Years)	Fukui	Male	35 to 39	Autism spectrum disorders	Percent	1990	0.0267742297201137	0.0377177334716775	0.0181735260935298
DALYs (Disability-Adjusted Life Years)	Fukui	Female	35 to 39	Autism spectrum disorders	Percent	1990	0.0105476494545237	0.0161672016489417	0.00663062950142953
DALYs (Disability-Adjusted Life Years)	Fukui	Both	35 to 39	Autism spectrum disorders	Percent	1990	0.0188091439788863	0.0271739202999536	0.0126265809473357
DALYs (Disability-Adjusted Life Years)	Fukui	Male	35 to 39	Autism spectrum disorders	Rate	1990	383.888785586254	545.094504954994	262.496439425301
DALYs (Disability-Adjusted Life Years)	Fukui	Female	35 to 39	Autism spectrum disorders	Rate	1990	150.067252503119	218.940037963835	100.370870744382
DALYs (Disability-Adjusted Life Years)	Fukui	Both	35 to 39	Autism spectrum disorders	Rate	1990	268.828246421419	384.088134854161	184.84565026657
DALYs (Disability-Adjusted Life Years)	Fukui	Male	40 to 44	Autism spectrum disorders	Number	1990	136.344560138129	191.041231964853	90.9769546471861
DALYs (Disability-Adjusted Life Years)	Fukui	Female	40 to 44	Autism spectrum disorders	Number	1990	50.550655943015	73.182257701416	32.3886909119739
DALYs (Disability-Adjusted Life Years)	Fukui	Both	40 to 44	Autism spectrum disorders	Number	1990	186.895216081144	262.196768513539	127.287648644517
DALYs (Disability-Adjusted Life Years)	Fukui	Male	40 to 44	Autism spectrum disorders	Percent	1990	0.0226339703477988	0.0323249794197346	0.014896670370155
DALYs (Disability-Adjusted Life Years)	Fukui	Female	40 to 44	Autism spectrum disorders	Percent	1990	0.00867241755690168	0.0131995585175587	0.00536587538938269
DALYs (Disability-Adjusted Life Years)	Fukui	Both	40 to 44	Autism spectrum disorders	Percent	1990	0.0157643722897255	0.0227171279396709	0.0104343965414487
DALYs (Disability-Adjusted Life Years)	Fukui	Male	40 to 44	Autism spectrum disorders	Rate	1990	380.456478974923	533.08232010683	253.862506856627
DALYs (Disability-Adjusted Life Years)	Fukui	Female	40 to 44	Autism spectrum disorders	Rate	1990	148.627414638704	215.168123077299	95.2281885165911
DALYs (Disability-Adjusted Life Years)	Fukui	Both	40 to 44	Autism spectrum disorders	Rate	1990	267.571268514397	375.37783696445	182.233223129911
DALYs (Disability-Adjusted Life Years)	Fukui	Male	45 to 49	Autism spectrum disorders	Number	1990	105.088884089249	150.387876038408	71.4019954736167
DALYs (Disability-Adjusted Life Years)	Fukui	Female	45 to 49	Autism spectrum disorders	Number	1990	40.8935224813526	57.2816017014856	26.6335503540954
DALYs (Disability-Adjusted Life Years)	Fukui	Both	45 to 49	Autism spectrum disorders	Number	1990	145.982406570601	208.409471072206	99.6277272337945
DALYs (Disability-Adjusted Life Years)	Fukui	Male	45 to 49	Autism spectrum disorders	Percent	1990	0.0174546777200816	0.0246177797571559	0.0118587344478778
DALYs (Disability-Adjusted Life Years)	Fukui	Female	45 to 49	Autism spectrum disorders	Percent	1990	0.00785892842295671	0.0113554309709071	0.00505680301767009
DALYs (Disability-Adjusted Life Years)	Fukui	Both	45 to 49	Autism spectrum disorders	Percent	1990	0.0130014636706049	0.0183465271886698	0.00878479277297108
DALYs (Disability-Adjusted Life Years)	Fukui	Male	45 to 49	Autism spectrum disorders	Rate	1990	371.348707967516	531.420082578984	252.310593981678
DALYs (Disability-Adjusted Life Years)	Fukui	Female	45 to 49	Autism spectrum disorders	Rate	1990	146.95832478591	205.851873751953	95.7125164486336
DALYs (Disability-Adjusted Life Years)	Fukui	Both	45 to 49	Autism spectrum disorders	Rate	1990	260.098308720154	371.325231721857	177.507714551962
DALYs (Disability-Adjusted Life Years)	Fukui	Male	50 to 54	Autism spectrum disorders	Number	1990	90.3630535734403	128.593428637922	60.5936311794871
DALYs (Disability-Adjusted Life Years)	Fukui	Female	50 to 54	Autism spectrum disorders	Number	1990	37.1370610020437	53.4127478090254	24.6714030205274
DALYs (Disability-Adjusted Life Years)	Fukui	Both	50 to 54	Autism spectrum disorders	Number	1990	127.500114575484	177.901126661005	86.5598538844617
DALYs (Disability-Adjusted Life Years)	Fukui	Male	50 to 54	Autism spectrum disorders	Percent	1990	0.0126716693446137	0.0177721716952142	0.00848028973821735
DALYs (Disability-Adjusted Life Years)	Fukui	Female	50 to 54	Autism spectrum disorders	Percent	1990	0.00647177650996159	0.00945610160395836	0.00413183610740303
DALYs (Disability-Adjusted Life Years)	Fukui	Both	50 to 54	Autism spectrum disorders	Percent	1990	0.00990412492139979	0.0140635048612083	0.00660683571515385
DALYs (Disability-Adjusted Life Years)	Fukui	Male	50 to 54	Autism spectrum disorders	Rate	1990	362.745018075229	516.213471667465	243.241424102419
DALYs (Disability-Adjusted Life Years)	Fukui	Female	50 to 54	Autism spectrum disorders	Rate	1990	141.747916504762	203.870352484462	94.1679250066826
DALYs (Disability-Adjusted Life Years)	Fukui	Both	50 to 54	Autism spectrum disorders	Rate	1990	249.46084499939	348.073141196463	169.35901873451
DALYs (Disability-Adjusted Life Years)	Fukui	Male	55 to 59	Autism spectrum disorders	Number	1990	93.0933138980055	129.675384844873	64.2327086548042
DALYs (Disability-Adjusted Life Years)	Fukui	Female	55 to 59	Autism spectrum disorders	Number	1990	39.0153621635438	56.3707312158045	24.8111740849976
DALYs (Disability-Adjusted Life Years)	Fukui	Both	55 to 59	Autism spectrum disorders	Number	1990	132.108676061549	185.787870484097	90.4011057213168
DALYs (Disability-Adjusted Life Years)	Fukui	Male	55 to 59	Autism spectrum disorders	Percent	1990	0.00924933406954895	0.013051288981567	0.006366797803867
DALYs (Disability-Adjusted Life Years)	Fukui	Female	55 to 59	Autism spectrum disorders	Percent	1990	0.00530681821472643	0.00779092703848266	0.00337693966447421
DALYs (Disability-Adjusted Life Years)	Fukui	Both	55 to 59	Autism spectrum disorders	Percent	1990	0.00758302145253398	0.0106912061451814	0.00517222974300618
DALYs (Disability-Adjusted Life Years)	Fukui	Male	55 to 59	Autism spectrum disorders	Rate	1990	350.548553717032	488.300573979713	241.872183698807
DALYs (Disability-Adjusted Life Years)	Fukui	Female	55 to 59	Autism spectrum disorders	Rate	1990	138.672647146811	200.35898901898	88.1865757073998
DALYs (Disability-Adjusted Life Years)	Fukui	Both	55 to 59	Autism spectrum disorders	Rate	1990	241.553220694686	339.702582898736	165.29329406928
DALYs (Disability-Adjusted Life Years)	Fukui	Male	60 to 64	Autism spectrum disorders	Number	1990	84.8694570589998	118.195720105735	58.322440841172
DALYs (Disability-Adjusted Life Years)	Fukui	Female	60 to 64	Autism spectrum disorders	Number	1990	35.2526883087973	50.7681701221071	22.0739867613179
DALYs (Disability-Adjusted Life Years)	Fukui	Both	60 to 64	Autism spectrum disorders	Number	1990	120.122145367797	168.884714468222	81.9874457465239
DALYs (Disability-Adjusted Life Years)	Fukui	Male	60 to 64	Autism spectrum disorders	Percent	1990	0.00686765701717776	0.00966669006659628	0.00471026698960795
DALYs (Disability-Adjusted Life Years)	Fukui	Female	60 to 64	Autism spectrum disorders	Percent	1990	0.00424549334660698	0.00637058119658079	0.00261947459395657
DALYs (Disability-Adjusted Life Years)	Fukui	Both	60 to 64	Autism spectrum disorders	Percent	1990	0.00581211029456436	0.00826190791664585	0.00397458070605265
DALYs (Disability-Adjusted Life Years)	Fukui	Male	60 to 64	Autism spectrum disorders	Rate	1990	333.699387697312	464.735380601144	229.318808816958
DALYs (Disability-Adjusted Life Years)	Fukui	Female	60 to 64	Autism spectrum disorders	Rate	1990	130.305138014776	187.655289054024	81.5924693820323
DALYs (Disability-Adjusted Life Years)	Fukui	Both	60 to 64	Autism spectrum disorders	Rate	1990	228.861372686965	321.765711565499	156.205663153914
DALYs (Disability-Adjusted Life Years)	Fukui	Male	65 to 69	Autism spectrum disorders	Number	1990	52.2663666955475	73.4038364010025	35.8233030576913
DALYs (Disability-Adjusted Life Years)	Fukui	Female	65 to 69	Autism spectrum disorders	Number	1990	27.6398693349686	39.8904079327613	17.7529340885723
DALYs (Disability-Adjusted Life Years)	Fukui	Both	65 to 69	Autism spectrum disorders	Number	1990	79.9062360305161	111.122533869784	54.9933213937758
DALYs (Disability-Adjusted Life Years)	Fukui	Male	65 to 69	Autism spectrum disorders	Percent	1990	0.00510779751753461	0.00720975758790813	0.00349222774830785
DALYs (Disability-Adjusted Life Years)	Fukui	Female	65 to 69	Autism spectrum disorders	Percent	1990	0.00289036100642213	0.00431606414028119	0.00184691257656072
DALYs (Disability-Adjusted Life Years)	Fukui	Both	65 to 69	Autism spectrum disorders	Percent	1990	0.00403545083949197	0.00559461703669294	0.00274313834309081
DALYs (Disability-Adjusted Life Years)	Fukui	Male	65 to 69	Autism spectrum disorders	Rate	1990	308.151344655395	432.773355408316	211.206550314233
DALYs (Disability-Adjusted Life Years)	Fukui	Female	65 to 69	Autism spectrum disorders	Rate	1990	118.705326834592	171.317883374828	76.2437701031677
DALYs (Disability-Adjusted Life Years)	Fukui	Both	65 to 69	Autism spectrum disorders	Rate	1990	198.546000902622	276.110298845586	136.643953982728
DALYs (Disability-Adjusted Life Years)	Fukui	Male	70 to 74	Autism spectrum disorders	Number	1990	34.725516382137	48.9065347309392	23.7022783226299
DALYs (Disability-Adjusted Life Years)	Fukui	Female	70 to 74	Autism spectrum disorders	Number	1990	18.9484813927602	26.6468496077998	12.081066903995
DALYs (Disability-Adjusted Life Years)	Fukui	Both	70 to 74	Autism spectrum disorders	Number	1990	53.6739977748972	74.8328060550174	36.5373031767319
DALYs (Disability-Adjusted Life Years)	Fukui	Male	70 to 74	Autism spectrum disorders	Percent	1990	0.00327085493012585	0.00463904462383061	0.00225876695553103
DALYs (Disability-Adjusted Life Years)	Fukui	Female	70 to 74	Autism spectrum disorders	Percent	1990	0.00190004439359054	0.00270067109864835	0.00123156597835231
DALYs (Disability-Adjusted Life Years)	Fukui	Both	70 to 74	Autism spectrum disorders	Percent	1990	0.00260655841266547	0.00362288121200289	0.00179049893908695
DALYs (Disability-Adjusted Life Years)	Fukui	Male	70 to 74	Autism spectrum disorders	Rate	1990	271.340378737386	382.148893355333	185.206322239449
DALYs (Disability-Adjusted Life Years)	Fukui	Female	70 to 74	Autism spectrum disorders	Rate	1990	101.731114008779	143.062319308691	64.8611553128251
DALYs (Disability-Adjusted Life Years)	Fukui	Both	70 to 74	Autism spectrum disorders	Rate	1990	170.806763460167	238.140439184463	116.272660131518
DALYs (Disability-Adjusted Life Years)	Fukui	Male	75 to 79	Autism spectrum disorders	Number	1990	22.9609969410191	32.0969849969084	15.5780499846788
DALYs (Disability-Adjusted Life Years)	Fukui	Female	75 to 79	Autism spectrum disorders	Number	1990	13.1077354455769	18.8721259147669	8.44956815718039
DALYs (Disability-Adjusted Life Years)	Fukui	Both	75 to 79	Autism spectrum disorders	Number	1990	36.068732386596	50.8655525760124	25.0503761513365
DALYs (Disability-Adjusted Life Years)	Fukui	Male	75 to 79	Autism spectrum disorders	Percent	1990	0.00203118467897241	0.00285979342885362	0.00137348594535087
DALYs (Disability-Adjusted Life Years)	Fukui	Female	75 to 79	Autism spectrum disorders	Percent	1990	0.00114001850922196	0.001683920433496	0.000723165913600985
DALYs (Disability-Adjusted Life Years)	Fukui	Both	75 to 79	Autism spectrum disorders	Percent	1990	0.00158157486211121	0.0022455818168304	0.00110221781480201
DALYs (Disability-Adjusted Life Years)	Fukui	Male	75 to 79	Autism spectrum disorders	Rate	1990	231.554054606102	323.687470354913	157.099478131319
DALYs (Disability-Adjusted Life Years)	Fukui	Female	75 to 79	Autism spectrum disorders	Rate	1990	83.761844459516	120.597801356032	53.99494189293
DALYs (Disability-Adjusted Life Years)	Fukui	Both	75 to 79	Autism spectrum disorders	Rate	1990	141.087171653532	198.966708079006	97.9875500521494
DALYs (Disability-Adjusted Life Years)	Fukui	Male	80 to 84	Autism spectrum disorders	Number	1990	11.5763132814944	16.4496866821645	7.78011813864231
DALYs (Disability-Adjusted Life Years)	Fukui	Female	80 to 84	Autism spectrum disorders	Number	1990	6.34284576098873	9.38103248154692	4.11064443178405
DALYs (Disability-Adjusted Life Years)	Fukui	Both	80 to 84	Autism spectrum disorders	Number	1990	17.9191590424831	24.9238801838894	12.0833880965222
DALYs (Disability-Adjusted Life Years)	Fukui	Male	80 to 84	Autism spectrum disorders	Percent	1990	0.0012409603882598	0.00174154212701909	0.000837040663371793
DALYs (Disability-Adjusted Life Years)	Fukui	Female	80 to 84	Autism spectrum disorders	Percent	1990	0.00060211011147878	0.000891921286049449	0.000384955182116536
DALYs (Disability-Adjusted Life Years)	Fukui	Both	80 to 84	Autism spectrum disorders	Percent	1990	0.00090211282207491	0.00125764677234061	0.000610050746428928
DALYs (Disability-Adjusted Life Years)	Fukui	Male	80 to 84	Autism spectrum disorders	Rate	1990	190.582646066197	270.813750337801	128.08529499114
DALYs (Disability-Adjusted Life Years)	Fukui	Female	80 to 84	Autism spectrum disorders	Rate	1990	63.9940459778211	94.6468267659669	41.4729884153856
DALYs (Disability-Adjusted Life Years)	Fukui	Both	80 to 84	Autism spectrum disorders	Rate	1990	112.094309935901	155.912738065134	75.5883156768744
DALYs (Disability-Adjusted Life Years)	Fukui	Male	85 to 89	Autism spectrum disorders	Number	1990	3.78605414099096	5.62836806172143	2.4632704205145
DALYs (Disability-Adjusted Life Years)	Fukui	Female	85 to 89	Autism spectrum disorders	Number	1990	2.26361360500622	3.4867872699357	1.3821789653346
DALYs (Disability-Adjusted Life Years)	Fukui	Both	85 to 89	Autism spectrum disorders	Number	1990	6.04966774599718	8.8361718467049	3.953213645492
DALYs (Disability-Adjusted Life Years)	Fukui	Male	85 to 89	Autism spectrum disorders	Percent	1990	0.000847034122424365	0.00125007439603266	0.000547752488409311
DALYs (Disability-Adjusted Life Years)	Fukui	Female	85 to 89	Autism spectrum disorders	Percent	1990	0.000331343835199635	0.000520480960819389	0.000197503815726741
DALYs (Disability-Adjusted Life Years)	Fukui	Both	85 to 89	Autism spectrum disorders	Percent	1990	0.000535336972845425	0.0007843712162777	0.000344370689929428
DALYs (Disability-Adjusted Life Years)	Fukui	Male	85 to 89	Autism spectrum disorders	Rate	1990	150.866736443915	224.279286390455	98.1564329200494
DALYs (Disability-Adjusted Life Years)	Fukui	Female	85 to 89	Autism spectrum disorders	Rate	1990	46.8535991245467	72.1715634756892	28.6091491131456
DALYs (Disability-Adjusted Life Years)	Fukui	Both	85 to 89	Autism spectrum disorders	Rate	1990	82.4117449748645	120.370964383382	53.8527483594457
DALYs (Disability-Adjusted Life Years)	Fukui	Male	90 to 94	Autism spectrum disorders	Number	1990	0.925195535931603	1.35512270734947	0.584237979186758
DALYs (Disability-Adjusted Life Years)	Fukui	Female	90 to 94	Autism spectrum disorders	Number	1990	0.522215553722856	0.861721765654492	0.283582901906047
DALYs (Disability-Adjusted Life Years)	Fukui	Both	90 to 94	Autism spectrum disorders	Number	1990	1.44741108965446	2.20182034927469	0.94094733093889
DALYs (Disability-Adjusted Life Years)	Fukui	Male	90 to 94	Autism spectrum disorders	Percent	1990	0.00056728143690184	0.000844572167895592	0.000361624124166709
DALYs (Disability-Adjusted Life Years)	Fukui	Female	90 to 94	Autism spectrum disorders	Percent	1990	0.000163089419796267	0.000269439969153658	8.60133274218045e-05
DALYs (Disability-Adjusted Life Years)	Fukui	Both	90 to 94	Autism spectrum disorders	Percent	1990	0.000299391056428118	0.000457052526623652	0.000195469592654993
DALYs (Disability-Adjusted Life Years)	Fukui	Male	90 to 94	Autism spectrum disorders	Rate	1990	114.203244085221	167.272109843274	72.1165093752186
DALYs (Disability-Adjusted Life Years)	Fukui	Female	90 to 94	Autism spectrum disorders	Rate	1990	32.0382416428539	52.8671541093109	17.3979834041279
DALYs (Disability-Adjusted Life Years)	Fukui	Both	90 to 94	Autism spectrum disorders	Rate	1990	59.3175400756305	90.2346042122837	38.5617337126731
DALYs (Disability-Adjusted Life Years)	Fukui	Male	95 plus	Autism spectrum disorders	Number	1990	0.243652705862923	0.399609244533024	0.139008616027575
DALYs (Disability-Adjusted Life Years)	Fukui	Female	95 plus	Autism spectrum disorders	Number	1990	0.148530965929525	0.25550827928593	0.0754162203995591
DALYs (Disability-Adjusted Life Years)	Fukui	Both	95 plus	Autism spectrum disorders	Number	1990	0.392183671792448	0.641721031974487	0.223892699261216
DALYs (Disability-Adjusted Life Years)	Fukui	Male	95 plus	Autism spectrum disorders	Percent	1990	0.000412206361679731	0.000666220976427477	0.00023042083056478
DALYs (Disability-Adjusted Life Years)	Fukui	Female	95 plus	Autism spectrum disorders	Percent	1990	0.000116166296410107	0.000203041787896029	5.67609220960183e-05
DALYs (Disability-Adjusted Life Years)	Fukui	Both	95 plus	Autism spectrum disorders	Percent	1990	0.00020977279138439	0.000341369318310679	0.000119448062124331
DALYs (Disability-Adjusted Life Years)	Fukui	Male	95 plus	Autism spectrum disorders	Rate	1990	84.6428541742849	138.820814207309	48.2903974890011
DALYs (Disability-Adjusted Life Years)	Fukui	Female	95 plus	Autism spectrum disorders	Rate	1990	21.4872598481197	36.9631528079316	10.9101015693743
DALYs (Disability-Adjusted Life Years)	Fukui	Both	95 plus	Autism spectrum disorders	Rate	1990	40.0550752241363	65.5411891351042	22.8669359691981
DALYs (Disability-Adjusted Life Years)	Japan	Male	<5	Autism spectrum disorders	Number	1990	14594.6810036302	20193.2470706159	10038.4607890599
DALYs (Disability-Adjusted Life Years)	Japan	Female	<5	Autism spectrum disorders	Number	1990	5780.72032799347	7980.09474463335	3939.4946441019
DALYs (Disability-Adjusted Life Years)	Japan	Both	<5	Autism spectrum disorders	Number	1990	20375.4013316237	28308.4473286536	13977.9554331617
DALYs (Disability-Adjusted Life Years)	Japan	Male	<5	Autism spectrum disorders	Percent	1990	0.0292431452761151	0.0397091531164178	0.0207151176653636
DALYs (Disability-Adjusted Life Years)	Japan	Female	<5	Autism spectrum disorders	Percent	1990	0.0145531052571909	0.0200561384705082	0.0101650021935971
DALYs (Disability-Adjusted Life Years)	Japan	Both	<5	Autism spectrum disorders	Percent	1990	0.022731774986426	0.0311171969157346	0.0160360399288886
DALYs (Disability-Adjusted Life Years)	Japan	Male	<5	Autism spectrum disorders	Rate	1990	427.428725240823	591.391744137433	293.992482424287
DALYs (Disability-Adjusted Life Years)	Japan	Female	<5	Autism spectrum disorders	Rate	1990	178.210029292359	246.013098282952	121.448092294439
DALYs (Disability-Adjusted Life Years)	Japan	Both	<5	Autism spectrum disorders	Rate	1990	306.015161117009	425.160414229738	209.932860430411
DALYs (Disability-Adjusted Life Years)	Japan	Male	5 to 9	Autism spectrum disorders	Number	1990	16599.0730841307	22971.3989673985	11511.2255041467
DALYs (Disability-Adjusted Life Years)	Japan	Female	5 to 9	Autism spectrum disorders	Number	1990	6579.28381345748	9112.11905394845	4446.32890059269
DALYs (Disability-Adjusted Life Years)	Japan	Both	5 to 9	Autism spectrum disorders	Number	1990	23178.3568975882	32127.1156959755	16030.3104959019
DALYs (Disability-Adjusted Life Years)	Japan	Male	5 to 9	Autism spectrum disorders	Percent	1990	0.0783794873071259	0.106551121492116	0.0531812488730563
DALYs (Disability-Adjusted Life Years)	Japan	Female	5 to 9	Autism spectrum disorders	Percent	1990	0.0389109796854427	0.0563145662062477	0.0255675672138229
DALYs (Disability-Adjusted Life Years)	Japan	Both	5 to 9	Autism spectrum disorders	Percent	1990	0.0608497916433935	0.0846783339407519	0.0406684122294769
DALYs (Disability-Adjusted Life Years)	Japan	Male	5 to 9	Autism spectrum disorders	Rate	1990	421.824252358186	583.761101956251	292.529231445786
DALYs (Disability-Adjusted Life Years)	Japan	Female	5 to 9	Autism spectrum disorders	Rate	1990	175.700342942978	243.33992697522	118.739597625121
DALYs (Disability-Adjusted Life Years)	Japan	Both	5 to 9	Autism spectrum disorders	Rate	1990	301.814355267688	418.339606782059	208.73687675268
DALYs (Disability-Adjusted Life Years)	Japan	Male	10 to 14	Autism spectrum disorders	Number	1990	18724.8436833396	26235.8554899582	12924.4969377498
DALYs (Disability-Adjusted Life Years)	Japan	Female	10 to 14	Autism spectrum disorders	Number	1990	7365.90923699348	10288.0928741379	5051.40026081113
DALYs (Disability-Adjusted Life Years)	Japan	Both	10 to 14	Autism spectrum disorders	Number	1990	26090.7529203332	36516.5325201157	18098.0959045339
DALYs (Disability-Adjusted Life Years)	Japan	Male	10 to 14	Autism spectrum disorders	Percent	1990	0.0694355791968251	0.0973140253268869	0.0470629258337325
DALYs (Disability-Adjusted Life Years)	Japan	Female	10 to 14	Autism spectrum disorders	Percent	1990	0.0289083899119863	0.0419512214939895	0.0188909716881375
DALYs (Disability-Adjusted Life Years)	Japan	Both	10 to 14	Autism spectrum disorders	Percent	1990	0.0497383374583266	0.0703979612290965	0.0327474526758402
DALYs (Disability-Adjusted Life Years)	Japan	Male	10 to 14	Autism spectrum disorders	Rate	1990	417.085564808595	584.389209881737	287.886040402283
DALYs (Disability-Adjusted Life Years)	Japan	Female	10 to 14	Autism spectrum disorders	Rate	1990	172.843729365347	241.413827296745	118.532937551109
DALYs (Disability-Adjusted Life Years)	Japan	Both	10 to 14	Autism spectrum disorders	Rate	1990	298.144273343822	417.281750606793	206.81057648432
DALYs (Disability-Adjusted Life Years)	Japan	Male	15 to 19	Autism spectrum disorders	Number	1990	21728.5200349956	30154.8770252597	14908.1183305369
DALYs (Disability-Adjusted Life Years)	Japan	Female	15 to 19	Autism spectrum disorders	Number	1990	8569.1754967318	11992.8933684616	5948.54579898703
DALYs (Disability-Adjusted Life Years)	Japan	Both	15 to 19	Autism spectrum disorders	Number	1990	30297.6955317275	42439.9047630988	20943.7457064721
DALYs (Disability-Adjusted Life Years)	Japan	Male	15 to 19	Autism spectrum disorders	Percent	1990	0.0400978672428417	0.0560646340071199	0.0276017108393304
DALYs (Disability-Adjusted Life Years)	Japan	Female	15 to 19	Autism spectrum disorders	Percent	1990	0.0191114030246211	0.02779059606057	0.0125189691783369
DALYs (Disability-Adjusted Life Years)	Japan	Both	15 to 19	Autism spectrum disorders	Percent	1990	0.0305764259770232	0.0434330294079584	0.0208299679178651
DALYs (Disability-Adjusted Life Years)	Japan	Male	15 to 19	Autism spectrum disorders	Rate	1990	412.641158301257	572.664100642583	283.116530996915
DALYs (Disability-Adjusted Life Years)	Japan	Female	15 to 19	Autism spectrum disorders	Rate	1990	171.079561148349	239.432479257528	118.759920969023
DALYs (Disability-Adjusted Life Years)	Japan	Both	15 to 19	Autism spectrum disorders	Rate	1990	294.879524421625	413.056462328509	203.839984036562
DALYs (Disability-Adjusted Life Years)	Japan	Male	20 to 24	Autism spectrum disorders	Number	1990	18874.8015312193	26140.8416371941	13106.964204956
DALYs (Disability-Adjusted Life Years)	Japan	Female	20 to 24	Autism spectrum disorders	Number	1990	7601.85514403804	10584.9049081215	5236.52072290463
DALYs (Disability-Adjusted Life Years)	Japan	Both	20 to 24	Autism spectrum disorders	Number	1990	26476.6566752573	36843.6625130931	18396.9194283089
DALYs (Disability-Adjusted Life Years)	Japan	Male	20 to 24	Autism spectrum disorders	Percent	1990	0.0353732838179227	0.0496999346205678	0.0245639922716828
DALYs (Disability-Adjusted Life Years)	Japan	Female	20 to 24	Autism spectrum disorders	Percent	1990	0.0158293758469023	0.0229669537187089	0.0102178326892301
DALYs (Disability-Adjusted Life Years)	Japan	Both	20 to 24	Autism spectrum disorders	Percent	1990	0.0260982891925661	0.0374329747659526	0.017752907858592
DALYs (Disability-Adjusted Life Years)	Japan	Male	20 to 24	Autism spectrum disorders	Rate	1990	409.545103019386	567.203510119587	284.394672797567
DALYs (Disability-Adjusted Life Years)	Japan	Female	20 to 24	Autism spectrum disorders	Rate	1990	170.825485707322	237.859244596864	117.672749474607
DALYs (Disability-Adjusted Life Years)	Japan	Both	20 to 24	Autism spectrum disorders	Rate	1990	292.275721939847	406.717063713925	203.083530270761
DALYs (Disability-Adjusted Life Years)	Japan	Male	25 to 29	Autism spectrum disorders	Number	1990	16999.707367714	23881.8056736909	11738.4645108628
DALYs (Disability-Adjusted Life Years)	Japan	Female	25 to 29	Autism spectrum disorders	Number	1990	6882.05099446462	9657.41088744906	4711.0000234533
DALYs (Disability-Adjusted Life Years)	Japan	Both	25 to 29	Autism spectrum disorders	Number	1990	23881.7583621786	33460.6757419676	16554.2305608445
DALYs (Disability-Adjusted Life Years)	Japan	Male	25 to 29	Autism spectrum disorders	Percent	1990	0.0345699647342666	0.0484463183796486	0.0237859028309121
DALYs (Disability-Adjusted Life Years)	Japan	Female	25 to 29	Autism spectrum disorders	Percent	1990	0.0140142407761835	0.0209182959836	0.00922880759820325
DALYs (Disability-Adjusted Life Years)	Japan	Both	25 to 29	Autism spectrum disorders	Percent	1990	0.0242869130453316	0.0346704545423163	0.0164752291715443
DALYs (Disability-Adjusted Life Years)	Japan	Male	25 to 29	Autism spectrum disorders	Rate	1990	405.674999639698	569.906957720338	280.122562301214
DALYs (Disability-Adjusted Life Years)	Japan	Female	25 to 29	Autism spectrum disorders	Rate	1990	168.476482349672	236.418854819807	115.327932463595
DALYs (Disability-Adjusted Life Years)	Japan	Both	25 to 29	Autism spectrum disorders	Rate	1990	288.589177327151	404.341620861459	200.042714878314
DALYs (Disability-Adjusted Life Years)	Japan	Male	30 to 34	Autism spectrum disorders	Number	1990	16195.1869825382	22478.4710554553	11282.3631609262
DALYs (Disability-Adjusted Life Years)	Japan	Female	30 to 34	Autism spectrum disorders	Number	1990	6552.75306267681	9207.53926688616	4529.8798127771
DALYs (Disability-Adjusted Life Years)	Japan	Both	30 to 34	Autism spectrum disorders	Number	1990	22747.940045215	31818.5226338162	15825.9374880096
DALYs (Disability-Adjusted Life Years)	Japan	Male	30 to 34	Autism spectrum disorders	Percent	1990	0.031639972750618	0.0440425343117017	0.0214199664887234
DALYs (Disability-Adjusted Life Years)	Japan	Female	30 to 34	Autism spectrum disorders	Percent	1990	0.0125027606264472	0.0184091022465177	0.00819384429895016
DALYs (Disability-Adjusted Life Years)	Japan	Both	30 to 34	Autism spectrum disorders	Percent	1990	0.0219510111877259	0.0315200100670728	0.0145253257318499
DALYs (Disability-Adjusted Life Years)	Japan	Male	30 to 34	Autism spectrum disorders	Rate	1990	401.675191106507	557.514042086534	279.826678363413
DALYs (Disability-Adjusted Life Years)	Japan	Female	30 to 34	Autism spectrum disorders	Rate	1990	165.925629125348	233.148835449987	114.703415588534
DALYs (Disability-Adjusted Life Years)	Japan	Both	30 to 34	Autism spectrum disorders	Rate	1990	285.021826898126	398.672294381984	198.292135738105
DALYs (Disability-Adjusted Life Years)	Japan	Male	35 to 39	Autism spectrum disorders	Number	1990	18427.9990943936	25633.3194594958	12792.5104185059
DALYs (Disability-Adjusted Life Years)	Japan	Female	35 to 39	Autism spectrum disorders	Number	1990	7474.31645120439	10263.9088347776	5103.14668801375
DALYs (Disability-Adjusted Life Years)	Japan	Both	35 to 39	Autism spectrum disorders	Number	1990	25902.315545598	35837.2420214572	17949.480156049
DALYs (Disability-Adjusted Life Years)	Japan	Male	35 to 39	Autism spectrum disorders	Percent	1990	0.0263605694457788	0.0364869835238583	0.0182111613013107
DALYs (Disability-Adjusted Life Years)	Japan	Female	35 to 39	Autism spectrum disorders	Percent	1990	0.0108322713676221	0.0157896024169363	0.00720120178733934
DALYs (Disability-Adjusted Life Years)	Japan	Both	35 to 39	Autism spectrum disorders	Percent	1990	0.0186407653890565	0.026355105999244	0.0126142606621395
DALYs (Disability-Adjusted Life Years)	Japan	Male	35 to 39	Autism spectrum disorders	Rate	1990	396.531183489434	551.574289209129	275.267503002771
DALYs (Disability-Adjusted Life Years)	Japan	Female	35 to 39	Autism spectrum disorders	Rate	1990	163.289042045537	224.232389973734	111.486841578583
DALYs (Disability-Adjusted Life Years)	Japan	Both	35 to 39	Autism spectrum disorders	Rate	1990	280.794418070013	388.494129064822	194.581593533771
DALYs (Disability-Adjusted Life Years)	Japan	Male	40 to 44	Autism spectrum disorders	Number	1990	21409.5343509857	29689.2789620461	14943.4471239022
DALYs (Disability-Adjusted Life Years)	Japan	Female	40 to 44	Autism spectrum disorders	Number	1990	8688.70157288828	12006.6894051678	5958.56856392003
DALYs (Disability-Adjusted Life Years)	Japan	Both	40 to 44	Autism spectrum disorders	Number	1990	30098.2359238739	41646.9716503277	21030.8843147196
DALYs (Disability-Adjusted Life Years)	Japan	Male	40 to 44	Autism spectrum disorders	Percent	1990	0.0214163498633445	0.0296044349194369	0.0149156837197145
DALYs (Disability-Adjusted Life Years)	Japan	Female	40 to 44	Autism spectrum disorders	Percent	1990	0.00931196861578129	0.0137187350158507	0.00615285861889309
DALYs (Disability-Adjusted Life Years)	Japan	Both	40 to 44	Autism spectrum disorders	Percent	1990	0.0155670894024831	0.0219320157363458	0.010623178067018
DALYs (Disability-Adjusted Life Years)	Japan	Male	40 to 44	Autism spectrum disorders	Rate	1990	390.083541047061	540.941193712407	272.270880532856
DALYs (Disability-Adjusted Life Years)	Japan	Female	40 to 44	Autism spectrum disorders	Rate	1990	160.364339178022	221.603285142573	109.975224972807
DALYs (Disability-Adjusted Life Years)	Japan	Both	40 to 44	Autism spectrum disorders	Rate	1990	275.964789411215	381.852869721883	192.828030709921
DALYs (Disability-Adjusted Life Years)	Japan	Male	45 to 49	Autism spectrum disorders	Number	1990	17467.1643959952	24073.3429175861	12300.4215560109
DALYs (Disability-Adjusted Life Years)	Japan	Female	45 to 49	Autism spectrum disorders	Number	1990	7252.10876316777	10119.2741490822	4975.53704952587
DALYs (Disability-Adjusted Life Years)	Japan	Both	45 to 49	Autism spectrum disorders	Number	1990	24719.273159163	34138.317339145	17336.3375829825
DALYs (Disability-Adjusted Life Years)	Japan	Male	45 to 49	Autism spectrum disorders	Percent	1990	0.0157391072548875	0.0215549580328389	0.010926505154036
DALYs (Disability-Adjusted Life Years)	Japan	Female	45 to 49	Autism spectrum disorders	Percent	1990	0.00783906793202098	0.0112649213568871	0.00533173892560223
DALYs (Disability-Adjusted Life Years)	Japan	Both	45 to 49	Autism spectrum disorders	Percent	1990	0.0121434803153636	0.0168460726267238	0.00853106114023455
DALYs (Disability-Adjusted Life Years)	Japan	Male	45 to 49	Autism spectrum disorders	Rate	1990	381.28401896532	525.487751157366	268.501175091635
DALYs (Disability-Adjusted Life Years)	Japan	Female	45 to 49	Autism spectrum disorders	Rate	1990	157.160863074046	219.295367856282	107.825147484249
DALYs (Disability-Adjusted Life Years)	Japan	Both	45 to 49	Autism spectrum disorders	Rate	1990	268.816546800042	371.246537937593	188.528779677717
DALYs (Disability-Adjusted Life Years)	Japan	Male	50 to 54	Autism spectrum disorders	Number	1990	15082.6774792743	20704.8698774912	10628.1790351949
DALYs (Disability-Adjusted Life Years)	Japan	Female	50 to 54	Autism spectrum disorders	Number	1990	6362.84930276107	8790.38275858591	4405.74975994442
DALYs (Disability-Adjusted Life Years)	Japan	Both	50 to 54	Autism spectrum disorders	Number	1990	21445.5267820353	29518.5399444085	15098.4330775896
DALYs (Disability-Adjusted Life Years)	Japan	Male	50 to 54	Autism spectrum disorders	Percent	1990	0.0118051840296042	0.0162767738853287	0.00821407242755394
DALYs (Disability-Adjusted Life Years)	Japan	Female	50 to 54	Autism spectrum disorders	Percent	1990	0.00661601925249694	0.00929411170953352	0.00450016134909752
DALYs (Disability-Adjusted Life Years)	Japan	Both	50 to 54	Autism spectrum disorders	Percent	1990	0.00957397659938293	0.0134270549105478	0.00659478068737214
DALYs (Disability-Adjusted Life Years)	Japan	Male	50 to 54	Autism spectrum disorders	Rate	1990	370.978452617912	509.263729822624	261.414156607189
DALYs (Disability-Adjusted Life Years)	Japan	Female	50 to 54	Autism spectrum disorders	Rate	1990	153.55366392049	212.136955570933	106.323281562353
DALYs (Disability-Adjusted Life Years)	Japan	Both	50 to 54	Autism spectrum disorders	Rate	1990	261.232057607306	359.570972800765	183.91689696375
DALYs (Disability-Adjusted Life Years)	Japan	Male	55 to 59	Autism spectrum disorders	Number	1990	13724.1780687667	19155.2240034554	9401.45496761606
DALYs (Disability-Adjusted Life Years)	Japan	Female	55 to 59	Autism spectrum disorders	Number	1990	5906.44921387088	8092.94338528567	4064.815618082
DALYs (Disability-Adjusted Life Years)	Japan	Both	55 to 59	Autism spectrum disorders	Number	1990	19630.6272826376	27195.6008683327	13575.7817787017
DALYs (Disability-Adjusted Life Years)	Japan	Male	55 to 59	Autism spectrum disorders	Percent	1990	0.00834811426278344	0.0115313416161136	0.00579493714773842
DALYs (Disability-Adjusted Life Years)	Japan	Female	55 to 59	Autism spectrum disorders	Percent	1990	0.00541931176021602	0.00776027475124962	0.00371587466540457
DALYs (Disability-Adjusted Life Years)	Japan	Both	55 to 59	Autism spectrum disorders	Percent	1990	0.00717854592880713	0.0100226250798385	0.0050101557902094
DALYs (Disability-Adjusted Life Years)	Japan	Male	55 to 59	Autism spectrum disorders	Rate	1990	358.705783425598	500.655820583487	245.72373315193
DALYs (Disability-Adjusted Life Years)	Japan	Female	55 to 59	Autism spectrum disorders	Rate	1990	148.717274242694	203.770562867729	102.347159372951
DALYs (Disability-Adjusted Life Years)	Japan	Both	55 to 59	Autism spectrum disorders	Rate	1990	251.751449086244	348.767863033563	174.101554986457
DALYs (Disability-Adjusted Life Years)	Japan	Male	60 to 64	Autism spectrum disorders	Number	1990	11202.8278753013	15469.7899849607	7731.03599725681
DALYs (Disability-Adjusted Life Years)	Japan	Female	60 to 64	Autism spectrum disorders	Number	1990	4981.14084188438	6846.97860071258	3446.1462637558
DALYs (Disability-Adjusted Life Years)	Japan	Both	60 to 64	Autism spectrum disorders	Number	1990	16183.9687171857	22302.3644757609	11144.614047374
DALYs (Disability-Adjusted Life Years)	Japan	Male	60 to 64	Autism spectrum disorders	Percent	1990	0.00633499459514368	0.00874464448966449	0.00443621728857377
DALYs (Disability-Adjusted Life Years)	Japan	Female	60 to 64	Autism spectrum disorders	Percent	1990	0.00426315798239266	0.00602164057811133	0.00289139884709151
DALYs (Disability-Adjusted Life Years)	Japan	Both	60 to 64	Autism spectrum disorders	Percent	1990	0.00550940034605795	0.00767593631148301	0.00380652657787859
DALYs (Disability-Adjusted Life Years)	Japan	Male	60 to 64	Autism spectrum disorders	Rate	1990	343.006108965475	473.651164537927	236.707428267949
DALYs (Disability-Adjusted Life Years)	Japan	Female	60 to 64	Autism spectrum disorders	Rate	1990	141.175615546496	194.057234933274	97.6707616773455
DALYs (Disability-Adjusted Life Years)	Japan	Both	60 to 64	Autism spectrum disorders	Rate	1990	238.195635507794	328.246178206534	164.026418481916
DALYs (Disability-Adjusted Life Years)	Japan	Male	65 to 69	Autism spectrum disorders	Number	1990	7005.1296302852	9616.48059010329	4834.49537707435
DALYs (Disability-Adjusted Life Years)	Japan	Female	65 to 69	Autism spectrum disorders	Number	1990	3753.79577438037	5162.61718410575	2569.8818507231
DALYs (Disability-Adjusted Life Years)	Japan	Both	65 to 69	Autism spectrum disorders	Number	1990	10758.9254046656	14827.9714936317	7404.37722779745
DALYs (Disability-Adjusted Life Years)	Japan	Male	65 to 69	Autism spectrum disorders	Percent	1990	0.00478756398845815	0.00656127958321377	0.00335524616819719
DALYs (Disability-Adjusted Life Years)	Japan	Female	65 to 69	Autism spectrum disorders	Percent	1990	0.00308702348588859	0.00429008681290881	0.00209352830740983
DALYs (Disability-Adjusted Life Years)	Japan	Both	65 to 69	Autism spectrum disorders	Percent	1990	0.00401511850433767	0.00553855147217549	0.00279276945264242
DALYs (Disability-Adjusted Life Years)	Japan	Male	65 to 69	Autism spectrum disorders	Rate	1990	316.113670065191	433.953564443097	218.161569766404
DALYs (Disability-Adjusted Life Years)	Japan	Female	65 to 69	Autism spectrum disorders	Rate	1990	128.20457267365	176.320495239295	87.7699865140132
DALYs (Disability-Adjusted Life Years)	Japan	Both	65 to 69	Autism spectrum disorders	Rate	1990	209.155278217952	288.258202981268	143.942310301647
DALYs (Disability-Adjusted Life Years)	Japan	Male	70 to 74	Autism spectrum disorders	Number	1990	4403.59443742809	6129.29972186151	3008.59692930699
DALYs (Disability-Adjusted Life Years)	Japan	Female	70 to 74	Autism spectrum disorders	Number	1990	2493.07807802939	3496.65586757661	1701.65172499784
DALYs (Disability-Adjusted Life Years)	Japan	Both	70 to 74	Autism spectrum disorders	Number	1990	6896.67251545749	9588.37525230865	4729.25388797583
DALYs (Disability-Adjusted Life Years)	Japan	Male	70 to 74	Autism spectrum disorders	Percent	1990	0.00316748676030239	0.00439456183371406	0.00222854383673405
DALYs (Disability-Adjusted Life Years)	Japan	Female	70 to 74	Autism spectrum disorders	Percent	1990	0.001996893392212	0.00284889381194149	0.00134825777057005
DALYs (Disability-Adjusted Life Years)	Japan	Both	70 to 74	Autism spectrum disorders	Percent	1990	0.00261334291785656	0.00364857522408537	0.00179683662309203
DALYs (Disability-Adjusted Life Years)	Japan	Male	70 to 74	Autism spectrum disorders	Rate	1990	279.496205218648	389.026745593889	190.955692383175
DALYs (Disability-Adjusted Life Years)	Japan	Female	70 to 74	Autism spectrum disorders	Rate	1990	109.766263448006	153.952197698843	74.9210195977929
DALYs (Disability-Adjusted Life Years)	Japan	Both	70 to 74	Autism spectrum disorders	Rate	1990	179.282997750463	249.255369881256	122.93969479615
DALYs (Disability-Adjusted Life Years)	Japan	Male	75 to 79	Autism spectrum disorders	Number	1990	2873.69262500814	3971.28425368405	2000.42778049181
DALYs (Disability-Adjusted Life Years)	Japan	Female	75 to 79	Autism spectrum disorders	Number	1990	1633.24078527191	2277.72197972755	1125.78188906191
DALYs (Disability-Adjusted Life Years)	Japan	Both	75 to 79	Autism spectrum disorders	Number	1990	4506.93341028005	6272.37275080642	3131.80545741891
DALYs (Disability-Adjusted Life Years)	Japan	Male	75 to 79	Autism spectrum disorders	Percent	1990	0.0020417018257304	0.00283955193473904	0.00144183300428365
DALYs (Disability-Adjusted Life Years)	Japan	Female	75 to 79	Autism spectrum disorders	Percent	1990	0.00119126500986785	0.00168008835266312	0.000817253797158169
DALYs (Disability-Adjusted Life Years)	Japan	Both	75 to 79	Autism spectrum disorders	Percent	1990	0.0016219440940831	0.00227110645954895	0.00113523922520603
DALYs (Disability-Adjusted Life Years)	Japan	Male	75 to 79	Autism spectrum disorders	Rate	1990	237.984483952284	328.881393060663	165.665168529571
DALYs (Disability-Adjusted Life Years)	Japan	Female	75 to 79	Autism spectrum disorders	Rate	1990	89.2672872437229	124.492398217835	61.5313407373303
DALYs (Disability-Adjusted Life Years)	Japan	Both	75 to 79	Autism spectrum disorders	Rate	1990	148.394979212171	206.523713406511	103.117610899285
DALYs (Disability-Adjusted Life Years)	Japan	Male	80 to 84	Autism spectrum disorders	Number	1990	1335.86438100917	1849.34796384578	912.053478038788
DALYs (Disability-Adjusted Life Years)	Japan	Female	80 to 84	Autism spectrum disorders	Number	1990	798.873747093594	1129.50641118858	533.30797994383
DALYs (Disability-Adjusted Life Years)	Japan	Both	80 to 84	Autism spectrum disorders	Number	1990	2134.73812810276	2973.33253565996	1460.56949760962
DALYs (Disability-Adjusted Life Years)	Japan	Male	80 to 84	Autism spectrum disorders	Percent	1990	0.00128850019166953	0.00178858321701472	0.000900677258753313
DALYs (Disability-Adjusted Life Years)	Japan	Female	80 to 84	Autism spectrum disorders	Percent	1990	0.000665643554844095	0.000939690033701241	0.000443411943136512
DALYs (Disability-Adjusted Life Years)	Japan	Both	80 to 84	Autism spectrum disorders	Percent	1990	0.000954284356283586	0.00134714711043759	0.000665038511486213
DALYs (Disability-Adjusted Life Years)	Japan	Male	80 to 84	Autism spectrum disorders	Rate	1990	194.908069177321	269.82742110235	133.072327489343
DALYs (Disability-Adjusted Life Years)	Japan	Female	80 to 84	Autism spectrum disorders	Rate	1990	68.9282197542185	97.4557824780842	46.014742344437
DALYs (Disability-Adjusted Life Years)	Japan	Both	80 to 84	Autism spectrum disorders	Rate	1990	115.743140207509	161.210801469262	79.1904627172627
DALYs (Disability-Adjusted Life Years)	Japan	Male	85 to 89	Autism spectrum disorders	Number	1990	425.537374071057	609.737274918318	283.277526786115
DALYs (Disability-Adjusted Life Years)	Japan	Female	85 to 89	Autism spectrum disorders	Number	1990	284.269149404081	406.861379734582	186.346548033658
DALYs (Disability-Adjusted Life Years)	Japan	Both	85 to 89	Autism spectrum disorders	Number	1990	709.806523475138	1019.03992071943	468.465359574875
DALYs (Disability-Adjusted Life Years)	Japan	Male	85 to 89	Autism spectrum disorders	Percent	1990	0.000788327887536156	0.00112787222009453	0.000523922407448696
DALYs (Disability-Adjusted Life Years)	Japan	Female	85 to 89	Autism spectrum disorders	Percent	1990	0.000349296221541401	0.000497755883376834	0.000226612505842359
DALYs (Disability-Adjusted Life Years)	Japan	Both	85 to 89	Autism spectrum disorders	Percent	1990	0.000524376378780465	0.00074996425247322	0.000344820781657332
DALYs (Disability-Adjusted Life Years)	Japan	Male	85 to 89	Autism spectrum disorders	Rate	1990	153.740965790625	220.289928068299	102.344384320999
DALYs (Disability-Adjusted Life Years)	Japan	Female	85 to 89	Autism spectrum disorders	Rate	1990	50.6527645687664	72.4969759223666	33.2043341514135
DALYs (Disability-Adjusted Life Years)	Japan	Both	85 to 89	Autism spectrum disorders	Rate	1990	84.7024431824095	121.603800656487	55.9027836318663
DALYs (Disability-Adjusted Life Years)	Japan	Male	90 to 94	Autism spectrum disorders	Number	1990	86.9188755789952	126.114495373841	57.1589988589649
DALYs (Disability-Adjusted Life Years)	Japan	Female	90 to 94	Autism spectrum disorders	Number	1990	64.7675814342274	97.4487176564989	42.0785546012171
DALYs (Disability-Adjusted Life Years)	Japan	Both	90 to 94	Autism spectrum disorders	Number	1990	151.686457013223	227.369856509712	97.4410642842434
DALYs (Disability-Adjusted Life Years)	Japan	Male	90 to 94	Autism spectrum disorders	Percent	1990	0.000482546951633489	0.000702220518459901	0.000313999908622581
DALYs (Disability-Adjusted Life Years)	Japan	Female	90 to 94	Autism spectrum disorders	Percent	1990	0.00017864515992751	0.00026694563071133	0.000115486591923342
DALYs (Disability-Adjusted Life Years)	Japan	Both	90 to 94	Autism spectrum disorders	Percent	1990	0.000279505200422534	0.000411799032353114	0.00017901197825407
DALYs (Disability-Adjusted Life Years)	Japan	Male	90 to 94	Autism spectrum disorders	Rate	1990	117.055171936609	169.84059954005	76.9770247784643
DALYs (Disability-Adjusted Life Years)	Japan	Female	90 to 94	Autism spectrum disorders	Rate	1990	35.1359884818748	52.865290710744	22.8273401146486
DALYs (Disability-Adjusted Life Years)	Japan	Both	90 to 94	Autism spectrum disorders	Rate	1990	58.6593647120427	87.9272388593359	37.6818803756539
DALYs (Disability-Adjusted Life Years)	Japan	Male	95 plus	Autism spectrum disorders	Number	1990	11.5781090342421	17.7329485347835	7.19399674117999
DALYs (Disability-Adjusted Life Years)	Japan	Female	95 plus	Autism spectrum disorders	Number	1990	9.22713690364596	14.4176229339397	5.50734784416503
DALYs (Disability-Adjusted Life Years)	Japan	Both	95 plus	Autism spectrum disorders	Number	1990	20.805245937888	32.2112006178137	12.8328587159807
DALYs (Disability-Adjusted Life Years)	Japan	Male	95 plus	Autism spectrum disorders	Percent	1990	0.000315073926898472	0.000478167791220721	0.000195671799890521
DALYs (Disability-Adjusted Life Years)	Japan	Female	95 plus	Autism spectrum disorders	Percent	1990	9.74922839455076e-05	0.000151326251133778	5.83516911996207e-05
DALYs (Disability-Adjusted Life Years)	Japan	Both	95 plus	Autism spectrum disorders	Percent	1990	0.00015834512327039	0.000244293546034431	9.78031054172172e-05
DALYs (Disability-Adjusted Life Years)	Japan	Male	95 plus	Autism spectrum disorders	Rate	1990	85.4434609795924	130.864590383785	53.0898420479908
DALYs (Disability-Adjusted Life Years)	Japan	Female	95 plus	Autism spectrum disorders	Rate	1990	23.7834915609452	37.1622765500261	14.1955150706751
DALYs (Disability-Adjusted Life Years)	Japan	Both	95 plus	Autism spectrum disorders	Rate	1990	39.744866356685	61.5339932806068	24.5149832000807
DALYs (Disability-Adjusted Life Years)	Yamagata	Male	<5	Autism spectrum disorders	Number	1990	149.858302366562	210.954731887949	102.220601188519
DALYs (Disability-Adjusted Life Years)	Yamagata	Female	<5	Autism spectrum disorders	Number	1990	56.757156775243	79.2330648276185	38.0052874687722
DALYs (Disability-Adjusted Life Years)	Yamagata	Both	<5	Autism spectrum disorders	Number	1990	206.615459141805	288.503159123446	141.673580233477
DALYs (Disability-Adjusted Life Years)	Yamagata	Male	<5	Autism spectrum disorders	Percent	1990	0.0311393498216631	0.0438965260024342	0.0205754320802533
DALYs (Disability-Adjusted Life Years)	Yamagata	Female	<5	Autism spectrum disorders	Percent	1990	0.0144441840508128	0.020108095198564	0.00973454502689404
DALYs (Disability-Adjusted Life Years)	Yamagata	Both	<5	Autism spectrum disorders	Percent	1990	0.0236336446104801	0.0333146586599502	0.0156627950385916
DALYs (Disability-Adjusted Life Years)	Yamagata	Male	<5	Autism spectrum disorders	Rate	1990	416.393313638113	586.154643762085	284.02813977469
DALYs (Disability-Adjusted Life Years)	Yamagata	Female	<5	Autism spectrum disorders	Rate	1990	165.158252475541	230.561135700137	110.59198909539
DALYs (Disability-Adjusted Life Years)	Yamagata	Both	<5	Autism spectrum disorders	Rate	1990	293.675919536646	410.068205432082	201.369825481258
DALYs (Disability-Adjusted Life Years)	Yamagata	Male	5 to 9	Autism spectrum disorders	Number	1990	170.485781465121	244.312075915976	112.021025182878
DALYs (Disability-Adjusted Life Years)	Yamagata	Female	5 to 9	Autism spectrum disorders	Number	1990	64.0789645062739	93.827788050202	42.9764592677915
DALYs (Disability-Adjusted Life Years)	Yamagata	Both	5 to 9	Autism spectrum disorders	Number	1990	234.564745971395	329.30040030772	155.334279150961
DALYs (Disability-Adjusted Life Years)	Yamagata	Male	5 to 9	Autism spectrum disorders	Percent	1990	0.0812560467823948	0.115461753221109	0.0518834545947042
DALYs (Disability-Adjusted Life Years)	Yamagata	Female	5 to 9	Autism spectrum disorders	Percent	1990	0.0371087392557455	0.0553208626111737	0.0226915445855938
DALYs (Disability-Adjusted Life Years)	Yamagata	Both	5 to 9	Autism spectrum disorders	Percent	1990	0.0612807206279901	0.0856900326647635	0.0388302888694208
DALYs (Disability-Adjusted Life Years)	Yamagata	Male	5 to 9	Autism spectrum disorders	Rate	1990	411.750405295987	590.052703589757	270.548676401842
DALYs (Disability-Adjusted Life Years)	Yamagata	Female	5 to 9	Autism spectrum disorders	Rate	1990	162.787442580064	238.361930117351	109.178229536857
DALYs (Disability-Adjusted Life Years)	Yamagata	Both	5 to 9	Autism spectrum disorders	Rate	1990	290.415376976889	407.707899573576	192.319877610939
DALYs (Disability-Adjusted Life Years)	Yamagata	Male	10 to 14	Autism spectrum disorders	Number	1990	187.337439031992	262.61984343919	124.239141751528
DALYs (Disability-Adjusted Life Years)	Yamagata	Female	10 to 14	Autism spectrum disorders	Number	1990	69.934239636729	99.1637482592919	46.5718600330529
DALYs (Disability-Adjusted Life Years)	Yamagata	Both	10 to 14	Autism spectrum disorders	Number	1990	257.271678668721	354.961578881232	171.450281994975
DALYs (Disability-Adjusted Life Years)	Yamagata	Male	10 to 14	Autism spectrum disorders	Percent	1990	0.0680441274258652	0.0980620888866642	0.0443299968320859
DALYs (Disability-Adjusted Life Years)	Yamagata	Female	10 to 14	Autism spectrum disorders	Percent	1990	0.0282393422560374	0.0420430581267269	0.0172299089706519
DALYs (Disability-Adjusted Life Years)	Yamagata	Both	10 to 14	Autism spectrum disorders	Percent	1990	0.0491782046415578	0.070869535983981	0.0312356719979228
DALYs (Disability-Adjusted Life Years)	Yamagata	Male	10 to 14	Autism spectrum disorders	Rate	1990	406.741138273962	570.191920022695	269.744105584613
DALYs (Disability-Adjusted Life Years)	Yamagata	Female	10 to 14	Autism spectrum disorders	Rate	1990	160.349721847832	227.36901885775	106.782955545486
DALYs (Disability-Adjusted Life Years)	Yamagata	Both	10 to 14	Autism spectrum disorders	Rate	1990	286.903919400753	395.845624145984	191.197718074761
DALYs (Disability-Adjusted Life Years)	Yamagata	Male	15 to 19	Autism spectrum disorders	Number	1990	173.011590438908	243.699995111301	119.061251731894
DALYs (Disability-Adjusted Life Years)	Yamagata	Female	15 to 19	Autism spectrum disorders	Number	1990	65.3882152261547	92.4315440045918	44.6171325279744
DALYs (Disability-Adjusted Life Years)	Yamagata	Both	15 to 19	Autism spectrum disorders	Number	1990	238.399805665063	334.8141986551	165.661226592001
DALYs (Disability-Adjusted Life Years)	Yamagata	Male	15 to 19	Autism spectrum disorders	Percent	1990	0.0449699021810562	0.0665516207663392	0.0300131483255623
DALYs (Disability-Adjusted Life Years)	Yamagata	Female	15 to 19	Autism spectrum disorders	Percent	1990	0.017519610740672	0.0258148324615221	0.0111120268061101
DALYs (Disability-Adjusted Life Years)	Yamagata	Both	15 to 19	Autism spectrum disorders	Percent	1990	0.0314375808153518	0.0465255921595774	0.0206626597661768
DALYs (Disability-Adjusted Life Years)	Yamagata	Male	15 to 19	Autism spectrum disorders	Rate	1990	402.732628479291	567.279564002509	277.148199946475
DALYs (Disability-Adjusted Life Years)	Yamagata	Female	15 to 19	Autism spectrum disorders	Rate	1990	157.819269587867	223.090333804503	107.6867328817
DALYs (Disability-Adjusted Life Years)	Yamagata	Both	15 to 19	Autism spectrum disorders	Rate	1990	282.491815962786	396.738037282994	196.300246990744
DALYs (Disability-Adjusted Life Years)	Yamagata	Male	20 to 24	Autism spectrum disorders	Number	1990	122.563519297661	171.150199694011	82.9613589195576
DALYs (Disability-Adjusted Life Years)	Yamagata	Female	20 to 24	Autism spectrum disorders	Number	1990	48.787391823651	70.1513431100578	31.9068084785492
DALYs (Disability-Adjusted Life Years)	Yamagata	Both	20 to 24	Autism spectrum disorders	Number	1990	171.350911121312	236.962748030407	116.748326043729
DALYs (Disability-Adjusted Life Years)	Yamagata	Male	20 to 24	Autism spectrum disorders	Percent	1990	0.0366891629033793	0.0515046901731253	0.0249936921852804
DALYs (Disability-Adjusted Life Years)	Yamagata	Female	20 to 24	Autism spectrum disorders	Percent	1990	0.0141693665933136	0.0207980173370394	0.00912776811808516
DALYs (Disability-Adjusted Life Years)	Yamagata	Both	20 to 24	Autism spectrum disorders	Percent	1990	0.0252493397769347	0.0365561035514558	0.0170642384925568
DALYs (Disability-Adjusted Life Years)	Yamagata	Male	20 to 24	Autism spectrum disorders	Rate	1990	399.897397530091	558.424887246985	270.684390572358
DALYs (Disability-Adjusted Life Years)	Yamagata	Female	20 to 24	Autism spectrum disorders	Rate	1990	156.240395262739	224.657911932364	102.180751663883
DALYs (Disability-Adjusted Life Years)	Yamagata	Both	20 to 24	Autism spectrum disorders	Rate	1990	276.932593110014	382.972625316688	188.68540856286
DALYs (Disability-Adjusted Life Years)	Yamagata	Male	25 to 29	Autism spectrum disorders	Number	1990	139.900720994604	199.359879425263	93.6808406697941
DALYs (Disability-Adjusted Life Years)	Yamagata	Female	25 to 29	Autism spectrum disorders	Number	1990	55.0379233335252	77.4916575165206	36.8320872310587
DALYs (Disability-Adjusted Life Years)	Yamagata	Both	25 to 29	Autism spectrum disorders	Number	1990	194.938644328129	274.708973463987	130.541730346518
DALYs (Disability-Adjusted Life Years)	Yamagata	Male	25 to 29	Autism spectrum disorders	Percent	1990	0.0330724248868535	0.0479483715032102	0.0222028356145286
DALYs (Disability-Adjusted Life Years)	Yamagata	Female	25 to 29	Autism spectrum disorders	Percent	1990	0.0132784848440798	0.0204322098679846	0.00831493220017064
DALYs (Disability-Adjusted Life Years)	Yamagata	Both	25 to 29	Autism spectrum disorders	Percent	1990	0.0232575179939959	0.0343815419393159	0.0154394269040661
DALYs (Disability-Adjusted Life Years)	Yamagata	Male	25 to 29	Autism spectrum disorders	Rate	1990	397.805287287106	566.87637879542	266.379854735577
DALYs (Disability-Adjusted Life Years)	Yamagata	Female	25 to 29	Autism spectrum disorders	Rate	1990	154.413069006345	217.408723563265	103.335214753513
DALYs (Disability-Adjusted Life Years)	Yamagata	Both	25 to 29	Autism spectrum disorders	Rate	1990	275.292560389034	387.944303846949	184.35117012621
DALYs (Disability-Adjusted Life Years)	Yamagata	Male	30 to 34	Autism spectrum disorders	Number	1990	160.998138893253	228.147482667235	108.509553578952
DALYs (Disability-Adjusted Life Years)	Yamagata	Female	30 to 34	Autism spectrum disorders	Number	1990	61.8855832913707	87.7320340943186	40.8404268582574
DALYs (Disability-Adjusted Life Years)	Yamagata	Both	30 to 34	Autism spectrum disorders	Number	1990	222.883722184624	315.898309633915	152.601921065859
DALYs (Disability-Adjusted Life Years)	Yamagata	Male	30 to 34	Autism spectrum disorders	Percent	1990	0.0315040552342286	0.0462278482801639	0.020782823548313
DALYs (Disability-Adjusted Life Years)	Yamagata	Female	30 to 34	Autism spectrum disorders	Percent	1990	0.0118751463352506	0.0175408010773602	0.00761092776352315
DALYs (Disability-Adjusted Life Years)	Yamagata	Both	30 to 34	Autism spectrum disorders	Percent	1990	0.0215851277670977	0.0311644336083137	0.0140965646572592
DALYs (Disability-Adjusted Life Years)	Yamagata	Male	30 to 34	Autism spectrum disorders	Rate	1990	390.95264936068	554.011763159971	263.494334433041
DALYs (Disability-Adjusted Life Years)	Yamagata	Female	30 to 34	Autism spectrum disorders	Rate	1990	152.341591335939	215.966901728	100.535460563293
DALYs (Disability-Adjusted Life Years)	Yamagata	Both	30 to 34	Autism spectrum disorders	Rate	1990	272.461034823385	386.165393767605	186.546047069331
DALYs (Disability-Adjusted Life Years)	Yamagata	Male	35 to 39	Autism spectrum disorders	Number	1990	189.922339542799	268.923485285544	127.361665900865
DALYs (Disability-Adjusted Life Years)	Yamagata	Female	35 to 39	Autism spectrum disorders	Number	1990	71.034937526936	100.522387594666	47.5515036875676
DALYs (Disability-Adjusted Life Years)	Yamagata	Both	35 to 39	Autism spectrum disorders	Number	1990	260.957277069735	367.985707154383	177.843988987227
DALYs (Disability-Adjusted Life Years)	Yamagata	Male	35 to 39	Autism spectrum disorders	Percent	1990	0.0256905797498634	0.0363573755375787	0.0173652134559517
DALYs (Disability-Adjusted Life Years)	Yamagata	Female	35 to 39	Autism spectrum disorders	Percent	1990	0.0104230011647181	0.0150784075128776	0.0066306810321074
DALYs (Disability-Adjusted Life Years)	Yamagata	Both	35 to 39	Autism spectrum disorders	Percent	1990	0.0183611998861446	0.0259780742938631	0.012360547355788
DALYs (Disability-Adjusted Life Years)	Yamagata	Male	35 to 39	Autism spectrum disorders	Rate	1990	385.399733815271	545.712736559711	258.448544045032
DALYs (Disability-Adjusted Life Years)	Yamagata	Female	35 to 39	Autism spectrum disorders	Rate	1990	150.741245371564	213.315734781876	100.907710131179
DALYs (Disability-Adjusted Life Years)	Yamagata	Both	35 to 39	Autism spectrum disorders	Rate	1990	270.693951275339	381.71575899702	184.47959233057
DALYs (Disability-Adjusted Life Years)	Yamagata	Male	40 to 44	Autism spectrum disorders	Number	1990	196.905926017516	272.39223916782	130.658115033283
DALYs (Disability-Adjusted Life Years)	Yamagata	Female	40 to 44	Autism spectrum disorders	Number	1990	70.0999418908365	99.7993310030071	46.302281428967
DALYs (Disability-Adjusted Life Years)	Yamagata	Both	40 to 44	Autism spectrum disorders	Number	1990	267.005867908352	377.766864330027	178.593170830081
DALYs (Disability-Adjusted Life Years)	Yamagata	Male	40 to 44	Autism spectrum disorders	Percent	1990	0.0212663719757371	0.0306587744800502	0.0142214115895788
DALYs (Disability-Adjusted Life Years)	Yamagata	Female	40 to 44	Autism spectrum disorders	Percent	1990	0.00885547459015988	0.0131468406624589	0.00555936467084859
DALYs (Disability-Adjusted Life Years)	Yamagata	Both	40 to 44	Autism spectrum disorders	Percent	1990	0.0155396940639998	0.0224892569201238	0.0101724075530559
DALYs (Disability-Adjusted Life Years)	Yamagata	Male	40 to 44	Autism spectrum disorders	Rate	1990	379.913134101996	525.557515613327	252.093651938836
DALYs (Disability-Adjusted Life Years)	Yamagata	Female	40 to 44	Autism spectrum disorders	Rate	1990	148.053881423755	210.780179268891	97.7922705700525
DALYs (Disability-Adjusted Life Years)	Yamagata	Both	40 to 44	Autism spectrum disorders	Rate	1990	269.222145302151	380.90251137816	180.075580225419
DALYs (Disability-Adjusted Life Years)	Yamagata	Male	45 to 49	Autism spectrum disorders	Number	1990	146.485713899893	203.403245023832	102.770482212236
DALYs (Disability-Adjusted Life Years)	Yamagata	Female	45 to 49	Autism spectrum disorders	Number	1990	57.7185810250631	84.6092927912045	38.6524488938219
DALYs (Disability-Adjusted Life Years)	Yamagata	Both	45 to 49	Autism spectrum disorders	Number	1990	204.204294924956	285.265307217088	141.412242800723
DALYs (Disability-Adjusted Life Years)	Yamagata	Male	45 to 49	Autism spectrum disorders	Percent	1990	0.0157706982838349	0.0222732623586699	0.0110284868062583
DALYs (Disability-Adjusted Life Years)	Yamagata	Female	45 to 49	Autism spectrum disorders	Percent	1990	0.0076833416964704	0.011419825326824	0.00492642162317298
DALYs (Disability-Adjusted Life Years)	Yamagata	Both	45 to 49	Autism spectrum disorders	Percent	1990	0.0121513337679403	0.0173517185863583	0.0082418981876761
DALYs (Disability-Adjusted Life Years)	Yamagata	Male	45 to 49	Autism spectrum disorders	Rate	1990	372.184992538405	516.798759524205	261.115095370112
DALYs (Disability-Adjusted Life Years)	Yamagata	Female	45 to 49	Autism spectrum disorders	Rate	1990	146.694962075703	215.039191484425	98.2373340423969
DALYs (Disability-Adjusted Life Years)	Yamagata	Both	45 to 49	Autism spectrum disorders	Rate	1990	259.457626313967	362.452021430156	179.675382744979
DALYs (Disability-Adjusted Life Years)	Yamagata	Male	50 to 54	Autism spectrum disorders	Number	1990	144.026931855585	203.702307513072	99.0933215583137
DALYs (Disability-Adjusted Life Years)	Yamagata	Female	50 to 54	Autism spectrum disorders	Number	1990	61.3737661416043	88.899266795392	41.5660308276211
DALYs (Disability-Adjusted Life Years)	Yamagata	Both	50 to 54	Autism spectrum disorders	Number	1990	205.400697997189	290.224345079599	142.548978628877
DALYs (Disability-Adjusted Life Years)	Yamagata	Male	50 to 54	Autism spectrum disorders	Percent	1990	0.0117419738070735	0.0165373103701252	0.00792731699569638
DALYs (Disability-Adjusted Life Years)	Yamagata	Female	50 to 54	Autism spectrum disorders	Percent	1990	0.0064124645768842	0.00937265780477205	0.00419812361775844
DALYs (Disability-Adjusted Life Years)	Yamagata	Both	50 to 54	Autism spectrum disorders	Percent	1990	0.00940349921096414	0.0134332665056186	0.00640665803808771
DALYs (Disability-Adjusted Life Years)	Yamagata	Male	50 to 54	Autism spectrum disorders	Rate	1990	362.958736117831	513.345185700167	249.722647612789
DALYs (Disability-Adjusted Life Years)	Yamagata	Female	50 to 54	Autism spectrum disorders	Rate	1990	142.482824696296	206.384900956088	96.4979967184719
DALYs (Disability-Adjusted Life Years)	Yamagata	Both	50 to 54	Autism spectrum disorders	Rate	1990	248.200811330622	350.699479695248	172.252443614009
DALYs (Disability-Adjusted Life Years)	Yamagata	Male	55 to 59	Autism spectrum disorders	Number	1990	149.721198311732	207.436758535049	103.00530071113
DALYs (Disability-Adjusted Life Years)	Yamagata	Female	55 to 59	Autism spectrum disorders	Number	1990	65.3840675708724	94.2492987143818	42.7918398364049
DALYs (Disability-Adjusted Life Years)	Yamagata	Both	55 to 59	Autism spectrum disorders	Number	1990	215.105265882604	298.514873467716	148.809689125765
DALYs (Disability-Adjusted Life Years)	Yamagata	Male	55 to 59	Autism spectrum disorders	Percent	1990	0.00897448524226855	0.0127335365463216	0.00620844431002689
DALYs (Disability-Adjusted Life Years)	Yamagata	Female	55 to 59	Autism spectrum disorders	Percent	1990	0.00550074503226683	0.00815788871061493	0.00358857697854102
DALYs (Disability-Adjusted Life Years)	Yamagata	Both	55 to 59	Autism spectrum disorders	Percent	1990	0.00752555297091745	0.0107259045249774	0.00516287458907221
DALYs (Disability-Adjusted Life Years)	Yamagata	Male	55 to 59	Autism spectrum disorders	Rate	1990	349.703882958119	484.510147834343	240.589535951693
DALYs (Disability-Adjusted Life Years)	Yamagata	Female	55 to 59	Autism spectrum disorders	Rate	1990	136.566951792574	196.857428915066	89.3788249212144
DALYs (Disability-Adjusted Life Years)	Yamagata	Both	55 to 59	Autism spectrum disorders	Rate	1990	237.185739292627	329.157311248377	164.084946895086
DALYs (Disability-Adjusted Life Years)	Yamagata	Male	60 to 64	Autism spectrum disorders	Number	1990	141.473692541517	198.683156396078	98.8556941164272
DALYs (Disability-Adjusted Life Years)	Yamagata	Female	60 to 64	Autism spectrum disorders	Number	1990	64.2869339476407	92.1907310409376	41.747541605192
DALYs (Disability-Adjusted Life Years)	Yamagata	Both	60 to 64	Autism spectrum disorders	Number	1990	205.760626489158	287.81605094766	142.224269303058
DALYs (Disability-Adjusted Life Years)	Yamagata	Male	60 to 64	Autism spectrum disorders	Percent	1990	0.00648359360438224	0.0091863717518265	0.00453224309514978
DALYs (Disability-Adjusted Life Years)	Yamagata	Female	60 to 64	Autism spectrum disorders	Percent	1990	0.00424346393337357	0.00618394109763386	0.00273364270753723
DALYs (Disability-Adjusted Life Years)	Yamagata	Both	60 to 64	Autism spectrum disorders	Percent	1990	0.00556356866913711	0.00790992492893027	0.00386891745764937
DALYs (Disability-Adjusted Life Years)	Yamagata	Male	60 to 64	Autism spectrum disorders	Rate	1990	334.711746930778	470.063268784312	233.882084204835
DALYs (Disability-Adjusted Life Years)	Yamagata	Female	60 to 64	Autism spectrum disorders	Rate	1990	130.287544045883	186.838960789467	84.6079340185018
DALYs (Disability-Adjusted Life Years)	Yamagata	Both	60 to 64	Autism spectrum disorders	Rate	1990	224.605792217219	314.176493525291	155.250279047006
DALYs (Disability-Adjusted Life Years)	Yamagata	Male	65 to 69	Autism spectrum disorders	Number	1990	94.5954907385351	134.764241911915	64.1519080891088
DALYs (Disability-Adjusted Life Years)	Yamagata	Female	65 to 69	Autism spectrum disorders	Number	1990	49.5389119435783	71.9633878089252	32.3130075374212
DALYs (Disability-Adjusted Life Years)	Yamagata	Both	65 to 69	Autism spectrum disorders	Number	1990	144.134402682113	205.972606476939	97.8056361516743
DALYs (Disability-Adjusted Life Years)	Yamagata	Male	65 to 69	Autism spectrum disorders	Percent	1990	0.00481823062106233	0.00703971593449733	0.0032637439355942
DALYs (Disability-Adjusted Life Years)	Yamagata	Female	65 to 69	Autism spectrum disorders	Percent	1990	0.00301951470661091	0.00447495995108344	0.00193851835513657
DALYs (Disability-Adjusted Life Years)	Yamagata	Both	65 to 69	Autism spectrum disorders	Percent	1990	0.0039979002366397	0.0057932423334468	0.00277620014170589
DALYs (Disability-Adjusted Life Years)	Yamagata	Male	65 to 69	Autism spectrum disorders	Rate	1990	308.290220871636	439.201674205153	209.073453287468
DALYs (Disability-Adjusted Life Years)	Yamagata	Female	65 to 69	Autism spectrum disorders	Rate	1990	118.39147741084	171.983022394425	77.2238337874678
DALYs (Disability-Adjusted Life Years)	Yamagata	Both	65 to 69	Autism spectrum disorders	Rate	1990	198.73146432983	283.993529201155	134.85369856495
DALYs (Disability-Adjusted Life Years)	Yamagata	Male	70 to 74	Autism spectrum disorders	Number	1990	60.068866580711	85.7106676233414	40.791882696795
DALYs (Disability-Adjusted Life Years)	Yamagata	Female	70 to 74	Autism spectrum disorders	Number	1990	30.9947140575495	45.0283137966397	19.9144176166764
DALYs (Disability-Adjusted Life Years)	Yamagata	Both	70 to 74	Autism spectrum disorders	Number	1990	91.0635806382605	127.443772248471	61.8873398936902
DALYs (Disability-Adjusted Life Years)	Yamagata	Male	70 to 74	Autism spectrum disorders	Percent	1990	0.0031750393888333	0.00456980278559982	0.002140752808947
DALYs (Disability-Adjusted Life Years)	Yamagata	Female	70 to 74	Autism spectrum disorders	Percent	1990	0.00187880565032034	0.00283571315246093	0.00117893422594937
DALYs (Disability-Adjusted Life Years)	Yamagata	Both	70 to 74	Autism spectrum disorders	Percent	1990	0.0025702447053036	0.00371867721984774	0.00176084131302172
DALYs (Disability-Adjusted Life Years)	Yamagata	Male	70 to 74	Autism spectrum disorders	Rate	1990	272.217975549142	388.420587094673	184.859218404586
DALYs (Disability-Adjusted Life Years)	Yamagata	Female	70 to 74	Autism spectrum disorders	Rate	1990	101.719715567537	147.775755032796	65.3559472076517
DALYs (Disability-Adjusted Life Years)	Yamagata	Both	70 to 74	Autism spectrum disorders	Rate	1990	173.331743223134	242.57832881083	117.79726244049
DALYs (Disability-Adjusted Life Years)	Yamagata	Male	75 to 79	Autism spectrum disorders	Number	1990	39.1179789197902	55.7271451122417	25.9775542470707
DALYs (Disability-Adjusted Life Years)	Yamagata	Female	75 to 79	Autism spectrum disorders	Number	1990	20.6416966960786	30.3513443863401	13.2129747979142
DALYs (Disability-Adjusted Life Years)	Yamagata	Both	75 to 79	Autism spectrum disorders	Number	1990	59.7596756158688	84.5761698685228	40.1168215448537
DALYs (Disability-Adjusted Life Years)	Yamagata	Male	75 to 79	Autism spectrum disorders	Percent	1990	0.00200283835609782	0.00286270695723308	0.00133380439782348
DALYs (Disability-Adjusted Life Years)	Yamagata	Female	75 to 79	Autism spectrum disorders	Percent	1990	0.00108378316843308	0.00161697098819175	0.000704164152421919
DALYs (Disability-Adjusted Life Years)	Yamagata	Both	75 to 79	Autism spectrum disorders	Percent	1990	0.00154885316646357	0.00223478905290007	0.00103758393819398
DALYs (Disability-Adjusted Life Years)	Yamagata	Male	75 to 79	Autism spectrum disorders	Rate	1990	232.271931570756	330.892648178092	154.24765974805
DALYs (Disability-Adjusted Life Years)	Yamagata	Female	75 to 79	Autism spectrum disorders	Rate	1990	82.6395628287399	121.512386713257	52.898483930065
DALYs (Disability-Adjusted Life Years)	Yamagata	Both	75 to 79	Autism spectrum disorders	Rate	1990	142.899267534661	202.24127056489	95.9286400988433
DALYs (Disability-Adjusted Life Years)	Yamagata	Male	80 to 84	Autism spectrum disorders	Number	1990	17.0670930039185	24.6234681897753	11.0546802498302
DALYs (Disability-Adjusted Life Years)	Yamagata	Female	80 to 84	Autism spectrum disorders	Number	1990	10.2417645787135	15.1198108853678	6.18170390911645
DALYs (Disability-Adjusted Life Years)	Yamagata	Both	80 to 84	Autism spectrum disorders	Number	1990	27.308857582632	38.5092337620276	18.037898576945
DALYs (Disability-Adjusted Life Years)	Yamagata	Male	80 to 84	Autism spectrum disorders	Percent	1990	0.0012241619955623	0.00174527518474871	0.000787195616743718
DALYs (Disability-Adjusted Life Years)	Yamagata	Female	80 to 84	Autism spectrum disorders	Percent	1990	0.000585275287942201	0.000891475981328404	0.00034982218649391
DALYs (Disability-Adjusted Life Years)	Yamagata	Both	80 to 84	Autism spectrum disorders	Percent	1990	0.000868464781644676	0.00122575728185372	0.000581097086761938
DALYs (Disability-Adjusted Life Years)	Yamagata	Male	80 to 84	Autism spectrum disorders	Rate	1990	189.878739188073	273.94665824102	122.98806524832
DALYs (Disability-Adjusted Life Years)	Yamagata	Female	80 to 84	Autism spectrum disorders	Rate	1990	63.8346218208549	94.2383905090242	38.5291741685899
DALYs (Disability-Adjusted Life Years)	Yamagata	Both	80 to 84	Autism spectrum disorders	Rate	1990	109.093028914452	153.836129525466	72.0575360963512
DALYs (Disability-Adjusted Life Years)	Yamagata	Male	85 to 89	Autism spectrum disorders	Number	1990	5.19212272718277	7.67674615603416	3.38327918723162
DALYs (Disability-Adjusted Life Years)	Yamagata	Female	85 to 89	Autism spectrum disorders	Number	1990	3.65732242963492	5.62965756462706	2.17508733595386
DALYs (Disability-Adjusted Life Years)	Yamagata	Both	85 to 89	Autism spectrum disorders	Number	1990	8.8494451568177	13.1459677522594	5.7044083707272
DALYs (Disability-Adjusted Life Years)	Yamagata	Male	85 to 89	Autism spectrum disorders	Percent	1990	0.000742009980485263	0.0011048336267263	0.000476511071177
DALYs (Disability-Adjusted Life Years)	Yamagata	Female	85 to 89	Autism spectrum disorders	Percent	1990	0.000305757601975205	0.000474022165689225	0.000181225516018042
DALYs (Disability-Adjusted Life Years)	Yamagata	Both	85 to 89	Autism spectrum disorders	Percent	1990	0.000466750846357116	0.000694221653550682	0.000302338467442649
DALYs (Disability-Adjusted Life Years)	Yamagata	Male	85 to 89	Autism spectrum disorders	Rate	1990	150.2339469449	222.126466440612	97.895102373694
DALYs (Disability-Adjusted Life Years)	Yamagata	Female	85 to 89	Autism spectrum disorders	Rate	1990	46.6581996445396	71.820215918721	27.7486224192093
DALYs (Disability-Adjusted Life Years)	Yamagata	Both	85 to 89	Autism spectrum disorders	Rate	1990	78.3513473475474	116.39196213148	50.5057745143232
DALYs (Disability-Adjusted Life Years)	Yamagata	Male	90 to 94	Autism spectrum disorders	Number	1990	1.17412589569901	1.74650123616892	0.692715216134494
DALYs (Disability-Adjusted Life Years)	Yamagata	Female	90 to 94	Autism spectrum disorders	Number	1990	0.778846490894644	1.2823319321214	0.381516244108584
DALYs (Disability-Adjusted Life Years)	Yamagata	Both	90 to 94	Autism spectrum disorders	Number	1990	1.95297238659365	2.94502683061468	1.15231812660387
DALYs (Disability-Adjusted Life Years)	Yamagata	Male	90 to 94	Autism spectrum disorders	Percent	1990	0.000533319195010868	0.000797313975325128	0.000312817111401022
DALYs (Disability-Adjusted Life Years)	Yamagata	Female	90 to 94	Autism spectrum disorders	Percent	1990	0.000162298119620778	0.000269661913381489	7.93348426674655e-05
DALYs (Disability-Adjusted Life Years)	Yamagata	Both	90 to 94	Autism spectrum disorders	Percent	1990	0.000278938456640544	0.000420280889470677	0.000169393495334615
DALYs (Disability-Adjusted Life Years)	Yamagata	Male	90 to 94	Autism spectrum disorders	Rate	1990	114.479131827312	170.286632791548	67.5408291709928
DALYs (Disability-Adjusted Life Years)	Yamagata	Female	90 to 94	Autism spectrum disorders	Rate	1990	32.574441795074	53.6321950130012	15.9565188170969
DALYs (Disability-Adjusted Life Years)	Yamagata	Both	90 to 94	Autism spectrum disorders	Rate	1990	57.1613067927645	86.1976253905503	33.727056465224
DALYs (Disability-Adjusted Life Years)	Yamagata	Male	95 plus	Autism spectrum disorders	Number	1990	0.269991347910774	0.423658676837099	0.143327842227834
DALYs (Disability-Adjusted Life Years)	Yamagata	Female	95 plus	Autism spectrum disorders	Number	1990	0.185599288835807	0.307548785884566	0.0934429712220523
DALYs (Disability-Adjusted Life Years)	Yamagata	Both	95 plus	Autism spectrum disorders	Number	1990	0.455590636746581	0.710073113975463	0.262448327821933
DALYs (Disability-Adjusted Life Years)	Yamagata	Male	95 plus	Autism spectrum disorders	Percent	1990	0.000449349386588376	0.000709610634174099	0.000243417902824433
DALYs (Disability-Adjusted Life Years)	Yamagata	Female	95 plus	Autism spectrum disorders	Percent	1990	0.000118610870019431	0.000200278810114648	5.92803759450041e-05
DALYs (Disability-Adjusted Life Years)	Yamagata	Both	95 plus	Autism spectrum disorders	Percent	1990	0.000210338397260358	0.000328142665061531	0.000117345256618428
DALYs (Disability-Adjusted Life Years)	Yamagata	Male	95 plus	Autism spectrum disorders	Rate	1990	84.8572145213424	133.154249209773	45.0473748470926
DALYs (Disability-Adjusted Life Years)	Yamagata	Female	95 plus	Autism spectrum disorders	Rate	1990	22.4095708816719	37.133958648675	11.2824618032191
DALYs (Disability-Adjusted Life Years)	Yamagata	Both	95 plus	Autism spectrum disorders	Rate	1990	39.7414781901347	61.9401561322116	22.89354445617
DALYs (Disability-Adjusted Life Years)	Japan	Male	<5	Autism spectrum disorders	Number	1991	14248.1038398157	19780.1790919393	9744.62874899557
DALYs (Disability-Adjusted Life Years)	Japan	Female	<5	Autism spectrum disorders	Number	1991	5656.3277749066	7801.02431718636	3848.57037111214
DALYs (Disability-Adjusted Life Years)	Japan	Both	<5	Autism spectrum disorders	Number	1991	19904.4316147223	27758.7527059459	13594.7942024346
DALYs (Disability-Adjusted Life Years)	Japan	Male	<5	Autism spectrum disorders	Percent	1991	0.029936009370163	0.0407471165695336	0.0211224731563142
DALYs (Disability-Adjusted Life Years)	Japan	Female	<5	Autism spectrum disorders	Percent	1991	0.014907207341006	0.0205798066734861	0.010372181776144
DALYs (Disability-Adjusted Life Years)	Japan	Both	<5	Autism spectrum disorders	Percent	1991	0.0232682122092254	0.0319045443462091	0.0163876276468509
DALYs (Disability-Adjusted Life Years)	Japan	Male	<5	Autism spectrum disorders	Rate	1991	428.728870738757	595.190345356663	293.218222318862
DALYs (Disability-Adjusted Life Years)	Japan	Female	<5	Autism spectrum disorders	Rate	1991	179.101769784691	247.011367965599	121.861000995207
DALYs (Disability-Adjusted Life Years)	Japan	Both	<5	Autism spectrum disorders	Rate	1991	307.096030861742	428.276624154565	209.747629108983
DALYs (Disability-Adjusted Life Years)	Japan	Male	5 to 9	Autism spectrum disorders	Number	1991	16328.7160597266	22821.5486501048	11255.0790386693
DALYs (Disability-Adjusted Life Years)	Japan	Female	5 to 9	Autism spectrum disorders	Number	1991	6475.61336489302	9061.29169172154	4400.52523700645
DALYs (Disability-Adjusted Life Years)	Japan	Both	5 to 9	Autism spectrum disorders	Number	1991	22804.3294246197	31704.4545732348	15707.5354332223
DALYs (Disability-Adjusted Life Years)	Japan	Male	5 to 9	Autism spectrum disorders	Percent	1991	0.0796003068225192	0.108377705156562	0.0539223266285666
DALYs (Disability-Adjusted Life Years)	Japan	Female	5 to 9	Autism spectrum disorders	Percent	1991	0.039454060687528	0.0569768232057689	0.0256383880767036
DALYs (Disability-Adjusted Life Years)	Japan	Both	5 to 9	Autism spectrum disorders	Percent	1991	0.0617476589672431	0.0859478478554274	0.0409457841521337
DALYs (Disability-Adjusted Life Years)	Japan	Male	5 to 9	Autism spectrum disorders	Rate	1991	423.523631375382	591.930505898219	291.926929737669
DALYs (Disability-Adjusted Life Years)	Japan	Female	5 to 9	Autism spectrum disorders	Rate	1991	176.510833115998	246.990679567736	119.948541082304
DALYs (Disability-Adjusted Life Years)	Japan	Both	5 to 9	Autism spectrum disorders	Rate	1991	303.082950524893	421.37084839971	208.762384367052
DALYs (Disability-Adjusted Life Years)	Japan	Male	10 to 14	Autism spectrum disorders	Number	1991	18141.3297947871	25262.8785462506	12499.251341902
DALYs (Disability-Adjusted Life Years)	Japan	Female	10 to 14	Autism spectrum disorders	Number	1991	7132.23488018406	9907.29967063473	4862.63100640839
DALYs (Disability-Adjusted Life Years)	Japan	Both	10 to 14	Autism spectrum disorders	Number	1991	25273.5646749711	35245.3198949029	17674.2124197577
DALYs (Disability-Adjusted Life Years)	Japan	Male	10 to 14	Autism spectrum disorders	Percent	1991	0.0704939293261995	0.0982367178008307	0.047759885303421
DALYs (Disability-Adjusted Life Years)	Japan	Female	10 to 14	Autism spectrum disorders	Percent	1991	0.0292344730546576	0.042525996424221	0.0191672867084551
DALYs (Disability-Adjusted Life Years)	Japan	Both	10 to 14	Autism spectrum disorders	Percent	1991	0.0504070552595332	0.070785891318016	0.0331185847430635
DALYs (Disability-Adjusted Life Years)	Japan	Male	10 to 14	Autism spectrum disorders	Rate	1991	419.189141754389	583.745761520261	288.818432929314
DALYs (Disability-Adjusted Life Years)	Japan	Female	10 to 14	Autism spectrum disorders	Rate	1991	173.594251110008	241.137637183631	118.353475756534
DALYs (Disability-Adjusted Life Years)	Japan	Both	10 to 14	Autism spectrum disorders	Rate	1991	299.581659735098	417.782436621064	209.502298520846
DALYs (Disability-Adjusted Life Years)	Japan	Male	15 to 19	Autism spectrum disorders	Number	1991	21528.7302327567	29690.4268102475	14749.9500617341
DALYs (Disability-Adjusted Life Years)	Japan	Female	15 to 19	Autism spectrum disorders	Number	1991	8473.89370001258	11695.6449339439	5802.48261980377
DALYs (Disability-Adjusted Life Years)	Japan	Both	15 to 19	Autism spectrum disorders	Number	1991	30002.6239327693	41333.6665219851	20686.0901426099
DALYs (Disability-Adjusted Life Years)	Japan	Male	15 to 19	Autism spectrum disorders	Percent	1991	0.0406632647639362	0.057283718897146	0.0281319632253146
DALYs (Disability-Adjusted Life Years)	Japan	Female	15 to 19	Autism spectrum disorders	Percent	1991	0.0193454976253213	0.0284154507806106	0.0127051923677617
DALYs (Disability-Adjusted Life Years)	Japan	Both	15 to 19	Autism spectrum disorders	Percent	1991	0.0309906222869846	0.0439020567702073	0.0211191939550176
DALYs (Disability-Adjusted Life Years)	Japan	Male	15 to 19	Autism spectrum disorders	Rate	1991	414.473419629047	571.603276052268	283.967617938877
DALYs (Disability-Adjusted Life Years)	Japan	Female	15 to 19	Autism spectrum disorders	Rate	1991	171.586585904075	236.8233370875	117.493588867935
DALYs (Disability-Adjusted Life Years)	Japan	Both	15 to 19	Autism spectrum disorders	Rate	1991	296.094425616141	407.919929765511	204.150010103947
DALYs (Disability-Adjusted Life Years)	Japan	Male	20 to 24	Autism spectrum disorders	Number	1991	20018.3197980978	27769.9641974284	13741.9099630697
DALYs (Disability-Adjusted Life Years)	Japan	Female	20 to 24	Autism spectrum disorders	Number	1991	8049.58907896431	11303.9469419483	5569.04302650655
DALYs (Disability-Adjusted Life Years)	Japan	Both	20 to 24	Autism spectrum disorders	Number	1991	28067.9088770621	39067.0680124615	19433.5896725729
DALYs (Disability-Adjusted Life Years)	Japan	Male	20 to 24	Autism spectrum disorders	Percent	1991	0.0360719638479632	0.0500311903688336	0.025102506934085
DALYs (Disability-Adjusted Life Years)	Japan	Female	20 to 24	Autism spectrum disorders	Percent	1991	0.0160401583536339	0.0237100689620344	0.0105037412105801
DALYs (Disability-Adjusted Life Years)	Japan	Both	20 to 24	Autism spectrum disorders	Percent	1991	0.0265410558835915	0.0379635826260802	0.018124258866578
DALYs (Disability-Adjusted Life Years)	Japan	Male	20 to 24	Autism spectrum disorders	Rate	1991	411.332099748239	570.611210055055	282.365789770118
DALYs (Disability-Adjusted Life Years)	Japan	Female	20 to 24	Autism spectrum disorders	Rate	1991	171.405262394422	240.702472221919	118.585342913802
DALYs (Disability-Adjusted Life Years)	Japan	Both	20 to 24	Autism spectrum disorders	Rate	1991	293.507197807097	408.525826027873	203.217791290152
DALYs (Disability-Adjusted Life Years)	Japan	Male	25 to 29	Autism spectrum disorders	Number	1991	16862.1463888994	23592.0853436	11698.0690736708
DALYs (Disability-Adjusted Life Years)	Japan	Female	25 to 29	Autism spectrum disorders	Number	1991	6821.0760855935	9583.83248273623	4687.49690692129
DALYs (Disability-Adjusted Life Years)	Japan	Both	25 to 29	Autism spectrum disorders	Number	1991	23683.2224744929	33205.6737979185	16396.8350587242
DALYs (Disability-Adjusted Life Years)	Japan	Male	25 to 29	Autism spectrum disorders	Percent	1991	0.0349435151708312	0.0488905801258669	0.0240099205226374
DALYs (Disability-Adjusted Life Years)	Japan	Female	25 to 29	Autism spectrum disorders	Percent	1991	0.0141126598881083	0.0211926025065323	0.00934842041293229
DALYs (Disability-Adjusted Life Years)	Japan	Both	25 to 29	Autism spectrum disorders	Percent	1991	0.0245084596639259	0.035476277886449	0.0165754488094219
DALYs (Disability-Adjusted Life Years)	Japan	Male	25 to 29	Autism spectrum disorders	Rate	1991	407.217249547813	569.743844178852	282.505880528742
DALYs (Disability-Adjusted Life Years)	Japan	Female	25 to 29	Autism spectrum disorders	Rate	1991	168.971691741931	237.410691166379	116.118669907586
DALYs (Disability-Adjusted Life Years)	Japan	Both	25 to 29	Autism spectrum disorders	Rate	1991	289.609534115274	406.054527797313	200.508176935656
DALYs (Disability-Adjusted Life Years)	Japan	Male	30 to 34	Autism spectrum disorders	Number	1991	16155.7605472459	22485.7584288142	11206.1231878033
DALYs (Disability-Adjusted Life Years)	Japan	Female	30 to 34	Autism spectrum disorders	Number	1991	6533.81248644045	9070.40229884717	4536.80799878338
DALYs (Disability-Adjusted Life Years)	Japan	Both	30 to 34	Autism spectrum disorders	Number	1991	22689.5730336863	31621.5214370674	15749.5645688165
DALYs (Disability-Adjusted Life Years)	Japan	Male	30 to 34	Autism spectrum disorders	Percent	1991	0.0319865665725354	0.0448508828835864	0.0217032914702451
DALYs (Disability-Adjusted Life Years)	Japan	Female	30 to 34	Autism spectrum disorders	Percent	1991	0.012651726611019	0.0185578799891567	0.00827106639432607
DALYs (Disability-Adjusted Life Years)	Japan	Both	30 to 34	Autism spectrum disorders	Percent	1991	0.0222040399777089	0.0318895861955864	0.0148777536851112
DALYs (Disability-Adjusted Life Years)	Japan	Male	30 to 34	Autism spectrum disorders	Rate	1991	403.257936475449	561.258661736901	279.711877344803
DALYs (Disability-Adjusted Life Years)	Japan	Female	30 to 34	Autism spectrum disorders	Rate	1991	166.737967928567	231.469827262874	115.775919215478
DALYs (Disability-Adjusted Life Years)	Japan	Both	30 to 34	Autism spectrum disorders	Rate	1991	286.30663409387	399.013738783566	198.734670478254
DALYs (Disability-Adjusted Life Years)	Japan	Male	35 to 39	Autism spectrum disorders	Number	1991	17655.484966581	24448.5886196113	12307.5768741072
DALYs (Disability-Adjusted Life Years)	Japan	Female	35 to 39	Autism spectrum disorders	Number	1991	7155.84292547173	10144.8452068241	4856.35138994808
DALYs (Disability-Adjusted Life Years)	Japan	Both	35 to 39	Autism spectrum disorders	Number	1991	24811.3278920527	34649.313721811	17217.5409631355
DALYs (Disability-Adjusted Life Years)	Japan	Male	35 to 39	Autism spectrum disorders	Percent	1991	0.0267575694513227	0.0371945838601593	0.0185190798114881
DALYs (Disability-Adjusted Life Years)	Japan	Female	35 to 39	Autism spectrum disorders	Percent	1991	0.0109985387350138	0.016019757100073	0.00720967632294583
DALYs (Disability-Adjusted Life Years)	Japan	Both	35 to 39	Autism spectrum disorders	Percent	1991	0.0189275268719529	0.0268399480228597	0.0127428698665815
DALYs (Disability-Adjusted Life Years)	Japan	Male	35 to 39	Autism spectrum disorders	Rate	1991	398.131198024939	551.315690028856	277.535866896169
DALYs (Disability-Adjusted Life Years)	Japan	Female	35 to 39	Autism spectrum disorders	Rate	1991	164.035848940245	232.553776431455	111.323813462515
DALYs (Disability-Adjusted Life Years)	Japan	Both	35 to 39	Autism spectrum disorders	Rate	1991	282.044503299467	393.878494567228	195.721599831875
DALYs (Disability-Adjusted Life Years)	Japan	Male	40 to 44	Autism spectrum disorders	Number	1991	22676.3389947555	31682.2833851707	15855.0481955945
DALYs (Disability-Adjusted Life Years)	Japan	Female	40 to 44	Autism spectrum disorders	Number	1991	9209.39512596633	12924.8571625069	6348.57418488503
DALYs (Disability-Adjusted Life Years)	Japan	Both	40 to 44	Autism spectrum disorders	Number	1991	31885.7341207219	44812.2079529683	22214.5714110091
DALYs (Disability-Adjusted Life Years)	Japan	Male	40 to 44	Autism spectrum disorders	Percent	1991	0.0212503549974898	0.0296247760426905	0.0149107729823057
DALYs (Disability-Adjusted Life Years)	Japan	Female	40 to 44	Autism spectrum disorders	Percent	1991	0.00933595258811866	0.0137114901862631	0.00622129904702655
DALYs (Disability-Adjusted Life Years)	Japan	Both	40 to 44	Autism spectrum disorders	Percent	1991	0.0155214018907775	0.0220093411449819	0.010601190514719
DALYs (Disability-Adjusted Life Years)	Japan	Male	40 to 44	Autism spectrum disorders	Rate	1991	392.272036508303	548.063504766282	274.272317328717
DALYs (Disability-Adjusted Life Years)	Japan	Female	40 to 44	Autism spectrum disorders	Rate	1991	161.442502488447	226.575280578147	111.291750394285
DALYs (Disability-Adjusted Life Years)	Japan	Both	40 to 44	Autism spectrum disorders	Rate	1991	277.624267888773	390.173121883279	193.418915841622
DALYs (Disability-Adjusted Life Years)	Japan	Male	45 to 49	Autism spectrum disorders	Number	1991	16720.6038805226	23129.6205893552	11707.522695891
DALYs (Disability-Adjusted Life Years)	Japan	Female	45 to 49	Autism spectrum disorders	Number	1991	6928.05080058058	9677.20994880858	4723.51356718581
DALYs (Disability-Adjusted Life Years)	Japan	Both	45 to 49	Autism spectrum disorders	Number	1991	23648.6546811032	32643.1210614845	16607.3780551243
DALYs (Disability-Adjusted Life Years)	Japan	Male	45 to 49	Autism spectrum disorders	Percent	1991	0.0157710179529873	0.02174664254982	0.0110533144883016
DALYs (Disability-Adjusted Life Years)	Japan	Female	45 to 49	Autism spectrum disorders	Percent	1991	0.00786453767647005	0.011268767179723	0.00535854284760845
DALYs (Disability-Adjusted Life Years)	Japan	Both	45 to 49	Autism spectrum disorders	Percent	1991	0.0121785729896396	0.0167590567467917	0.00855467537056093
DALYs (Disability-Adjusted Life Years)	Japan	Male	45 to 49	Autism spectrum disorders	Rate	1991	383.199492461825	530.080069715667	268.310689440872
DALYs (Disability-Adjusted Life Years)	Japan	Female	45 to 49	Autism spectrum disorders	Rate	1991	157.963192488381	220.645463189447	107.69858713685
DALYs (Disability-Adjusted Life Years)	Japan	Both	45 to 49	Autism spectrum disorders	Rate	1991	270.29245197346	373.094763772141	189.814135133727
DALYs (Disability-Adjusted Life Years)	Japan	Male	50 to 54	Autism spectrum disorders	Number	1991	15480.6041012464	21503.7483416423	10745.3784850302
DALYs (Disability-Adjusted Life Years)	Japan	Female	50 to 54	Autism spectrum disorders	Number	1991	6520.75329803092	9016.13914689968	4516.33129180923
DALYs (Disability-Adjusted Life Years)	Japan	Both	50 to 54	Autism spectrum disorders	Number	1991	22001.3573992773	30477.5022303779	15357.3207921593
DALYs (Disability-Adjusted Life Years)	Japan	Male	50 to 54	Autism spectrum disorders	Percent	1991	0.0121136395917656	0.0167218895819648	0.00840944408259158
DALYs (Disability-Adjusted Life Years)	Japan	Female	50 to 54	Autism spectrum disorders	Percent	1991	0.00668505952790317	0.00946809327136918	0.00453263293132897
DALYs (Disability-Adjusted Life Years)	Japan	Both	50 to 54	Autism spectrum disorders	Percent	1991	0.00976093825617862	0.0136230681809001	0.00680131948935238
DALYs (Disability-Adjusted Life Years)	Japan	Male	50 to 54	Autism spectrum disorders	Rate	1991	373.074373687109	518.228965227365	258.957940020623
DALYs (Disability-Adjusted Life Years)	Japan	Female	50 to 54	Autism spectrum disorders	Rate	1991	154.351977222277	213.41995941717	106.9055418631
DALYs (Disability-Adjusted Life Years)	Japan	Both	50 to 54	Autism spectrum disorders	Rate	1991	262.731999665034	363.950958137052	183.391393903448
DALYs (Disability-Adjusted Life Years)	Japan	Male	55 to 59	Autism spectrum disorders	Number	1991	14039.0991164383	19533.1122705398	9663.81334843484
DALYs (Disability-Adjusted Life Years)	Japan	Female	55 to 59	Autism spectrum disorders	Number	1991	6036.80502073278	8285.65471044042	4143.47982103679
DALYs (Disability-Adjusted Life Years)	Japan	Both	55 to 59	Autism spectrum disorders	Number	1991	20075.904137171	27735.3861913286	13890.4390968842
DALYs (Disability-Adjusted Life Years)	Japan	Male	55 to 59	Autism spectrum disorders	Percent	1991	0.00851475496580992	0.0117563446779383	0.00591115992183312
DALYs (Disability-Adjusted Life Years)	Japan	Female	55 to 59	Autism spectrum disorders	Percent	1991	0.0054723844260309	0.00776895837406898	0.00374775690531905
DALYs (Disability-Adjusted Life Years)	Japan	Both	55 to 59	Autism spectrum disorders	Percent	1991	0.00729325047845122	0.0101484479669579	0.00506964575631628
DALYs (Disability-Adjusted Life Years)	Japan	Male	55 to 59	Autism spectrum disorders	Rate	1991	360.463192341712	501.525628319243	248.124824882284
DALYs (Disability-Adjusted Life Years)	Japan	Female	55 to 59	Autism spectrum disorders	Rate	1991	149.455869340197	205.131642242647	102.581974508007
DALYs (Disability-Adjusted Life Years)	Japan	Both	55 to 59	Autism spectrum disorders	Rate	1991	253.03866072758	349.579522230422	175.076453940912
DALYs (Disability-Adjusted Life Years)	Japan	Male	60 to 64	Autism spectrum disorders	Number	1991	11574.5739418983	15975.5521900947	8075.88688465707
DALYs (Disability-Adjusted Life Years)	Japan	Female	60 to 64	Autism spectrum disorders	Number	1991	5113.33240552243	6976.00621463301	3483.97139593362
DALYs (Disability-Adjusted Life Years)	Japan	Both	60 to 64	Autism spectrum disorders	Number	1991	16687.9063474207	22869.004188626	11589.0654683358
DALYs (Disability-Adjusted Life Years)	Japan	Male	60 to 64	Autism spectrum disorders	Percent	1991	0.00634888176828595	0.00875884568338513	0.00445392805128365
DALYs (Disability-Adjusted Life Years)	Japan	Female	60 to 64	Autism spectrum disorders	Percent	1991	0.00431373925836528	0.00620370192969204	0.00291951150774687
DALYs (Disability-Adjusted Life Years)	Japan	Both	60 to 64	Autism spectrum disorders	Percent	1991	0.00554560421184997	0.0077480023133143	0.00381038030937475
DALYs (Disability-Adjusted Life Years)	Japan	Male	60 to 64	Autism spectrum disorders	Rate	1991	344.898443654805	476.038523279425	240.644781538599
DALYs (Disability-Adjusted Life Years)	Japan	Female	60 to 64	Autism spectrum disorders	Rate	1991	142.029024922937	193.767054817443	96.7715417228575
DALYs (Disability-Adjusted Life Years)	Japan	Both	60 to 64	Autism spectrum disorders	Rate	1991	239.901843451244	328.76001030492	166.601975817094
DALYs (Disability-Adjusted Life Years)	Japan	Male	65 to 69	Autism spectrum disorders	Number	1991	7690.87218135046	10535.9559835644	5395.41191397724
DALYs (Disability-Adjusted Life Years)	Japan	Female	65 to 69	Autism spectrum disorders	Number	1991	3931.08193174666	5405.37184523662	2684.13412094322
DALYs (Disability-Adjusted Life Years)	Japan	Both	65 to 69	Autism spectrum disorders	Number	1991	11621.9541130971	15907.6179597505	8134.62630243373
DALYs (Disability-Adjusted Life Years)	Japan	Male	65 to 69	Autism spectrum disorders	Percent	1991	0.00484132997336217	0.00667710228851784	0.0034096884589555
DALYs (Disability-Adjusted Life Years)	Japan	Female	65 to 69	Autism spectrum disorders	Percent	1991	0.00314820490993414	0.00445378390658317	0.00214886496439068
DALYs (Disability-Adjusted Life Years)	Japan	Both	65 to 69	Autism spectrum disorders	Percent	1991	0.00409546901448644	0.00571386377089074	0.00284710873786105
DALYs (Disability-Adjusted Life Years)	Japan	Male	65 to 69	Autism spectrum disorders	Rate	1991	318.425953693992	436.221244227637	223.386781598866
DALYs (Disability-Adjusted Life Years)	Japan	Female	65 to 69	Autism spectrum disorders	Rate	1991	128.891816907364	177.230648022362	88.0070498855525
DALYs (Disability-Adjusted Life Years)	Japan	Both	65 to 69	Autism spectrum disorders	Rate	1991	212.654314722611	291.071842409672	148.844451202843
DALYs (Disability-Adjusted Life Years)	Japan	Male	70 to 74	Autism spectrum disorders	Number	1991	4489.85665614824	6250.05415516993	3093.82793443715
DALYs (Disability-Adjusted Life Years)	Japan	Female	70 to 74	Autism spectrum disorders	Number	1991	2587.96355978111	3586.00061078453	1767.68387830978
DALYs (Disability-Adjusted Life Years)	Japan	Both	70 to 74	Autism spectrum disorders	Number	1991	7077.82021592935	9797.02688337174	4863.58077751664
DALYs (Disability-Adjusted Life Years)	Japan	Male	70 to 74	Autism spectrum disorders	Percent	1991	0.00324395432804269	0.00451686279980266	0.00226856186097057
DALYs (Disability-Adjusted Life Years)	Japan	Female	70 to 74	Autism spectrum disorders	Percent	1991	0.00205440064263205	0.00288138291110948	0.0013890972298293
DALYs (Disability-Adjusted Life Years)	Japan	Both	70 to 74	Autism spectrum disorders	Percent	1991	0.00267683353809096	0.00375175558851957	0.00182855721751186
DALYs (Disability-Adjusted Life Years)	Japan	Male	70 to 74	Autism spectrum disorders	Rate	1991	281.97122390574	392.514851715175	194.298062507724
DALYs (Disability-Adjusted Life Years)	Japan	Female	70 to 74	Autism spectrum disorders	Rate	1991	110.557902787724	153.194083983689	75.515523253399
DALYs (Disability-Adjusted Life Years)	Japan	Both	70 to 74	Autism spectrum disorders	Rate	1991	179.953788499239	249.08969850969	123.656685234307
DALYs (Disability-Adjusted Life Years)	Japan	Male	75 to 79	Autism spectrum disorders	Number	1991	2966.97100514244	4103.42703617838	2082.28868031342
DALYs (Disability-Adjusted Life Years)	Japan	Female	75 to 79	Autism spectrum disorders	Number	1991	1693.74236821312	2375.22728632595	1157.93677716243
DALYs (Disability-Adjusted Life Years)	Japan	Both	75 to 79	Autism spectrum disorders	Number	1991	4660.71337335556	6529.14964243	3217.72768148109
DALYs (Disability-Adjusted Life Years)	Japan	Male	75 to 79	Autism spectrum disorders	Percent	1991	0.00209090069705867	0.00292922254411367	0.00146571128986009
DALYs (Disability-Adjusted Life Years)	Japan	Female	75 to 79	Autism spectrum disorders	Percent	1991	0.00122275990067627	0.00172593314953464	0.000831888395799305
DALYs (Disability-Adjusted Life Years)	Japan	Both	75 to 79	Autism spectrum disorders	Percent	1991	0.00166194065674999	0.00233258952568754	0.00116051311591657
DALYs (Disability-Adjusted Life Years)	Japan	Male	75 to 79	Autism spectrum disorders	Rate	1991	240.583273341792	332.735273304637	168.846889937272
DALYs (Disability-Adjusted Life Years)	Japan	Female	75 to 79	Autism spectrum disorders	Rate	1991	90.1381548635433	126.405649990816	61.6234714918144
DALYs (Disability-Adjusted Life Years)	Japan	Both	75 to 79	Autism spectrum disorders	Rate	1991	149.75178887977	209.785876215267	103.387708668046
DALYs (Disability-Adjusted Life Years)	Japan	Male	80 to 84	Autism spectrum disorders	Number	1991	1429.396090332	1972.11692675141	975.13818736276
DALYs (Disability-Adjusted Life Years)	Japan	Female	80 to 84	Autism spectrum disorders	Number	1991	867.591275658279	1214.67162309772	588.982784060801
DALYs (Disability-Adjusted Life Years)	Japan	Both	80 to 84	Autism spectrum disorders	Number	1991	2296.98736599028	3188.75340128954	1556.36026090718
DALYs (Disability-Adjusted Life Years)	Japan	Male	80 to 84	Autism spectrum disorders	Percent	1991	0.00131717647836474	0.00183559763550317	0.000908292915205434
DALYs (Disability-Adjusted Life Years)	Japan	Female	80 to 84	Autism spectrum disorders	Percent	1991	0.000686642255053721	0.000959631419337192	0.000449439224800437
DALYs (Disability-Adjusted Life Years)	Japan	Both	80 to 84	Autism spectrum disorders	Percent	1991	0.000977941640643275	0.0013687997820075	0.000662730262461113
DALYs (Disability-Adjusted Life Years)	Japan	Male	80 to 84	Autism spectrum disorders	Rate	1991	197.717920834734	272.788530091551	134.883743026844
DALYs (Disability-Adjusted Life Years)	Japan	Female	80 to 84	Autism spectrum disorders	Rate	1991	69.7965334860685	97.7186735214588	47.3828607592054
DALYs (Disability-Adjusted Life Years)	Japan	Both	80 to 84	Autism spectrum disorders	Rate	1991	116.836979408411	162.196937171375	79.1647505110618
DALYs (Disability-Adjusted Life Years)	Japan	Male	85 to 89	Autism spectrum disorders	Number	1991	444.086754379515	632.349987442001	296.6843818493
DALYs (Disability-Adjusted Life Years)	Japan	Female	85 to 89	Autism spectrum disorders	Number	1991	297.403880286336	423.835740285403	193.288471054184
DALYs (Disability-Adjusted Life Years)	Japan	Both	85 to 89	Autism spectrum disorders	Number	1991	741.490634665851	1061.47025741635	489.829987986391
DALYs (Disability-Adjusted Life Years)	Japan	Male	85 to 89	Autism spectrum disorders	Percent	1991	0.000809043748164128	0.00114027481188346	0.00054435811546771
DALYs (Disability-Adjusted Life Years)	Japan	Female	85 to 89	Autism spectrum disorders	Percent	1991	0.000361482910863972	0.000520029393169185	0.000235818553881148
DALYs (Disability-Adjusted Life Years)	Japan	Both	85 to 89	Autism spectrum disorders	Percent	1991	0.000540583295687508	0.000773630609476906	0.000357330270025259
DALYs (Disability-Adjusted Life Years)	Japan	Male	85 to 89	Autism spectrum disorders	Rate	1991	156.302973949835	222.565034060573	104.422504725021
DALYs (Disability-Adjusted Life Years)	Japan	Female	85 to 89	Autism spectrum disorders	Rate	1991	51.4158889674624	73.2737291187175	33.4161698120557
DALYs (Disability-Adjusted Life Years)	Japan	Both	85 to 89	Autism spectrum disorders	Rate	1991	85.9652280256342	123.062286231499	56.7887774199869
DALYs (Disability-Adjusted Life Years)	Japan	Male	90 to 94	Autism spectrum disorders	Number	1991	96.8690209621753	142.969430544552	62.9923208283608
DALYs (Disability-Adjusted Life Years)	Japan	Female	90 to 94	Autism spectrum disorders	Number	1991	73.2235750231636	108.713467992624	47.0214456974506
DALYs (Disability-Adjusted Life Years)	Japan	Both	90 to 94	Autism spectrum disorders	Number	1991	170.092595985339	254.404428267124	111.35426819366
DALYs (Disability-Adjusted Life Years)	Japan	Male	90 to 94	Autism spectrum disorders	Percent	1991	0.000499743861312853	0.000737879539164449	0.000322071689562963
DALYs (Disability-Adjusted Life Years)	Japan	Female	90 to 94	Autism spectrum disorders	Percent	1991	0.000186800434356981	0.000274065934185133	0.000118892508173343
DALYs (Disability-Adjusted Life Years)	Japan	Both	90 to 94	Autism spectrum disorders	Percent	1991	0.000290337516866559	0.000426229016046361	0.000186646007502654
DALYs (Disability-Adjusted Life Years)	Japan	Male	90 to 94	Autism spectrum disorders	Rate	1991	119.355634378047	176.157526005928	77.6149933047247
DALYs (Disability-Adjusted Life Years)	Japan	Female	90 to 94	Autism spectrum disorders	Rate	1991	35.7625584661833	53.0959018856682	22.9653796661469
DALYs (Disability-Adjusted Life Years)	Japan	Both	90 to 94	Autism spectrum disorders	Rate	1991	59.4918121606613	88.980830538989	38.9474166602533
DALYs (Disability-Adjusted Life Years)	Japan	Male	95 plus	Autism spectrum disorders	Number	1991	13.2880402383671	20.3664576208597	8.26297503958718
DALYs (Disability-Adjusted Life Years)	Japan	Female	95 plus	Autism spectrum disorders	Number	1991	10.6709362463539	16.5187794640335	6.27344344880016
DALYs (Disability-Adjusted Life Years)	Japan	Both	95 plus	Autism spectrum disorders	Number	1991	23.958976484721	37.0337152585177	14.8349361394547
DALYs (Disability-Adjusted Life Years)	Japan	Male	95 plus	Autism spectrum disorders	Percent	1991	0.00033161336517897	0.000506766102028923	0.000205997188038871
DALYs (Disability-Adjusted Life Years)	Japan	Female	95 plus	Autism spectrum disorders	Percent	1991	0.000102056875556979	0.00015773449406504	5.96872570635102e-05
DALYs (Disability-Adjusted Life Years)	Japan	Both	95 plus	Autism spectrum disorders	Percent	1991	0.000165653577105428	0.000255140120141946	0.000101147439910895
DALYs (Disability-Adjusted Life Years)	Japan	Male	95 plus	Autism spectrum disorders	Rate	1991	87.4166535667726	133.98270461919	54.3587777813083
DALYs (Disability-Adjusted Life Years)	Japan	Female	95 plus	Autism spectrum disorders	Rate	1991	24.1398166885569	37.3688211581921	14.191798298093
DALYs (Disability-Adjusted Life Years)	Japan	Both	95 plus	Autism spectrum disorders	Rate	1991	40.3312278559657	62.3405264993991	24.9723184147954
DALYs (Disability-Adjusted Life Years)	Wakayama	Male	<5	Autism spectrum disorders	Number	1990	121.198695268897	167.662500353056	82.6486145450649
DALYs (Disability-Adjusted Life Years)	Wakayama	Female	<5	Autism spectrum disorders	Number	1990	45.7297466188942	64.2555004216788	30.8925669541143
DALYs (Disability-Adjusted Life Years)	Wakayama	Both	<5	Autism spectrum disorders	Number	1990	166.928441887791	230.930367239234	114.434613485252
DALYs (Disability-Adjusted Life Years)	Wakayama	Male	<5	Autism spectrum disorders	Percent	1990	0.0304240154974595	0.0424246667917393	0.0211083307536904
DALYs (Disability-Adjusted Life Years)	Wakayama	Female	<5	Autism spectrum disorders	Percent	1990	0.0129809495838676	0.0178856897036102	0.00865208115582471
DALYs (Disability-Adjusted Life Years)	Wakayama	Both	<5	Autism spectrum disorders	Percent	1990	0.022235073534645	0.0308222152268385	0.0151894360907887
DALYs (Disability-Adjusted Life Years)	Wakayama	Male	<5	Autism spectrum disorders	Rate	1990	412.862739890295	571.141455929388	281.542085692478
DALYs (Disability-Adjusted Life Years)	Wakayama	Female	<5	Autism spectrum disorders	Rate	1990	164.749488501321	231.491788399591	111.295928372371
DALYs (Disability-Adjusted Life Years)	Wakayama	Both	<5	Autism spectrum disorders	Rate	1990	292.278370248284	404.340630117974	200.365869058699
DALYs (Disability-Adjusted Life Years)	Wakayama	Male	5 to 9	Autism spectrum disorders	Number	1990	139.349494064036	192.654505666499	94.360181397177
DALYs (Disability-Adjusted Life Years)	Wakayama	Female	5 to 9	Autism spectrum disorders	Number	1990	52.7958376407103	74.5528125350264	35.1376047198079
DALYs (Disability-Adjusted Life Years)	Wakayama	Both	5 to 9	Autism spectrum disorders	Number	1990	192.145331704746	266.292911801314	131.063390344685
DALYs (Disability-Adjusted Life Years)	Wakayama	Male	5 to 9	Autism spectrum disorders	Percent	1990	0.07209264221483	0.10046391930246	0.0480819689893859
DALYs (Disability-Adjusted Life Years)	Wakayama	Female	5 to 9	Autism spectrum disorders	Percent	1990	0.0362571532886852	0.0519359851300882	0.0228252805202338
DALYs (Disability-Adjusted Life Years)	Wakayama	Both	5 to 9	Autism spectrum disorders	Percent	1990	0.0566881060980212	0.0789918371071462	0.0370882573010647
DALYs (Disability-Adjusted Life Years)	Wakayama	Male	5 to 9	Autism spectrum disorders	Rate	1990	409.398901668439	566.005234185465	277.223501130809
DALYs (Disability-Adjusted Life Years)	Wakayama	Female	5 to 9	Autism spectrum disorders	Rate	1990	162.803473036698	229.894199007785	108.351800789772
DALYs (Disability-Adjusted Life Years)	Wakayama	Both	5 to 9	Autism spectrum disorders	Rate	1990	289.084814138168	400.640682921639	197.186345887036
DALYs (Disability-Adjusted Life Years)	Wakayama	Male	10 to 14	Autism spectrum disorders	Number	1990	155.387314586232	218.082966455679	103.937860627475
DALYs (Disability-Adjusted Life Years)	Wakayama	Female	10 to 14	Autism spectrum disorders	Number	1990	58.3180000409347	83.3157651162816	39.2234988705362
DALYs (Disability-Adjusted Life Years)	Wakayama	Both	10 to 14	Autism spectrum disorders	Number	1990	213.705314627167	299.685958966584	144.128600793481
DALYs (Disability-Adjusted Life Years)	Wakayama	Male	10 to 14	Autism spectrum disorders	Percent	1990	0.071160756518365	0.101564115433422	0.0463222934675824
DALYs (Disability-Adjusted Life Years)	Wakayama	Female	10 to 14	Autism spectrum disorders	Percent	1990	0.025830048656249	0.0383374456211389	0.0154450041828069
DALYs (Disability-Adjusted Life Years)	Wakayama	Both	10 to 14	Autism spectrum disorders	Percent	1990	0.0480949724389908	0.0701557028086556	0.0304964960323895
DALYs (Disability-Adjusted Life Years)	Wakayama	Male	10 to 14	Autism spectrum disorders	Rate	1990	403.302403038084	566.026799983339	269.767123972244
DALYs (Disability-Adjusted Life Years)	Wakayama	Female	10 to 14	Autism spectrum disorders	Rate	1990	160.368704157404	229.110073702839	107.860723652595
DALYs (Disability-Adjusted Life Years)	Wakayama	Both	10 to 14	Autism spectrum disorders	Rate	1990	285.344902695754	400.148498645401	192.444262047674
DALYs (Disability-Adjusted Life Years)	Wakayama	Male	15 to 19	Autism spectrum disorders	Number	1990	168.2389932133	231.437815409237	112.328300951639
DALYs (Disability-Adjusted Life Years)	Wakayama	Female	15 to 19	Autism spectrum disorders	Number	1990	63.3898840360681	90.6291052401174	41.7847512666988
DALYs (Disability-Adjusted Life Years)	Wakayama	Both	15 to 19	Autism spectrum disorders	Number	1990	231.628877249368	317.991735696408	155.918332036978
DALYs (Disability-Adjusted Life Years)	Wakayama	Male	15 to 19	Autism spectrum disorders	Percent	1990	0.0377807354242246	0.0521009543232148	0.0249294501391078
DALYs (Disability-Adjusted Life Years)	Wakayama	Female	15 to 19	Autism spectrum disorders	Percent	1990	0.0165577766101421	0.0245026026609223	0.0100995470015919
DALYs (Disability-Adjusted Life Years)	Wakayama	Both	15 to 19	Autism spectrum disorders	Percent	1990	0.0279439247349227	0.0390656317028951	0.0183839101336153
DALYs (Disability-Adjusted Life Years)	Wakayama	Male	15 to 19	Autism spectrum disorders	Rate	1990	399.8551577038	550.060377868258	266.971702776849
DALYs (Disability-Adjusted Life Years)	Wakayama	Female	15 to 19	Autism spectrum disorders	Rate	1990	157.712508333313	225.483036177979	103.959457136805
DALYs (Disability-Adjusted Life Years)	Wakayama	Both	15 to 19	Autism spectrum disorders	Rate	1990	281.553019275906	386.530100880821	189.524197789091
DALYs (Disability-Adjusted Life Years)	Wakayama	Male	20 to 24	Autism spectrum disorders	Number	1990	110.22346093683	152.992543556384	77.8493824222668
DALYs (Disability-Adjusted Life Years)	Wakayama	Female	20 to 24	Autism spectrum disorders	Number	1990	51.0581515229999	73.0067450015551	32.5559140044425
DALYs (Disability-Adjusted Life Years)	Wakayama	Both	20 to 24	Autism spectrum disorders	Number	1990	161.28161245983	222.262572090259	111.578562743719
DALYs (Disability-Adjusted Life Years)	Wakayama	Male	20 to 24	Autism spectrum disorders	Percent	1990	0.0274984201450984	0.038131282175941	0.0190972875780555
DALYs (Disability-Adjusted Life Years)	Wakayama	Female	20 to 24	Autism spectrum disorders	Percent	1990	0.0143858974330968	0.0217262547229381	0.00879318030275368
DALYs (Disability-Adjusted Life Years)	Wakayama	Both	20 to 24	Autism spectrum disorders	Percent	1990	0.0213171151192615	0.0304290739698172	0.0144276134630741
DALYs (Disability-Adjusted Life Years)	Wakayama	Male	20 to 24	Autism spectrum disorders	Rate	1990	395.963543160181	549.605946944387	279.663848646697
DALYs (Disability-Adjusted Life Years)	Wakayama	Female	20 to 24	Autism spectrum disorders	Rate	1990	155.793499139152	222.76513985095	99.3377082627184
DALYs (Disability-Adjusted Life Years)	Wakayama	Both	20 to 24	Autism spectrum disorders	Rate	1990	266.098520246601	366.711000946571	184.093462264592
DALYs (Disability-Adjusted Life Years)	Wakayama	Male	25 to 29	Autism spectrum disorders	Number	1990	115.494097019712	158.846190484161	77.5646146242108
DALYs (Disability-Adjusted Life Years)	Wakayama	Female	25 to 29	Autism spectrum disorders	Number	1990	51.5288047989818	72.2445473385006	34.4305399429457
DALYs (Disability-Adjusted Life Years)	Wakayama	Both	25 to 29	Autism spectrum disorders	Number	1990	167.022901818694	225.533512037051	113.847413821642
DALYs (Disability-Adjusted Life Years)	Wakayama	Male	25 to 29	Autism spectrum disorders	Percent	1990	0.0321515021133865	0.0454116851197856	0.0218190194794452
DALYs (Disability-Adjusted Life Years)	Wakayama	Female	25 to 29	Autism spectrum disorders	Percent	1990	0.012552899201153	0.0181758751015485	0.00785363743498211
DALYs (Disability-Adjusted Life Years)	Wakayama	Both	25 to 29	Autism spectrum disorders	Percent	1990	0.0216810265247644	0.030602300915868	0.0145067741972348
DALYs (Disability-Adjusted Life Years)	Wakayama	Male	25 to 29	Autism spectrum disorders	Rate	1990	393.500882904336	541.206155244793	264.271033103555
DALYs (Disability-Adjusted Life Years)	Wakayama	Female	25 to 29	Autism spectrum disorders	Rate	1990	153.409525351761	215.083617011649	102.505245577839
DALYs (Disability-Adjusted Life Years)	Wakayama	Both	25 to 29	Autism spectrum disorders	Rate	1990	265.370745878747	358.334070706625	180.884015265229
DALYs (Disability-Adjusted Life Years)	Wakayama	Male	30 to 34	Autism spectrum disorders	Number	1990	120.349098200963	164.913597961778	81.9804542916642
DALYs (Disability-Adjusted Life Years)	Wakayama	Female	30 to 34	Autism spectrum disorders	Number	1990	50.2617910038657	73.622062332251	32.9374438565045
DALYs (Disability-Adjusted Life Years)	Wakayama	Both	30 to 34	Autism spectrum disorders	Number	1990	170.610889204828	234.924576923081	118.219879720115
DALYs (Disability-Adjusted Life Years)	Wakayama	Male	30 to 34	Autism spectrum disorders	Percent	1990	0.0298400686146931	0.0415068302835829	0.0201376309555845
DALYs (Disability-Adjusted Life Years)	Wakayama	Female	30 to 34	Autism spectrum disorders	Percent	1990	0.0112920123095482	0.0172600373582363	0.00689095059337835
DALYs (Disability-Adjusted Life Years)	Wakayama	Both	30 to 34	Autism spectrum disorders	Percent	1990	0.0200973701358074	0.0287439955115575	0.013295360828094
DALYs (Disability-Adjusted Life Years)	Wakayama	Male	30 to 34	Autism spectrum disorders	Rate	1990	387.86545048399	531.489541014849	264.209589519501
DALYs (Disability-Adjusted Life Years)	Wakayama	Female	30 to 34	Autism spectrum disorders	Rate	1990	152.780779305497	223.789002193219	100.119956734944
DALYs (Disability-Adjusted Life Years)	Wakayama	Both	30 to 34	Autism spectrum disorders	Rate	1990	266.885810365216	367.4914091301	184.930801002403
DALYs (Disability-Adjusted Life Years)	Wakayama	Male	35 to 39	Autism spectrum disorders	Number	1990	139.978288082162	198.766882399141	95.4017422207917
DALYs (Disability-Adjusted Life Years)	Wakayama	Female	35 to 39	Autism spectrum disorders	Number	1990	57.1056797527113	80.3679273339282	37.9485884354128
DALYs (Disability-Adjusted Life Years)	Wakayama	Both	35 to 39	Autism spectrum disorders	Number	1990	197.083967834873	275.750378082872	136.605946036003
DALYs (Disability-Adjusted Life Years)	Wakayama	Male	35 to 39	Autism spectrum disorders	Percent	1990	0.0247608632565139	0.0348067642382155	0.0168625747507413
DALYs (Disability-Adjusted Life Years)	Wakayama	Female	35 to 39	Autism spectrum disorders	Percent	1990	0.0097699111939751	0.0145597946208085	0.00609468645704339
DALYs (Disability-Adjusted Life Years)	Wakayama	Both	35 to 39	Autism spectrum disorders	Percent	1990	0.0171302681309677	0.0241757965310423	0.0115682747459825
DALYs (Disability-Adjusted Life Years)	Wakayama	Male	35 to 39	Autism spectrum disorders	Rate	1990	383.373553210872	544.384182790397	261.286985280351
DALYs (Disability-Adjusted Life Years)	Wakayama	Female	35 to 39	Autism spectrum disorders	Rate	1990	150.230696064361	211.427824988857	99.8332018811374
DALYs (Disability-Adjusted Life Years)	Wakayama	Both	35 to 39	Autism spectrum disorders	Rate	1990	264.456207167513	370.014364506318	183.304054419483
DALYs (Disability-Adjusted Life Years)	Wakayama	Male	40 to 44	Autism spectrum disorders	Number	1990	170.052395698089	234.528603727	117.159152261648
DALYs (Disability-Adjusted Life Years)	Wakayama	Female	40 to 44	Autism spectrum disorders	Number	1990	68.48313399376	98.4376530355335	45.0156851726551
DALYs (Disability-Adjusted Life Years)	Wakayama	Both	40 to 44	Autism spectrum disorders	Number	1990	238.535529691849	327.550333555818	161.743005680702
DALYs (Disability-Adjusted Life Years)	Wakayama	Male	40 to 44	Autism spectrum disorders	Percent	1990	0.0202796832960073	0.0281255822168748	0.0140813644718252
DALYs (Disability-Adjusted Life Years)	Wakayama	Female	40 to 44	Autism spectrum disorders	Percent	1990	0.00880869445840859	0.0130789064575278	0.00537637462662979
DALYs (Disability-Adjusted Life Years)	Wakayama	Both	40 to 44	Autism spectrum disorders	Percent	1990	0.014753364403151	0.0207565514334918	0.00990329187760823
DALYs (Disability-Adjusted Life Years)	Wakayama	Male	40 to 44	Autism spectrum disorders	Rate	1990	377.00750859328	519.951772640451	259.742768819815
DALYs (Disability-Adjusted Life Years)	Wakayama	Female	40 to 44	Autism spectrum disorders	Rate	1990	147.889148623299	212.575854096093	97.2112543138726
DALYs (Disability-Adjusted Life Years)	Wakayama	Both	40 to 44	Autism spectrum disorders	Rate	1990	260.942935635409	358.31955816741	176.936722069623
DALYs (Disability-Adjusted Life Years)	Wakayama	Male	45 to 49	Autism spectrum disorders	Number	1990	142.581641600596	201.135736003488	97.5306733014328
DALYs (Disability-Adjusted Life Years)	Wakayama	Female	45 to 49	Autism spectrum disorders	Number	1990	58.7671724268652	82.284752206281	39.4043186406377
DALYs (Disability-Adjusted Life Years)	Wakayama	Both	45 to 49	Autism spectrum disorders	Number	1990	201.348814027461	279.77920499583	139.538062993093
DALYs (Disability-Adjusted Life Years)	Wakayama	Male	45 to 49	Autism spectrum disorders	Percent	1990	0.013762631660902	0.0195315669208608	0.00947865008195204
DALYs (Disability-Adjusted Life Years)	Wakayama	Female	45 to 49	Autism spectrum disorders	Percent	1990	0.0068533602810238	0.00987255794057156	0.0043813683583268
DALYs (Disability-Adjusted Life Years)	Wakayama	Both	45 to 49	Autism spectrum disorders	Percent	1990	0.0106266817184417	0.0148377052603306	0.00730385941846533
DALYs (Disability-Adjusted Life Years)	Wakayama	Male	45 to 49	Autism spectrum disorders	Rate	1990	369.268457453967	520.916172230171	252.592135145654
DALYs (Disability-Adjusted Life Years)	Wakayama	Female	45 to 49	Autism spectrum disorders	Rate	1990	144.434801697684	202.235046827337	96.8458190833606
DALYs (Disability-Adjusted Life Years)	Wakayama	Both	45 to 49	Autism spectrum disorders	Rate	1990	253.908985004943	352.812875055189	175.96313201676
DALYs (Disability-Adjusted Life Years)	Wakayama	Male	50 to 54	Autism spectrum disorders	Number	1990	126.130320856583	175.18543004323	84.4378832453685
DALYs (Disability-Adjusted Life Years)	Wakayama	Female	50 to 54	Autism spectrum disorders	Number	1990	52.1342594597198	72.7168633499782	35.2740727194275
DALYs (Disability-Adjusted Life Years)	Wakayama	Both	50 to 54	Autism spectrum disorders	Number	1990	178.264580316303	244.755780402113	121.387185748445
DALYs (Disability-Adjusted Life Years)	Wakayama	Male	50 to 54	Autism spectrum disorders	Percent	1990	0.0104422250093633	0.0144303906049406	0.00716316396697141
DALYs (Disability-Adjusted Life Years)	Wakayama	Female	50 to 54	Autism spectrum disorders	Percent	1990	0.00594665245980914	0.00865495467120845	0.00389001270797252
DALYs (Disability-Adjusted Life Years)	Wakayama	Both	50 to 54	Autism spectrum disorders	Percent	1990	0.00854808894215327	0.011961077437332	0.00587176264613844
DALYs (Disability-Adjusted Life Years)	Wakayama	Male	50 to 54	Autism spectrum disorders	Rate	1990	358.217886734622	497.537420904027	239.808793722908
DALYs (Disability-Adjusted Life Years)	Wakayama	Female	50 to 54	Autism spectrum disorders	Rate	1990	141.495944158004	197.358538177058	95.7362447545604
DALYs (Disability-Adjusted Life Years)	Wakayama	Both	50 to 54	Autism spectrum disorders	Rate	1990	247.398788843395	339.676471492329	168.463318299059
DALYs (Disability-Adjusted Life Years)	Wakayama	Male	55 to 59	Autism spectrum disorders	Number	1990	124.726370859071	175.441666227697	86.1541556157065
DALYs (Disability-Adjusted Life Years)	Wakayama	Female	55 to 59	Autism spectrum disorders	Number	1990	52.7547460036461	72.5917382955079	33.7239238528207
DALYs (Disability-Adjusted Life Years)	Wakayama	Both	55 to 59	Autism spectrum disorders	Number	1990	177.481116862717	247.770760667679	121.530081073569
DALYs (Disability-Adjusted Life Years)	Wakayama	Male	55 to 59	Autism spectrum disorders	Percent	1990	0.00710147930647032	0.00998511877035423	0.00490857083218695
DALYs (Disability-Adjusted Life Years)	Wakayama	Female	55 to 59	Autism spectrum disorders	Percent	1990	0.00476887530331382	0.0067818959300611	0.00307924661438295
DALYs (Disability-Adjusted Life Years)	Wakayama	Both	55 to 59	Autism spectrum disorders	Percent	1990	0.00619705269493213	0.00872036539483818	0.00424255363013325
DALYs (Disability-Adjusted Life Years)	Wakayama	Male	55 to 59	Autism spectrum disorders	Rate	1990	343.629660985687	483.353759700955	237.360576458881
DALYs (Disability-Adjusted Life Years)	Wakayama	Female	55 to 59	Autism spectrum disorders	Rate	1990	135.909506541796	187.014592584178	86.8813177334449
DALYs (Disability-Adjusted Life Years)	Wakayama	Both	55 to 59	Autism spectrum disorders	Rate	1990	236.286038753157	329.864791206531	161.796713666363
DALYs (Disability-Adjusted Life Years)	Wakayama	Male	60 to 64	Autism spectrum disorders	Number	1990	111.059448121986	155.902537287858	77.7917212095777
DALYs (Disability-Adjusted Life Years)	Wakayama	Female	60 to 64	Autism spectrum disorders	Number	1990	47.3760462551758	66.4615376664654	31.1116068350759
DALYs (Disability-Adjusted Life Years)	Wakayama	Both	60 to 64	Autism spectrum disorders	Number	1990	158.435494377162	218.139552442589	109.571699297447
DALYs (Disability-Adjusted Life Years)	Wakayama	Male	60 to 64	Autism spectrum disorders	Percent	1990	0.00577993110974013	0.00829976092785994	0.00401223815300326
DALYs (Disability-Adjusted Life Years)	Wakayama	Female	60 to 64	Autism spectrum disorders	Percent	1990	0.00381423468369631	0.0054782045601926	0.00247966501493555
DALYs (Disability-Adjusted Life Years)	Wakayama	Both	60 to 64	Autism spectrum disorders	Percent	1990	0.00500601288033936	0.00700294358699243	0.00339657445908486
DALYs (Disability-Adjusted Life Years)	Wakayama	Male	60 to 64	Autism spectrum disorders	Rate	1990	328.412825301496	461.017892742807	230.03715018863
DALYs (Disability-Adjusted Life Years)	Wakayama	Female	60 to 64	Autism spectrum disorders	Rate	1990	129.115960092275	181.130464091378	84.7897894410165
DALYs (Disability-Adjusted Life Years)	Wakayama	Both	60 to 64	Autism spectrum disorders	Rate	1990	224.700412317115	309.375418489472	155.399559342508
DALYs (Disability-Adjusted Life Years)	Wakayama	Male	65 to 69	Autism spectrum disorders	Number	1990	70.0586249216298	97.8765672831139	48.4067061819317
DALYs (Disability-Adjusted Life Years)	Wakayama	Female	65 to 69	Autism spectrum disorders	Number	1990	37.2559392333079	53.2416006546886	24.5180740358362
DALYs (Disability-Adjusted Life Years)	Wakayama	Both	65 to 69	Autism spectrum disorders	Number	1990	107.314564154938	148.212752586302	73.3944426471659
DALYs (Disability-Adjusted Life Years)	Wakayama	Male	65 to 69	Autism spectrum disorders	Percent	1990	0.00440903110814938	0.006169087357659	0.00302366125460421
DALYs (Disability-Adjusted Life Years)	Wakayama	Female	65 to 69	Autism spectrum disorders	Percent	1990	0.00273159916625484	0.00404628509603758	0.0017859245607157
DALYs (Disability-Adjusted Life Years)	Wakayama	Both	65 to 69	Autism spectrum disorders	Percent	1990	0.0036335512893762	0.00510702073814738	0.00248757772918025
DALYs (Disability-Adjusted Life Years)	Wakayama	Male	65 to 69	Autism spectrum disorders	Rate	1990	303.152437617397	423.524155529613	209.461875572027
DALYs (Disability-Adjusted Life Years)	Wakayama	Female	65 to 69	Autism spectrum disorders	Rate	1990	117.191326943892	167.475413524443	77.1234248685753
DALYs (Disability-Adjusted Life Years)	Wakayama	Both	65 to 69	Autism spectrum disorders	Rate	1990	195.470200652798	269.965001633145	133.685735426636
DALYs (Disability-Adjusted Life Years)	Wakayama	Male	70 to 74	Autism spectrum disorders	Number	1990	45.2067110823525	61.831740581448	30.4333093709258
DALYs (Disability-Adjusted Life Years)	Wakayama	Female	70 to 74	Autism spectrum disorders	Number	1990	25.0178369881873	35.7227692043009	16.748441865178
DALYs (Disability-Adjusted Life Years)	Wakayama	Both	70 to 74	Autism spectrum disorders	Number	1990	70.2245480705399	97.4162116348514	48.0310221155074
DALYs (Disability-Adjusted Life Years)	Wakayama	Male	70 to 74	Autism spectrum disorders	Percent	1990	0.00301704473393645	0.0041130385408194	0.00200995178798813
DALYs (Disability-Adjusted Life Years)	Wakayama	Female	70 to 74	Autism spectrum disorders	Percent	1990	0.00178996435397105	0.00262784049083926	0.00117719490367531
DALYs (Disability-Adjusted Life Years)	Wakayama	Both	70 to 74	Autism spectrum disorders	Percent	1990	0.00242443748860327	0.00336924983497103	0.00166413743936979
DALYs (Disability-Adjusted Life Years)	Wakayama	Male	70 to 74	Autism spectrum disorders	Rate	1990	265.466744138018	363.093674889152	178.713101630579
DALYs (Disability-Adjusted Life Years)	Wakayama	Female	70 to 74	Autism spectrum disorders	Rate	1990	99.7483168217078	142.42982325058	66.7775110304919
DALYs (Disability-Adjusted Life Years)	Wakayama	Both	70 to 74	Autism spectrum disorders	Rate	1990	166.764127208362	231.336903626814	114.060562895646
DALYs (Disability-Adjusted Life Years)	Wakayama	Male	75 to 79	Autism spectrum disorders	Number	1990	29.3647866752195	41.6543106498255	20.2860842891793
DALYs (Disability-Adjusted Life Years)	Wakayama	Female	75 to 79	Autism spectrum disorders	Number	1990	17.2394037603543	25.3835149763655	11.1373318739378
DALYs (Disability-Adjusted Life Years)	Wakayama	Both	75 to 79	Autism spectrum disorders	Number	1990	46.6041904355738	65.7767926265948	32.1785586115405
DALYs (Disability-Adjusted Life Years)	Wakayama	Male	75 to 79	Autism spectrum disorders	Percent	1990	0.00188368767577629	0.00268783105592849	0.00129352490294679
DALYs (Disability-Adjusted Life Years)	Wakayama	Female	75 to 79	Autism spectrum disorders	Percent	1990	0.00107374569959444	0.00160207923897415	0.000673465765606885
DALYs (Disability-Adjusted Life Years)	Wakayama	Both	75 to 79	Autism spectrum disorders	Percent	1990	0.00147237274413149	0.0020831852856276	0.00102661156720652
DALYs (Disability-Adjusted Life Years)	Wakayama	Male	75 to 79	Autism spectrum disorders	Rate	1990	225.988181586176	320.567011880375	156.119482518981
DALYs (Disability-Adjusted Life Years)	Wakayama	Female	75 to 79	Autism spectrum disorders	Rate	1990	81.5434400512543	120.065586985408	52.6802647364127
DALYs (Disability-Adjusted Life Years)	Wakayama	Both	75 to 79	Autism spectrum disorders	Rate	1990	136.527759426972	192.694219890293	94.2676284635049
DALYs (Disability-Adjusted Life Years)	Wakayama	Male	80 to 84	Autism spectrum disorders	Number	1990	14.4729514607343	20.5956885478295	9.71924099476516
DALYs (Disability-Adjusted Life Years)	Wakayama	Female	80 to 84	Autism spectrum disorders	Number	1990	8.6765910430615	13.2158977117764	5.37549037479737
DALYs (Disability-Adjusted Life Years)	Wakayama	Both	80 to 84	Autism spectrum disorders	Number	1990	23.1495425037958	33.1412788620176	15.4541087783967
DALYs (Disability-Adjusted Life Years)	Wakayama	Male	80 to 84	Autism spectrum disorders	Percent	1990	0.00118854265937921	0.00170012769482307	0.000789527091917818
DALYs (Disability-Adjusted Life Years)	Wakayama	Female	80 to 84	Autism spectrum disorders	Percent	1990	0.000577692893456539	0.000874571503342648	0.000353251209063892
DALYs (Disability-Adjusted Life Years)	Wakayama	Both	80 to 84	Autism spectrum disorders	Percent	1990	0.000851141679427243	0.00122310786886757	0.00056148789311159
DALYs (Disability-Adjusted Life Years)	Wakayama	Male	80 to 84	Autism spectrum disorders	Rate	1990	184.353541727965	262.343733993689	123.801734922815
DALYs (Disability-Adjusted Life Years)	Wakayama	Female	80 to 84	Autism spectrum disorders	Rate	1990	62.1040847328608	94.5948964564058	38.4759300121744
DALYs (Disability-Adjusted Life Years)	Wakayama	Both	80 to 84	Autism spectrum disorders	Rate	1990	106.084976452964	151.8730569782	70.819920764695
DALYs (Disability-Adjusted Life Years)	Wakayama	Male	85 to 89	Autism spectrum disorders	Number	1990	4.56843088198865	6.5276384061138	2.92841220591002
DALYs (Disability-Adjusted Life Years)	Wakayama	Female	85 to 89	Autism spectrum disorders	Number	1990	2.98879548329948	4.70526150538904	1.78108830727413
DALYs (Disability-Adjusted Life Years)	Wakayama	Both	85 to 89	Autism spectrum disorders	Number	1990	7.55722636528812	10.8395266025586	4.99543340592803
DALYs (Disability-Adjusted Life Years)	Wakayama	Male	85 to 89	Autism spectrum disorders	Percent	1990	0.000717280764304961	0.00103345459470186	0.000464593963919402
DALYs (Disability-Adjusted Life Years)	Wakayama	Female	85 to 89	Autism spectrum disorders	Percent	1990	0.000301264839549731	0.000473184010255311	0.000176386281650844
DALYs (Disability-Adjusted Life Years)	Wakayama	Both	85 to 89	Autism spectrum disorders	Percent	1990	0.000463887338369184	0.000665109923089653	0.000304006643912879
DALYs (Disability-Adjusted Life Years)	Wakayama	Male	85 to 89	Autism spectrum disorders	Rate	1990	145.160840628293	207.414209129183	93.0496243670892
DALYs (Disability-Adjusted Life Years)	Wakayama	Female	85 to 89	Autism spectrum disorders	Rate	1990	45.2950113626974	71.3079481489917	26.9922835358707
DALYs (Disability-Adjusted Life Years)	Wakayama	Both	85 to 89	Autism spectrum disorders	Rate	1990	77.5445296314769	111.224138486057	51.2580297379099
DALYs (Disability-Adjusted Life Years)	Wakayama	Male	90 to 94	Autism spectrum disorders	Number	1990	0.944704652875548	1.42852681724541	0.572976572543263
DALYs (Disability-Adjusted Life Years)	Wakayama	Female	90 to 94	Autism spectrum disorders	Number	1990	0.663737502302749	1.06454664516378	0.371059446556011
DALYs (Disability-Adjusted Life Years)	Wakayama	Both	90 to 94	Autism spectrum disorders	Number	1990	1.6084421551783	2.42885691594739	0.99910118436434
DALYs (Disability-Adjusted Life Years)	Wakayama	Male	90 to 94	Autism spectrum disorders	Percent	1990	0.000413064723580843	0.00062482342374449	0.000251525752088694
DALYs (Disability-Adjusted Life Years)	Wakayama	Female	90 to 94	Autism spectrum disorders	Percent	1990	0.000148933119439555	0.000238344838994098	8.06923017445146e-05
DALYs (Disability-Adjusted Life Years)	Wakayama	Both	90 to 94	Autism spectrum disorders	Percent	1990	0.000238499906907518	0.00036319633772977	0.000144369264488104
DALYs (Disability-Adjusted Life Years)	Wakayama	Male	90 to 94	Autism spectrum disorders	Rate	1990	109.710519215551	165.897794994749	66.5409629144163
DALYs (Disability-Adjusted Life Years)	Wakayama	Female	90 to 94	Autism spectrum disorders	Rate	1990	31.043099335547	49.7890011314576	17.3545041810479
DALYs (Disability-Adjusted Life Years)	Wakayama	Both	90 to 94	Autism spectrum disorders	Rate	1990	53.6289576613422	80.9833690888074	33.3122051938091
DALYs (Disability-Adjusted Life Years)	Wakayama	Male	95 plus	Autism spectrum disorders	Number	1990	0.0983991067551918	0.153975007691371	0.052439007266408
DALYs (Disability-Adjusted Life Years)	Wakayama	Female	95 plus	Autism spectrum disorders	Number	1990	0.0791445976912316	0.137297663150993	0.0352332388235088
DALYs (Disability-Adjusted Life Years)	Wakayama	Both	95 plus	Autism spectrum disorders	Number	1990	0.177543704446423	0.282817345581148	0.0972999504513708
DALYs (Disability-Adjusted Life Years)	Wakayama	Male	95 plus	Autism spectrum disorders	Percent	1990	0.000245489629371007	0.000386259598924384	0.000128192052639062
DALYs (Disability-Adjusted Life Years)	Wakayama	Female	95 plus	Autism spectrum disorders	Percent	1990	7.45274522792017e-05	0.000128799234798631	3.31211244544169e-05
DALYs (Disability-Adjusted Life Years)	Wakayama	Both	95 plus	Autism spectrum disorders	Percent	1990	0.000121365792777837	0.000192861104688102	6.6183362687552e-05
DALYs (Disability-Adjusted Life Years)	Wakayama	Male	95 plus	Autism spectrum disorders	Rate	1990	80.2993964663628	125.652565315267	42.7932810941457
DALYs (Disability-Adjusted Life Years)	Wakayama	Female	95 plus	Autism spectrum disorders	Rate	1990	21.0127763177518	36.4523311622252	9.35437399324024
DALYs (Disability-Adjusted Life Years)	Wakayama	Both	95 plus	Autism spectrum disorders	Rate	1990	35.5663465511258	56.6552317637598	19.4915599398519
DALYs (Disability-Adjusted Life Years)	Aichi	Male	<5	Autism spectrum disorders	Number	1990	915.310370435351	1288.91146496303	633.435602473953
DALYs (Disability-Adjusted Life Years)	Aichi	Female	<5	Autism spectrum disorders	Number	1990	332.642754227769	475.125121658679	224.662508493707
DALYs (Disability-Adjusted Life Years)	Aichi	Both	<5	Autism spectrum disorders	Number	1990	1247.95312466312	1749.20758542871	850.198928755859
DALYs (Disability-Adjusted Life Years)	Aichi	Male	<5	Autism spectrum disorders	Percent	1990	0.0335067036470508	0.0470830946131412	0.0236402295827176
DALYs (Disability-Adjusted Life Years)	Aichi	Female	<5	Autism spectrum disorders	Percent	1990	0.0154493072379416	0.0221114528674847	0.0106111502350975
DALYs (Disability-Adjusted Life Years)	Aichi	Both	<5	Autism spectrum disorders	Percent	1990	0.0255442254542909	0.0362515470232694	0.0179770503188303
DALYs (Disability-Adjusted Life Years)	Aichi	Male	<5	Autism spectrum disorders	Rate	1990	472.611546530388	665.516813173649	327.06827037285
DALYs (Disability-Adjusted Life Years)	Aichi	Female	<5	Autism spectrum disorders	Rate	1990	180.353778486329	257.605523811425	121.808552196248
DALYs (Disability-Adjusted Life Years)	Aichi	Both	<5	Autism spectrum disorders	Rate	1990	330.050469470411	462.618966499882	224.855044659519
DALYs (Disability-Adjusted Life Years)	Aichi	Male	5 to 9	Autism spectrum disorders	Number	1990	989.990561095527	1398.49908070867	675.761210984464
DALYs (Disability-Adjusted Life Years)	Aichi	Female	5 to 9	Autism spectrum disorders	Number	1990	360.974816016928	514.405290034292	241.355734308594
DALYs (Disability-Adjusted Life Years)	Aichi	Both	5 to 9	Autism spectrum disorders	Number	1990	1350.96537711245	1869.58884036816	927.364606352901
DALYs (Disability-Adjusted Life Years)	Aichi	Male	5 to 9	Autism spectrum disorders	Percent	1990	0.0895134507123168	0.124992637697005	0.0605366072955889
DALYs (Disability-Adjusted Life Years)	Aichi	Female	5 to 9	Autism spectrum disorders	Percent	1990	0.0395590907333268	0.05902060968071	0.0253293165905106
DALYs (Disability-Adjusted Life Years)	Aichi	Both	5 to 9	Autism spectrum disorders	Percent	1990	0.0669128768434089	0.0952819939836272	0.0452153902621644
DALYs (Disability-Adjusted Life Years)	Aichi	Male	5 to 9	Autism spectrum disorders	Rate	1990	464.272089212533	655.848768137668	316.909152028041
DALYs (Disability-Adjusted Life Years)	Aichi	Female	5 to 9	Autism spectrum disorders	Rate	1990	178.207843411446	253.954163306927	119.153699919341
DALYs (Disability-Adjusted Life Years)	Aichi	Both	5 to 9	Autism spectrum disorders	Rate	1990	324.912721724377	449.643794667711	223.034996592585
DALYs (Disability-Adjusted Life Years)	Aichi	Male	10 to 14	Autism spectrum disorders	Number	1990	1119.47670955967	1564.11124858797	759.406090643084
DALYs (Disability-Adjusted Life Years)	Aichi	Female	10 to 14	Autism spectrum disorders	Number	1990	403.224208659518	577.620288658707	265.835042325174
DALYs (Disability-Adjusted Life Years)	Aichi	Both	10 to 14	Autism spectrum disorders	Number	1990	1522.70091821919	2113.03830219417	1021.06610627825
DALYs (Disability-Adjusted Life Years)	Aichi	Male	10 to 14	Autism spectrum disorders	Percent	1990	0.0799615054415268	0.11358771212311	0.0526582331788747
DALYs (Disability-Adjusted Life Years)	Aichi	Female	10 to 14	Autism spectrum disorders	Percent	1990	0.029438618350972	0.0439793752949405	0.01856232481092
DALYs (Disability-Adjusted Life Years)	Aichi	Both	10 to 14	Autism spectrum disorders	Percent	1990	0.054983477840754	0.0795451625088494	0.036046504244791
DALYs (Disability-Adjusted Life Years)	Aichi	Male	10 to 14	Autism spectrum disorders	Rate	1990	460.805411213396	643.828425311838	312.591081965776
DALYs (Disability-Adjusted Life Years)	Aichi	Female	10 to 14	Autism spectrum disorders	Rate	1990	174.672436146573	250.218962108245	115.156911363113
DALYs (Disability-Adjusted Life Years)	Aichi	Both	10 to 14	Autism spectrum disorders	Rate	1990	321.390649892642	445.990900159472	215.512511717601
DALYs (Disability-Adjusted Life Years)	Aichi	Male	15 to 19	Autism spectrum disorders	Number	1990	1435.46516855542	2083.8888931753	1015.45436429817
DALYs (Disability-Adjusted Life Years)	Aichi	Female	15 to 19	Autism spectrum disorders	Number	1990	509.650163900909	725.517658928735	344.947123941456
DALYs (Disability-Adjusted Life Years)	Aichi	Both	15 to 19	Autism spectrum disorders	Number	1990	1945.11533245633	2803.59472610516	1387.95311068059
DALYs (Disability-Adjusted Life Years)	Aichi	Male	15 to 19	Autism spectrum disorders	Percent	1990	0.0444902042495587	0.0644229713906091	0.030934000799065
DALYs (Disability-Adjusted Life Years)	Aichi	Female	15 to 19	Autism spectrum disorders	Percent	1990	0.0192169059626114	0.0293659990840129	0.0120159382576691
DALYs (Disability-Adjusted Life Years)	Aichi	Both	15 to 19	Autism spectrum disorders	Percent	1990	0.0330588128643079	0.0477927704782301	0.0222455025127291
DALYs (Disability-Adjusted Life Years)	Aichi	Male	15 to 19	Autism spectrum disorders	Rate	1990	456.364575586208	662.512118813589	322.834304963634
DALYs (Disability-Adjusted Life Years)	Aichi	Female	15 to 19	Autism spectrum disorders	Rate	1990	172.048957758698	244.922038479887	116.448099813673
DALYs (Disability-Adjusted Life Years)	Aichi	Both	15 to 19	Autism spectrum disorders	Rate	1990	318.470703051647	459.028196732723	227.247400493714
DALYs (Disability-Adjusted Life Years)	Aichi	Male	20 to 24	Autism spectrum disorders	Number	1990	1312.43844545075	1852.14592234315	889.500074609443
DALYs (Disability-Adjusted Life Years)	Aichi	Female	20 to 24	Autism spectrum disorders	Number	1990	457.265970401612	650.123722204457	299.234202370616
DALYs (Disability-Adjusted Life Years)	Aichi	Both	20 to 24	Autism spectrum disorders	Number	1990	1769.70441585237	2492.24419479127	1194.48520239208
DALYs (Disability-Adjusted Life Years)	Aichi	Male	20 to 24	Autism spectrum disorders	Percent	1990	0.0398665248506157	0.0567197404131329	0.0273000673461142
DALYs (Disability-Adjusted Life Years)	Aichi	Female	20 to 24	Autism spectrum disorders	Percent	1990	0.0158793535425279	0.0233384031885402	0.00987649519474871
DALYs (Disability-Adjusted Life Years)	Aichi	Both	20 to 24	Autism spectrum disorders	Percent	1990	0.0286573433541733	0.0412179833044482	0.0191507327907158
DALYs (Disability-Adjusted Life Years)	Aichi	Male	20 to 24	Autism spectrum disorders	Rate	1990	452.954186759053	639.220264327069	306.987946225898
DALYs (Disability-Adjusted Life Years)	Aichi	Female	20 to 24	Autism spectrum disorders	Rate	1990	170.294806845516	242.118812386712	111.440680025938
DALYs (Disability-Adjusted Life Years)	Aichi	Both	20 to 24	Autism spectrum disorders	Rate	1990	317.000696394119	446.426611278197	213.963777000796
DALYs (Disability-Adjusted Life Years)	Aichi	Male	25 to 29	Autism spectrum disorders	Number	1990	1151.57061251968	1631.28108629103	770.811731683757
DALYs (Disability-Adjusted Life Years)	Aichi	Female	25 to 29	Autism spectrum disorders	Number	1990	398.239379406986	570.934100874075	263.664027225602
DALYs (Disability-Adjusted Life Years)	Aichi	Both	25 to 29	Autism spectrum disorders	Number	1990	1549.80999192667	2184.56723024418	1072.75193847496
DALYs (Disability-Adjusted Life Years)	Aichi	Male	25 to 29	Autism spectrum disorders	Percent	1990	0.0396404953183964	0.0560820254296378	0.0275799032665583
DALYs (Disability-Adjusted Life Years)	Aichi	Female	25 to 29	Autism spectrum disorders	Percent	1990	0.014256252434576	0.0216847831304929	0.00922482860669992
DALYs (Disability-Adjusted Life Years)	Aichi	Both	25 to 29	Autism spectrum disorders	Percent	1990	0.0271803027436592	0.0388113240862253	0.0185053988776699
DALYs (Disability-Adjusted Life Years)	Aichi	Male	25 to 29	Autism spectrum disorders	Rate	1990	449.292680141117	636.454806466054	300.737154150407
DALYs (Disability-Adjusted Life Years)	Aichi	Female	25 to 29	Autism spectrum disorders	Rate	1990	168.603752170791	241.71801340432	111.628198017221
DALYs (Disability-Adjusted Life Years)	Aichi	Both	25 to 29	Autism spectrum disorders	Rate	1990	314.678488441743	443.561673684918	217.815061349934
DALYs (Disability-Adjusted Life Years)	Aichi	Male	30 to 34	Autism spectrum disorders	Number	1990	993.775017777882	1417.21793497432	676.605466601967
DALYs (Disability-Adjusted Life Years)	Aichi	Female	30 to 34	Autism spectrum disorders	Number	1990	351.896991088227	511.434985367032	234.541277241214
DALYs (Disability-Adjusted Life Years)	Aichi	Both	30 to 34	Autism spectrum disorders	Number	1990	1345.67200886611	1891.92750598883	923.496105107257
DALYs (Disability-Adjusted Life Years)	Aichi	Male	30 to 34	Autism spectrum disorders	Percent	1990	0.0380641706973285	0.0546864086517459	0.0255495929472858
DALYs (Disability-Adjusted Life Years)	Aichi	Female	30 to 34	Autism spectrum disorders	Percent	1990	0.0129384116208894	0.0194385390664361	0.0079260326028675
DALYs (Disability-Adjusted Life Years)	Aichi	Both	30 to 34	Autism spectrum disorders	Percent	1990	0.0252302300105376	0.0368049341415516	0.0165381574010788
DALYs (Disability-Adjusted Life Years)	Aichi	Male	30 to 34	Autism spectrum disorders	Rate	1990	443.512540993905	632.491173795115	301.962722321197
DALYs (Disability-Adjusted Life Years)	Aichi	Female	30 to 34	Autism spectrum disorders	Rate	1990	166.709954659886	242.290515069055	111.113100381558
DALYs (Disability-Adjusted Life Years)	Aichi	Both	30 to 34	Autism spectrum disorders	Rate	1990	309.241422377481	434.773369091663	212.223518971811
DALYs (Disability-Adjusted Life Years)	Aichi	Male	35 to 39	Autism spectrum disorders	Number	1990	1066.24643142652	1511.52958365406	738.599929017685
DALYs (Disability-Adjusted Life Years)	Aichi	Female	35 to 39	Autism spectrum disorders	Number	1990	390.30265462396	565.908102744286	269.617779654499
DALYs (Disability-Adjusted Life Years)	Aichi	Both	35 to 39	Autism spectrum disorders	Number	1990	1456.54908605047	2062.15569830801	1026.04064005599
DALYs (Disability-Adjusted Life Years)	Aichi	Male	35 to 39	Autism spectrum disorders	Percent	1990	0.0323459569714337	0.0452539479561021	0.0220724814698823
[truncated: 585,521 more rows]
